# Supplementary material for: Machine Learning-Based Analysis of Large-Scale Transcriptomic Data Identifies Core Genes Associated with Multi-Drug Resistance
Source: Int J Mol Sci. 2026 Jan 27;27(3):1245. doi: 10.3390/ijms27031245 (PMC12898147; doi:10.3390/ijms27031245)
Supplement: Supplementary file 1 [file ijms-27-01245-s001.zip]

Archive with 4 entries (4 files):
- Supplementary Figure.pdf
- Supplementary Table S1 Lineage composition of resistant cells for each drug.csv
- Supplementary Table S2 Lineage composition of sensitive cells for each drug.csv
- Supplementary Table S3. Quantitative node metrics for all PPI networks.xlsx
