# Supplementary material for: Machine Learning-Based Analysis of Large-Scale Transcriptomic Data Identifies Core Genes Associated with Multi-Drug Resistance
Source: Int J Mol Sci. 2026 Jan 27;27(3):1245. doi: 10.3390/ijms27031245 (PMC12898147; doi:10.3390/ijms27031245)
Supplement: Supplementary file 1 [file ijms-27-01245-s001.zip › Supplementary Table S1 Lineage composition of resistant cells for each drug.csv]

Drug	Biliary Tract	Bladder/Urinary Tract	Bone	Bowel	Breast	CNS/Brain	Esophagus/Stomach	Head and Neck	Kidney	Liver	Lung	Ovary/Fallopian Tube	Pancreas	Peripheral Nervous System	Pleura	Prostate	Skin	Soft Tissue	Thyroid	Uterus	Ampulla of Vater
(BRD:BRD-K28042756-001-01-9)	2.2	2.7	2.7	6.5	4.9	6.5	7	7	3.8	4.3	21.1	7.6	5.9	1.1	0.5	0.5	7.6	2.7	2.2	3.2	0
(R)-(-)-APOMORPHINE	1.2	3.9	3.5	10.5	3.5	10.5	8.9	3.9	4.3	1.2	18.2	7	5.8	1.6	1.6	0.8	5.8	1.9	1.2	4.7	0.4
(S)-(+)-ROLIPRAM	0.9	4.5	3.3	6	5.1	6.6	9.3	5.4	4.8	2.7	18.3	6	6.3	0.9	1.8	0.6	9.6	1.2	1.8	4.5	0.3
1,12-BESM	0.9	3.9	4.5	8.4	4.8	8.1	7.5	4.5	3.6	4.5	17.3	7.2	9	1.2	1.8	1.2	4.5	1.2	1.8	4.5	0
1,3-DIPROPYL-8-PHENYLXANTHINE	1.3	3.7	3.7	6.4	3.4	10.4	7	4.4	4.7	3.7	14.4	5.4	7.4	1.7	1.7	1	11.7	1.7	1	5.4	0
1,5-DICAFFEOYLQUINIC-ACID	0.9	2.8	1.8	5.5	5.5	5.5	9.2	3.7	5.5	3.7	25.7	5.5	2.8	1.8	1.8	0	7.3	2.8	1.8	6.4	0
1-((Z)-3-CHLOROALLYL)-1,3,5,7-TETRAAZAADAMANTAN-1-IUM	1.1	4.9	3.9	7	4.9	7	6.7	3.5	3.9	2.1	19.7	6.7	5.6	1.8	1.1	1.1	9.9	2.5	2.1	4.6	0
1-(1,2-DIPHENYLETHYL)PIPERIDINE-(+/-)	1.3	3.9	4.6	11.8	3.9	7.2	3.3	3.9	3.9	3.3	17.1	6.6	5.3	2.6	1.3	0.7	11.2	1.3	2	3.9	0.7
1-ACETYL-4-METHYLPIPERAZINE	1.6	3.9	2.7	6.6	5.1	9.3	7.8	5.4	3.5	2.7	19.8	7	3.9	2.3	2.3	1.2	7	1.9	1.9	3.5	0.4
1-AZAKENPAULLONE	1	4.6	3	5	4.6	10.3	8.3	8.6	3.3	3	17.5	6	6.3	1.7	1.7	0.7	6	1.3	2	5	0.3
1-DEOXYMANNOJIRIMYCIN	1.2	2.4	7.2	4.8	7.2	4.8	10.8	7.2	6	3.6	16.9	3.6	7.2	1.2	2.4	0	7.2	2.4	0	3.6	0
1-EBIO	0.7	4	2.9	6.5	4.3	8.7	9.1	3.6	4.3	2.9	18.5	8.3	5.4	1.4	1.4	1.4	6.2	2.2	2.5	5.4	0
1-ETHYL-2-PYRROLIDONE	0	4.6	3.6	6.2	6.7	8.7	11.3	6.2	3.1	2.1	14.4	7.7	6.2	2.1	1	1	6.7	3.1	1	4.1	0.5
1-HEXADECANOL	1.1	4.5	1.7	8	6.2	9.1	7.4	4	4	4	15.3	10.2	6.8	2.8	1.7	0	6.2	0	2.3	4.5	0
1-NAPHTHYL-PP1	0	0	2.9	2.9	0	8.6	5.7	2.9	5.7	5.7	25.7	8.6	0	2.9	2.9	0	14.3	0	2.9	8.6	0
1-OCTANOL	0.4	4.7	3.6	7.2	4.3	10.8	7.2	5.8	5.1	4.3	20.2	5.8	5.4	1.4	1.1	0.4	7.6	1.1	0.7	2.5	0.4
1-PHENYLBIGUANIDE	1.9	4.8	2.9	7.3	5.1	9.2	7.6	3.8	4.1	2.5	19.1	7	5.7	2.2	1.3	0.6	7	2.5	1.6	3.2	0.3
10-DEACETYLBACCATIN...4547	1.9	3.8	1.9	13.4	4.5	10.8	5.7	2.5	10.8	7	10.2	6.4	3.2	3.8	3.2	0	8.9	0	1.9	0	0
10-DEACETYLBACCATIN...4548	1.7	3.4	4	8	3.4	8.5	6.2	2.8	8	5.7	17	6.8	3.4	2.3	3.4	1.1	7.4	1.7	0	5.1	0
10-DEBC	1.7	3.8	3.8	3	6.3	9.7	4.6	4.6	4.6	4.2	19.8	8	4.6	2.5	1.3	0.8	7.2	2.1	1.7	5.1	0.4
10-HYDROXYCAMPTOTHECIN	0	0	0	0	0	20	0	0	0	20	20	0	0	20	20	0	0	0	0	0	0
10058-F4	0.6	4.5	3.5	5.7	4.5	8.9	7	5.1	3.8	4.5	20.1	6.7	6.1	2.5	1	0.6	8.3	1.6	1	4.1	0
12-O-TETRADECANOYLPHORBOL-13-ACETATE	1.1	3.6	5	7	4.8	8.4	6.7	6.2	4.2	3.9	18.2	6.2	5.6	2.2	1.7	0.3	7.6	1.7	1.1	4.2	0.3
1400W	0.6	5.3	5.3	6.9	4.1	6.6	8.5	6	3.1	4.1	17	7.2	6.6	1.6	2.2	0.6	6.6	2.2	1.3	3.8	0.3
16,16-DIMETHYLPROSTAGLANDIN-E2	1	4.2	3.3	7.2	3.9	7.8	9.8	4.6	5.6	3.6	17.6	5.6	5.9	1.6	2.3	0.7	7.8	1.3	1.6	4.2	0.3
17-ALPHA-METHYLTESTOSTERONE	1.1	4.7	3.2	6.5	6.9	10.8	8.7	5.1	1.8	2.5	18.8	5.8	6.9	0.7	1.1	0.7	7.6	1.1	1.4	4.7	0
17-HYDROXYPROGESTERONE-CAPROATE	0.8	3.6	5.2	4.4	5.6	12.4	5.2	4	2	3.6	18.4	4	6	2.4	2	0.4	10.4	2.8	2.4	4.4	0
1S,2R-PHENYLPROPANOLAMINE	0	5.7	1.9	6.3	2.5	8.9	10.8	4.4	3.2	5.1	18.4	10.1	4.4	2.5	1.3	0.6	6.3	1.9	1.9	3.8	0
2'-MECCPA	1.1	5.3	2.4	7.5	4.8	8.3	8.3	4.3	3.5	3.5	19	6.7	5.9	1.3	1.1	0.8	7.8	2.1	1.6	4.5	0.3
2,3-DCPE	1.7	5.5	2.1	3.8	6.5	10.3	6.2	5.8	6.5	3.8	17.5	7.5	7.2	1.4	2.1	1	5.8	0.3	2.1	2.7	0.3
2,4-DINITROPHENOL	1.3	3.6	3.3	6.1	5.6	8.4	9.7	3.3	3.6	2.6	19.2	7.9	6.1	2.3	1	0.5	7.9	1.5	1.3	4.3	0.3
2,6-DIMETHYLPIPERIDINE	0.7	5.2	3.4	7.5	2.2	6.7	7.5	5.2	4.5	5.2	20.1	5.2	6.3	1.5	1.5	0.4	9.7	1.1	1.9	4.1	0
2-AMINOBENZENESULFONAMIDE	1.6	4.3	3.5	6.6	3.9	9.8	6.6	5.5	4.3	3.5	17.6	6.6	6.2	1.6	1.6	0.8	6.6	2.3	2.3	4.3	0.4
2-BFI	0.4	5	4.3	7.1	4.3	9.6	6.8	3.9	3.2	4.3	20	7.5	7.1	2.1	2.1	0.4	6.4	0.4	1.1	3.6	0.4
2-CHLORO-N6-CYCLOPENTYLADENOSINE	0.7	4.7	3.1	5.2	4.7	8.5	8	6.1	4.5	4	17.2	7.3	5.9	1.4	2.1	0.7	8.7	1.2	1.7	4	0.2
2-CHLOROPYRAZINE	1.6	4.6	2.6	5.9	3.3	7.5	8.2	4.6	4.9	3.3	19.6	5.9	7.2	1.3	1.3	1	8.2	2	1.6	5.2	0.3
2-CMDO	2.2	11.1	8.9	6.7	11.1	6.7	11.1	4.4	6.7	2.2	8.9	0	6.7	0	4.4	0	0	2.2	4.4	2.2	0
2-CYANOPYRIMIDINE	2.9	2.2	1.4	7.2	3.6	6.5	8.6	4.3	4.3	3.6	20.9	7.2	7.2	2.9	0.7	2.9	7.9	3.6	0.7	1.4	0
2-DEOXYGLUCOSE	0.4	4	2.2	7.2	4.3	6.5	6.9	5.4	4	4	21.7	8.3	6.2	2.2	1.8	0.4	6.5	1.8	1.8	4	0.4
2-ETHYL-1,3-HEXANEDIOL	0.6	4.7	2.9	6.4	5	10.5	9	5.2	3.5	2.9	18.1	5.5	5.8	1.5	0.9	0.3	9.6	1.7	1.2	4.4	0.3
2-FLUORO-2-DEOXY-D-GALACTOSE	1	5.1	3.4	5.4	3.7	10.5	8.4	3.4	4.7	3.7	17.2	6.1	7.1	0.7	2.7	1	6.8	2.4	1.7	4.7	0.3
2-HYDROXYETHYL-SALICYLATE	1.4	5.7	3.9	3.2	5.3	6.8	8.9	5.3	3.9	4.6	17.4	6.4	5	1.4	1.4	1.1	8.9	1.8	2.5	4.6	0.4
2-HYDROXYFLUTAMIDE	0.3	3.4	4.3	5.8	5.2	8.6	8.3	5.5	3.4	3.4	19.6	7.1	5.5	1.2	1.2	0.6	8.6	2.5	1.5	3.7	0.3
2-HYDROXYSACLOFEN	0.9	5.1	2.1	7.2	5.1	9.4	9.8	3.8	3.4	4.3	18.3	5.1	5.5	1.7	2.1	0.9	7.7	1.3	1.3	4.7	0.4
2-IMINOBIOTIN	0.5	4.1	5.5	8.3	5.5	8.3	8.7	5	2.8	4.6	13.3	6.4	7.3	1.8	1.8	1.4	6.9	1.8	2.3	3.7	0
2-IODOMELATONIN	0.9	4	2.7	6.4	4.9	6.4	7.3	5.5	3	5.5	18.9	5.5	8.2	0.9	1.8	0.9	9.5	1.8	1.5	4.3	0
2-METHOXYESTRADIOL	2.2	3.3	2.2	7.8	4.5	9.3	8.2	3.3	5.9	3.3	17.5	5.6	8.2	1.1	3	1.1	7.4	1.5	1.1	3	0.4
2-METHYL-5-HYDROXYTRYPTAMINE	0	3.4	3.4	3.4	8.6	12.1	5.2	5.2	3.4	1.7	24.1	1.7	1.7	6.9	1.7	0	12.1	1.7	1.7	1.7	0
2-OCTYLDODECAN-1-OL	0.6	3.9	4.2	5.5	3.9	6.5	8.4	5.2	4.5	4.5	20.5	7.5	5.2	1.6	1.9	0.6	9.7	1.9	1.3	2.3	0
2-OXOGLUTARIC-ACID	1.7	5.1	3.4	7.7	4.7	6.4	9.4	5.1	3	3.8	18.3	6	7.2	2.1	0.9	0.4	8.5	1.7	1.3	3	0.4
2-PHENYLMELATONIN	1.6	4.5	3.5	6.4	4.2	11.8	8.6	3.5	3.5	4.2	21.4	5.1	5.4	1.3	1.6	0.6	6.7	1.3	1.6	2.9	0.3
2-PMDQ	0.8	2.8	3.6	7.5	6.3	9.5	6.3	4	3.6	4.8	18.7	6	7.5	1.6	1.6	0.4	8.3	0.8	1.2	4.4	0.4
2-PYRIDYLETHYLAMINE	2	4.7	3.4	10.1	2	8.7	7.4	5.4	4	0.7	19.5	5.4	4	0.7	2.7	0.7	12.1	1.3	1.3	3.4	0.7
2-TEDC	1.1	4.4	3.1	6.7	4.7	9.1	8.4	5.3	4	3.1	17.3	6.9	6	1.6	1.3	0.9	8.2	2	1.3	4.4	0.2
2-THIOURACIL	0.3	4.7	2.4	7.1	4.4	9.5	6.8	4.1	3.4	4.1	19.3	7.8	5.1	1.7	2	0.3	8.8	2.4	2	4.1	0
2-[1-(4-PIPERONYL)PIPERAZINYL]BENZOTHIAZOLE	0.9	5	3.8	6.3	6	7.2	9.1	5.7	5	3.1	16	6.6	6.3	1.3	1.6	0.9	7.9	0.9	0.9	5	0.3
20-HYDROXYECDYSONE	0.8	4.9	3.4	6	4.2	7.5	7.8	3.6	4.4	2.9	18.4	7.5	6.5	2.1	1.6	0.8	8.1	1.6	2.1	5.7	0.3
3'-FLUOROBENZYLSPIPERONE	0.5	5	5	7.5	5.5	7.5	6.5	5	5.5	4	16.9	7.5	4.5	1	2	0.5	7.5	2.5	2	4	0
3,3'-DICHLOROBENZALDAZINE	1.9	5	3.1	5.8	5.4	7.3	7.7	4.6	3.5	3.5	19.2	6.9	5.8	1.5	2.7	0.8	8.1	1.2	0.8	5	0.4
3,3'-DIINDOLYLMETHANE	0.3	4.5	3.6	6	3.6	8.7	10.5	5.1	5.4	3	16.2	6	8.1	1.8	1.8	0.6	8.4	0.9	1.2	3.9	0.3
3,4-METHYLENEDIOXY-BETA-NITROSTYRENE	2.4	4.9	2.8	7.7	6.5	10.1	6.1	3.6	4.9	6.1	14.2	4.9	8.9	2.4	1.6	0.8	6.5	1.2	1.6	2.4	0.4
3-(4-METHYLBENZYLIDENE)CAMPHOR	1.3	4.8	2.2	6.1	4.3	7.4	10.4	6.5	3	5.2	17.4	6.5	6.1	2.2	0.9	0.9	7.8	1.3	1.7	3.9	0
3-ALPHA-BIS-(4-FLUOROPHENYL)-METHOXYTROPANE	0.5	5	5.5	4.5	5	8.5	5.5	5	3	6	19.6	6	4.5	3	1.5	1	7	2.5	1.5	4	0.5
3-ALPHA-HYDROXY-5-BETA-ANDROSTAN-17-ONE	1.1	4.5	3.4	6.5	4	8.8	8.1	5.2	4	3.4	18.4	6.5	6.7	1.3	2	0.7	8.1	1.3	1.6	4.3	0
3-AMINO-BENZAMIDE	1.5	4.4	3.9	5.9	6.3	7.8	5.4	5.9	5.4	4.9	18	5.9	5.9	1	2	0	4.9	3.4	1.5	6.3	0
3-AQC	1.2	5	4	6.5	3.7	7.4	9.9	3.7	4	2.7	16.6	7.4	6.7	1.2	1.7	0.7	9.7	1.5	1.2	4.7	0.2
3-BROMO-7-NITROINDAZOLE	1.9	4.2	2.8	7.9	1.9	9.8	8.4	5.1	2.8	3.7	15.9	5.6	4.7	0.9	1.9	1.4	9.8	1.9	3.3	5.6	0.5
3-BROMOPYRUVATE	0	3.9	2.6	7.2	7.2	7.8	5.2	2	3.9	2.6	22.2	9.8	5.2	2.6	1.3	0	10.5	1.3	1.3	3.3	0
3-CARBOXY-4-HYDROXYPHENYLGLYCINE-(R)	1.1	3.8	3.5	6.7	4.6	8.8	7.2	4.8	4.6	3.8	19.3	7	6.2	2.1	1.1	0.5	8	1.6	1.1	4	0.3
3-CARBOXY-4-HYDROXYPHENYLGLYCINE-(S)	1	4.1	3.5	5.6	5.6	8.6	7.6	5.3	3.3	3.8	17.7	7.6	7.1	2	1.5	0.3	7.8	1.8	1.8	3.8	0.3
3-CPMT	1.2	5	3.7	5.4	4.1	9.5	8.3	6.6	3.7	4.1	17.4	4.1	6.6	2.9	0.8	0.8	8.3	2.9	1.2	2.9	0
3-DEAZAADENOSINE	1.3	4.5	3.2	5.1	2.5	10.2	10.2	3.8	4.5	3.2	20.4	8.3	5.1	3.2	0.6	0	5.7	0.6	1.3	5.7	0.6
3-DEAZANEPLANOCIN-A...3937	1.5	3.1	3.1	5.2	6.4	10.1	5.2	3.4	5.5	4	16.3	5.2	7.7	1.5	1.8	0.9	10.7	1.5	2.1	4.6	0
3-DEAZANEPLANOCIN-A...3938	1.5	1.5	3.4	6.1	6.5	11.1	5.3	3.1	6.5	4.6	14.5	5	5.3	0.8	2.7	0.4	11.8	1.9	2.3	5.7	0
3-INDOLEBUTYRIC-ACID	1.8	5.7	4.4	7	3.1	8.8	8.8	3.5	2.2	5.3	17.6	7.5	6.2	1.8	0.4	0.4	8.4	1.3	1.3	4.4	0
3-METHYLADENINE	1.2	3.6	4.2	7.3	4.8	10.3	6.7	4.2	1.8	4.2	16.4	7.9	6.1	1.8	1.2	1.2	8.5	1.8	0	6.1	0.6
3-MPPI	0.9	4.9	3.2	6.1	4.9	8.4	7.5	4.6	4.6	2.9	17.9	6.6	7.8	2	1.4	0.6	8.4	2.3	1.2	3.8	0
4,4-PENTAMETHYLENEPIPERIDINE	1	2.8	4.5	5.5	4.8	8.6	7.9	3.1	4.1	4.1	15.9	7.6	6.2	1.4	2.1	0.7	10.3	2.1	1.7	5.2	0.3
4,5,6,7-TETRABROMOBENZOTRIAZOLE	0.8	5.3	4.2	6.7	3.9	8.4	7.8	5	3.3	3.1	18.1	6.1	6.1	1.9	1.7	1.1	7.8	2.2	1.4	4.7	0.3
4-(4-FLUOROBENZOYL)-1-(4-PHENYLBUTYL)-PIPERIDINE	1.7	3.4	3.4	5.7	5.7	8	8.6	2.3	2.3	4.6	19	8	6.3	2.9	2.3	1.7	5.7	2.9	2.3	2.9	0
4-ACETYL-1,1-DIMETHYLPIPERAZINIUM	1.2	4.6	3.4	8.6	5.5	10.5	8.3	3.7	3.1	4	17.2	6.5	4.3	1.8	1.2	0.6	8.3	1.5	1.2	4.3	0
4-AMINOHIPPURIC-ACID	1.2	4.6	3.1	5.4	5	8.8	8.8	4.4	4.2	3.8	17.5	7.3	5.8	1.9	2.1	0.6	7.9	1.2	1.7	4.6	0.2
4-CHLOROPHENYLGUANIDINE	2.5	6.7	3.3	9.2	4.2	8.3	4.2	1.7	4.2	3.3	18.3	8.3	7.5	2.5	0.8	0	7.5	3.3	0.8	3.3	0
4-HQN	1.1	3.8	3.1	5.6	4.7	8.3	8.5	4.9	3.6	3.8	18.2	6.7	6.5	1.6	1.8	0.9	8.5	1.6	1.8	4.5	0.2
4-HYDROXY-PHENAZONE	1.9	4.4	2.5	6.9	5.7	7.5	8.2	6.9	3.1	3.8	19.5	4.4	6.3	2.5	0.6	0	10.1	1.9	1.3	2.5	0
4-IBP	1.5	8.5	3.8	3.8	6.9	10.8	8.5	5.4	3.1	3.1	16.9	4.6	5.4	1.5	2.3	0.8	7.7	0.8	0.8	3.8	0
4-IODO-6-PHENYLPYRIMIDINE	2.5	4.4	3.1	7.5	5.6	6.9	6.2	4.4	3.1	2.5	15.6	7.5	8.1	2.5	2.5	0	7.5	2.5	2.5	5	0
4-IODO-L-PHENYLALANINE	1.5	4.2	3.9	4.5	4.2	6.9	7.6	4.8	4.5	3.6	19.6	6.3	6.9	1.2	1.8	0.6	9.1	1.8	2.4	4.2	0
4-METHYLGENISTEIN	0	5.8	5.8	5.8	5.8	10.5	5.8	2.3	2.3	3.5	16.3	7	7	3.5	0	2.3	5.8	3.5	2.3	4.7	0
4-METHYLHISTAMINE	1.7	5	3.3	10	3.3	10	3.3	1.7	5	5	11.7	11.7	8.3	3.3	1.7	0	6.7	3.3	0	5	0
4-MU-8C	1	4.2	2.6	8.9	5.2	9.4	7.9	4.7	3.7	4.7	15.7	5.2	6.3	1.6	1	0.5	7.3	2.6	1	6.3	0
4-P-PDOT	1	3.3	4	5.5	4.5	8	8.5	4	3.8	3.5	18.6	7.5	6.8	2	1.8	0.5	8.8	1.3	1.5	4.8	0.3
4-PHENOLSULFONIC-ACID	1.5	5.2	3.7	5.2	3	7.5	11.2	6	5.2	1.5	21.6	8.2	3.7	1.5	0	2.2	6	2.2	0.7	3.7	0
4-PPBP	1.2	4	3.6	5.2	3.6	9.9	6.7	4.8	4.8	3.6	18.7	6.7	6	2	2.4	0	9.5	1.6	2.4	3.6	0
4-PYRIMIDINECARBONITRILE	1.7	3.3	3.3	5	3.3	8.3	8.3	1.7	8.3	6.7	20	8.3	8.3	1.7	5	0	3.3	1.7	1.7	0	0
4E1RCAT	1.2	4.1	4.5	7.8	3.7	8.6	7	4.9	5.3	5.8	16.5	2.1	8.6	2.1	2.5	0	7.8	2.1	1.2	3.7	0.4
5'-CHLORO-5'-DEOXY-ENBA-(+/-)	1.2	4.8	3.9	6.9	3.6	7.5	9.3	6.3	3.6	3.9	15.8	7.2	6.6	1.8	1.5	1.2	7.2	1.5	1.5	4.8	0.3
5,7-DICHLOROKYNURENIC-ACID	0	3	3.7	6.7	3.7	5.2	8.2	4.5	4.5	5.2	22.4	9	6	1.5	3	0.7	9.7	1.5	0	0.7	0.7
5-AMINO-3-D-RIBOFURANOSYLTHIAZOLO[4,5-D]PYRIMIDIN-2,7(3H,6H)-DIONE	3.3	4.9	5.7	8.2	4.1	7.4	7.4	5.7	0.8	4.9	18.9	5.7	6.6	1.6	2.5	0.8	4.9	3.3	1.6	1.6	0
5-AMINOLEVULINIC-ACID	1.7	4.5	3.1	6.5	4.8	7.2	7.2	5.1	2.4	5.1	20.9	6.5	5.8	1	1	1	8.9	1.7	1.4	3.8	0.3
5-BDBD	1.4	3.8	3.5	5.7	4.3	10	7.3	6.2	3.2	3.8	15.9	5.1	7.6	1.9	2.2	0.8	8.6	1.9	1.6	4.9	0.3
5-CARBOXAMIDOTRYPTAMINE	1.4	4.4	4.2	5.5	5.5	8.9	8.3	5	4.2	3	18.3	6.9	4.7	1.9	1.9	0.6	7.8	1.9	1.7	3.9	0
5-FLUORO-3-PYRIDYL-METHANOL	0.7	4.3	5	6.8	3.9	7.2	8.2	4.3	3.6	4.7	18.3	6.8	7.5	0.7	1.8	1.1	6.8	1.4	2.2	4.7	0
5-FLUOROURACIL	1.7	2.3	5.1	4	6.2	8.5	5.1	1.7	5.1	5.1	18.8	6.8	7.4	2.3	3.4	0	10.2	2.3	0.6	3.4	0
5-HMF	1.4	4.8	5.4	6.1	5.1	9.5	8.8	5.1	4.4	3.1	16.7	5.1	7.1	1.4	2	0.7	7.8	0.7	1.4	3.4	0
5-HYDROXYMETHYL-TOLTERODINE	0	2	6	10	2	6	10	2	12	0	12	6	10	2	4	0	2	6	2	6	0
5-HYDROXYTRYPTOPHAN	0.7	4.5	4.2	6.3	4.2	9.4	5.9	6.3	4.9	3.5	17.5	6.3	7	2.8	1.4	0.3	7.7	1.4	1	4.2	0.3
5-IODO-A-85380	2	2.7	3.4	7.8	4.4	7.1	8.1	4.7	3.7	3.7	16.3	8.8	6.4	2	1.4	1	8.5	1	1.7	5.1	0
5-METHYLFURMETHIODIDE	0.4	4	1.1	6.5	6.5	10.9	7.6	4.7	3.6	3.3	16.3	6.9	6.2	2.9	1.4	1.1	8.3	1.8	1.4	4.7	0.4
5-METHYLHYDANTOIN-(L)	0.8	5	2.9	7.1	6.2	8.7	6.6	3.3	4.6	5	16.2	6.2	7.5	2.5	1.2	0.8	7.5	1.2	0.8	5.4	0.4
6,7-DEHYDRO-17-ACETOXY-PROGESTERONE	1.1	4.3	4.3	5.2	3.2	8.3	8.6	6	4.6	4	18.6	7.4	6.3	1.1	1.7	0.6	6.6	1.1	2	4.6	0.3
6-BENZYLAMINOPURINE	0.6	4.2	6.1	6.4	3.5	6.1	8.3	4.5	4.8	2.9	19.8	6.1	7.3	1.9	2.2	1	7.3	1.9	1.9	2.9	0.3
6-CHLOROMELATONIN	1	5.2	5.7	8.3	4.1	8.3	8.8	5.2	4.7	3.1	15.5	6.7	7.8	2.1	1.6	1	4.1	1	1.6	4.1	0
6-IODO-NORDIHYDROCAPSAICIN	1.3	3	3.5	4.6	5.1	9.4	8.6	4.8	4.3	3.5	19.7	7.1	6.1	0.8	2	0.5	7.3	1.5	2.3	4.3	0.3
7-AMINOCEPHALOSPORANIC-ACID	1.9	7.7	3.8	7.7	5.8	5.8	7.7	3.8	1.9	9.6	13.5	5.8	3.8	5.8	1.9	0	5.8	3.8	0	3.8	0
7-CHLOROKYNURENIC-ACID	0.7	4.9	4.2	8.1	5.6	7.4	9.8	4.6	2.5	3.9	17.9	6.7	5.3	1.8	1.8	0.7	8.4	1.1	0.4	4.2	0.4
7-HYDROXY-DPAT	0.9	4.1	2.3	5.5	6.9	7.3	8.7	5	2.8	4.1	21.1	6.9	6.9	0	0.9	0.5	9.6	1.4	0.5	4.1	0.5
7-KETO-DHEA	0.9	5.1	3.9	7.5	5.4	7.8	8.4	5.1	2.7	2.7	19.6	6.9	6	0.9	1.8	0.6	7.8	0.9	2.1	3.3	0.3
7-METHOXYTACRINE	1.3	4.4	3.5	7.6	5.1	9.2	7.6	5.1	3.2	3.5	17.8	7	7.3	1	2.2	1	6.7	1.3	0.6	4.8	0
7-METHYLXANTHINE	1.3	5.1	4.1	8.6	4.8	7.3	10.5	4.8	2.9	3.8	18.5	6.7	6.7	1	1.6	1	5.7	1	0.6	3.8	0.3
7-NITROINDAZOLE...1477	1.3	5.6	3.7	6.4	4.3	9.9	7.2	5.9	3.2	4	18.4	5.9	5.9	1.9	0.8	0.5	7.5	1.3	1.6	4.3	0.3
7-NITROINDAZOLE...1478	0	2.6	2.6	7.7	5.1	17.9	7.7	7.7	7.7	5.1	15.4	0	5.1	5.1	0	0	10.3	0	0	0	0
8-BROMO-CAMP	1.1	3.7	4	5.7	5.4	10.5	8	5.7	2	3.7	17.1	8.5	4.3	1.7	2.3	1.1	8.5	1.1	1.1	4	0.3
8-BROMO-CGMP	1.8	5.7	2.8	6.4	5	8.9	8.5	5.7	3.6	2.8	19.6	5.3	6.8	1.1	2.1	1.4	6.8	1.1	1.4	3.2	0
8-HYDROXY-DPAT	1.6	4.7	2.4	6.3	4.7	7.9	7.9	5.5	4.7	3.9	18.9	4.7	7.1	2.4	2.4	0.8	4.7	2.4	3.1	3.9	0
8-HYDROXY-PIPAT	1.4	4.5	2.8	5	4.2	8.7	7.5	5.4	4.5	4.5	17.7	6.8	6.1	1.9	1.9	0.7	8.7	1.7	1.7	4	0.2
8-M-PDOT	1.1	5.1	4	5.9	5.4	7.9	9.1	4.2	3.1	2.8	17.8	7.1	7.1	1.4	0.8	0.6	8.5	1.7	1.7	4.2	0.3
9-AMINOACRIDINE...1366	1	3.1	6.2	6.2	9.3	10.3	3.1	2.1	6.2	6.2	17.5	5.2	3.1	5.2	3.1	0	4.1	2.1	2.1	4.1	0
9-AMINOACRIDINE...1367	2.5	5	5	10	17.5	7.5	2.5	0	5	2.5	10	10	2.5	7.5	5	0	2.5	2.5	0	2.5	0
A-33903	1.5	5.5	4.4	8.4	4.4	7.3	9.1	5.8	2.5	1.8	21.1	5.8	6.5	0.7	1.1	0.4	7.6	1.1	1.1	3.6	0.4
A-366	1.1	4.5	4.1	8.6	3.7	7.8	6.7	4.1	5.6	5.2	17.1	5.2	9.3	1.1	3.3	0.4	6.3	1.5	1.5	2.6	0.4
A-61603	1	4.1	3	5.1	3.7	9.1	9.8	4.7	2.7	3.7	17.9	7.4	7.1	3	1.4	0.7	7.4	1.7	1.7	4.4	0.3
A-7	1	3.8	4.5	7.3	4.9	9.8	10.5	4.9	2.8	3.1	15.4	7.7	4.9	1.7	1.4	0.3	8	1.7	2.4	3.5	0
A-769662	2.1	4.1	2.1	7.4	7.4	8.2	6.6	6.6	4.5	3.7	16.5	7.8	6.6	2.9	1.6	0.4	5.3	1.2	0.8	3.7	0.4
A-803467	1.3	4	3	6.6	6.3	9	8	4.7	4.3	4	17.3	6.3	6	2.3	2	0	8.3	1.3	1.7	3.7	0
A205804	0.7	3.6	3.9	5.9	5.9	9.2	7.8	5.2	3.9	2	14.7	6.2	5.9	2.3	0.7	1	12.4	2	2.3	4.6	0
A66	1	2.6	3	3.6	4.6	10.5	7.2	3	5.6	4.3	19.7	6.2	4.6	1.6	2.6	0.7	10.2	2	2.6	4.3	0.3
A740003	0.9	5.3	4.4	5	5	8.8	8.5	4.1	4.7	2.8	18.9	6.9	5.7	0.9	2.5	0.3	7.9	1.3	1.6	4.4	0
A922500	0.7	5.2	3	6.3	4.4	8.9	9.6	5.2	2.6	4.1	20.4	5.9	7.4	1.1	2.2	0.4	7.4	1.1	0.7	3	0.4
ABACAVIR	1.8	3.6	3.6	7.8	7.2	8.4	6	4.2	3	3	19.8	6	7.2	2.4	0.6	0	7.2	1.8	1.2	5.4	0
ABAFUNGIN	0.5	4.5	4.5	10	3.6	7.7	7.7	3.2	5	2.7	17.2	8.1	7.2	0.9	1.4	0.9	7.2	2.3	1.4	3.6	0.5
ABAMETAPIR	0.7	4.3	3	8.3	5.3	8.9	7.9	5.6	2.6	3	19.5	4.6	7.6	1.3	2.3	0.7	7.9	0.7	1.7	4	0.3
ABEMACICLIB	1.2	3.6	5.1	3.9	6	9.6	8.4	6.3	2.1	3.9	19.2	6.9	6	1.2	1.8	0.9	7.2	1.5	1.8	3.3	0
ABIRATERONE	5	11.7	5	5	6.7	3.3	5	1.7	1.7	11.7	6.7	3.3	6.7	3.3	1.7	0	8.3	5	0	8.3	0
ABIRATERONE-ACETATE...2127	1.3	4	4	6.3	5.7	11.3	7.3	5.3	4.7	3	16.7	4.7	6.3	0.7	2.7	0.7	8.7	1.3	1.7	3.3	0.3
ABIRATERONE-ACETATE...2128	1.2	5.2	3.5	5.2	4.6	9.8	9.8	5.2	2.3	5.8	21.4	5.8	6.9	1.7	1.2	0	4.6	1.7	0.6	2.9	0.6
ABT-202	0.6	4.5	3.7	6.7	4.9	8.2	8.2	5.1	4.3	3.7	18.2	6.3	5.9	1.8	1.6	0.8	8.2	1.6	1.6	3.9	0.2
ABT-239	0.7	3.9	3.7	5.4	4.4	8	8.3	4.6	3.7	3.7	18.5	7.3	6.6	1.2	1.5	0.2	9.5	2	1.7	4.9	0.2
ABT-491	0.4	4.9	2.8	5.6	3.9	11.6	8.1	4.9	4.6	3.2	18	7	6	2.1	0.7	1.1	8.8	1.1	0.7	4.2	0.4
ABT-639	1.1	4.6	3.4	6.5	5.4	9.2	8.4	5	3.4	3.8	16.1	8	6.5	1.1	1.9	0.4	7.7	1.5	2.3	3.4	0
ABT-702	1.2	5.6	3.8	7.7	4.4	8.3	8.6	4.7	4.4	3.3	17.2	6.5	5.6	1.5	2.1	0.9	7.7	1.8	1.5	3.3	0
ABT-724	0.3	3.1	3.7	6.8	4.3	8	10.3	3.7	4.3	4.6	18.8	7.1	5.1	1.4	0.9	0.9	8.5	2	2.3	3.7	0.3
ABT-737	1.3	4.5	1.9	6.8	4.5	10.3	8.7	6.1	3.2	2.6	19.4	7.4	7.1	0.6	1.3	1	7.1	1.3	1.9	2.9	0
ABT-751	3.5	1.8	1.8	8.8	7	6.1	8.8	1.8	5.3	3.5	15.8	8.8	9.6	0	2.6	0	7.9	0.9	0.9	4.4	0.9
AC-264613	1.3	4.4	4.8	5.7	6.1	7	10.1	4.8	3.1	1.8	17.1	3.9	8.8	2.6	1.8	1.3	7	1.3	1.8	4.8	0.4
AC-55649	0.8	3.9	3.1	6.7	4.2	7.8	7.2	3.3	4.2	2.8	19.2	7	6.1	1.9	2.2	0.8	9.7	1.9	1.4	5.3	0.3
AC-7954-(+/-)	1.9	7.5	4.3	5	2.5	5	6.8	3.1	3.1	6.8	19.3	5.6	3.7	1.2	1.2	1.2	10.6	1.9	2.5	6.2	0.6
ACADESINE	0	7.5	5	11.2	2.5	5	6.2	5	7.5	3.8	12.5	8.8	7.5	2.5	2.5	0	2.5	2.5	1.2	5	1.2
ACALABRUTINIB	1.1	3.4	2.9	9.1	2.3	11.4	7.4	2.9	3.4	3.4	23.4	6.3	6.3	1.7	1.7	0	8.6	1.1	1.7	1.7	0
ACAMPROSATE	0.6	4.3	4	7.4	5.5	11.1	7.1	4.6	4	3.1	16.6	7.4	5.5	0.9	1.8	0.6	6.8	1.8	2.2	4.3	0.3
ACARBOSE	0.9	6.5	3.7	7.4	4.7	7.4	10.2	2.3	3.7	3.3	21.9	5.6	4.7	1.9	1.4	0.5	5.6	0.5	2.8	4.7	0.5
ACDPP	1.1	4.1	3.3	5.5	3	10.7	6.3	5.2	5	2.8	17.9	6.6	8	2.5	1.9	0.6	6.6	1.4	2.2	5	0.3
ACEBUTOLOL	0.6	4.8	4.8	4.8	4.5	9.3	7.7	4.2	3.8	3.5	18.6	7.1	5.4	1.6	1.3	1.3	8.3	1.6	1	5.8	0
ACECAINIDE	1.6	4.7	4.3	6.3	5.5	9	5.9	3.1	5.1	3.5	20.8	5.5	6.7	2.4	1.6	0.4	7.5	1.2	1.6	3.5	0
ACECLIDINE	1.3	4	3	5	4.7	10	6.6	5.3	4	5.3	19.3	8	5.6	1.7	1	0.3	6	1.7	1.7	5.3	0.3
ACECLOFENAC	0.7	5.2	3.5	6.5	4.5	7.2	7.7	5.2	4	4	18.5	7.2	6.5	1.2	1.2	1	8.2	2	0.7	4.7	0
ACEDAPSONE	1	3.1	3.6	10.9	4.7	9.9	6.8	6.2	4.2	3.1	17.2	5.7	5.7	2.1	1	0.5	7.3	2.6	0	4.2	0
ACEDOBEN	1	4.1	1.6	6.7	2.6	9.8	8.3	2.6	4.7	5.7	18.7	7.3	7.8	2.6	0.5	0	8.3	2.6	1	3.6	0.5
ACEFYLLINE	1.1	4.6	2.6	5.7	3.9	9.2	8.1	5.7	4.8	3.3	18.4	6.1	6.4	1.3	1.8	0.9	8.1	1.5	2	4.2	0.2
ACEGLUTAMIDE	1.4	1.4	5	6.5	7.2	11.5	9.4	4.3	5.8	4.3	14.4	8.6	3.6	2.2	2.2	0.7	7.2	0.7	0	3.6	0
ACEMETACIN	0	3.3	3.3	7.8	5	8.9	8.9	4.4	1.7	2.8	17.8	8.3	7.2	2.8	2.8	1.7	7.2	1.1	1.1	3.3	0.6
ACENEURAMIC-ACID	0.8	5.3	3.7	6.5	4.1	8.9	8.9	5.7	2.8	4.5	17.9	6.1	7.7	1.6	1.2	0	7.3	1.2	1.2	4.5	0
ACENOCOUMAROL	0.8	3.9	3.9	6.5	5.3	9	9.6	3.9	3.1	3.4	17.4	6.2	6.5	1.7	1.4	1.1	7.6	1.7	2	4.8	0.3
ACEPROMAZINE	0.9	3.7	4.2	5.8	4.7	8.2	8.6	5.6	3.7	4	18.4	6.8	6.8	1.9	1.4	0.9	7.7	1.6	1.2	4	0
ACESULFAME-POTASSIUM	0	6.7	3.3	5	8.3	8.3	5	3.3	11.7	1.7	16.7	3.3	8.3	3.3	0	0	8.3	0	1.7	3.3	1.7
ACETANILIDE	0.8	4.8	3.2	6.4	4.8	8	9.4	4	2.7	3.7	18.7	7.5	5.9	2.1	1.3	0.8	7.8	1.6	1.6	4.5	0.3
ACETARSOL	0	4.3	1.2	4.3	6.1	8.5	10.4	6.1	5.5	4.3	9.8	7.3	8.5	3.7	0.6	0.6	7.9	3	3	4.3	0.6
ACETAZOLAMIDE	1.2	4.5	3.6	6.6	4.5	7.2	8.4	5.1	3.3	3.3	19.6	7.8	6.9	0.9	1.5	0.6	8.4	0.9	2.1	3	0.3
ACETOHEXAMIDE	1.3	5	4	7	5	8.6	9	5	2.3	3	19.6	6.6	8.6	0.7	1.3	0.7	7.3	0.7	0.7	3.7	0
ACETOHYDROXAMIC-ACID	1.8	5	3.5	5.3	4.6	8.9	8.5	5.3	3.9	5	17	6	7.4	0.7	2.1	0.4	8.2	0.7	1.1	4.3	0.4
ACETOPHENAZINE	0	1.9	5.6	5.6	11.1	9.3	7.4	1.9	1.9	3.7	14.8	5.6	5.6	9.3	3.7	0	5.6	3.7	0	3.7	0
ACETYL-11-KETO-BETA-BOSWELLIC-ACID	0.6	4.2	3.9	6.3	5.4	11.4	8.7	5.4	5.4	2.7	16.2	4.8	5.1	3	2.1	0.6	7.2	0.9	2.4	3.9	0
ACETYL-FARNESYL-CYSTEINE	1.3	4.6	3.5	6.3	5	8	8.5	4.3	4.3	2.8	18.3	6.7	5.9	1.7	1.1	0.9	8.5	1.5	2	4.6	0.2
ACETYL-L-LEUCINE	0.8	5.2	3.3	4.9	4.9	8.2	7.4	4.4	2.5	4.7	19	7.1	5.2	1.4	1.6	0.8	9.3	1.1	2.2	5.5	0.3
ACETYLCHOLINE	1	4.3	3	6.6	4.5	7.8	8.6	4.5	3.8	4	17.9	6.1	7.1	2	1.8	0.8	8.8	1.8	1.3	4.3	0
ACETYLCYSTEINE...3294	1.1	3.3	3.3	5.6	5.6	6.7	6.7	2.2	4.4	4.4	25.6	6.7	8.9	3.3	1.1	0	7.8	1.1	1.1	1.1	0
ACETYLCYSTEINE...3295	1	3.9	4.2	5.6	5.2	9.8	7.2	4.2	3.6	4.6	19.9	6.2	7.2	1	1.6	0.7	6.2	2.6	0.7	4.6	0
ACETYLSALICYLSALICYLIC-ACID	0	4.1	2.5	7.1	4.6	7.5	6.6	3.7	5.8	5.4	18.7	7.9	6.2	4.1	1.2	0.8	6.2	0.8	1.7	4.6	0.4
ACEXAMIC-ACID	1.6	4.8	3.2	5.2	4.4	8	7.6	6	3.6	4	18.1	5.6	8.4	2	1.2	0.8	6	1.6	2.4	4.8	0.4
ACIFRAN	0.8	4.3	3.5	5.8	3.3	9.9	6.1	4.3	4.8	3.8	18	6.6	6.6	2	2	0.5	9.1	1.5	1.8	5.1	0.3
ACIPIMOX	3.8	0	7.7	11.5	3.8	7.7	7.7	0	3.8	3.8	11.5	11.5	3.8	11.5	0	0	3.8	0	0	7.7	0
ACITAZANOLAST	1.3	6.2	3.3	7.2	4.9	8.1	8.1	2.9	5.2	4.2	16	6.8	6.8	0.3	2.6	1	6.5	2	1.6	4.9	0
ACITRETIN	0.4	4.7	4.7	6.8	3.6	8.6	5.8	7.2	5	4.7	16.2	9.4	7.2	1.4	1.4	0	5.8	1.4	1.8	4	0
ACIVICIN	0	8.3	0	0	8.3	0	0	0	0	0	41.7	33.3	0	0	0	0	0	0	0	8.3	0
ACLIDINIUM	2.1	4.5	4.1	6.2	6.6	5.5	6.6	4.1	4.1	5.5	17.6	6.6	5.9	2.4	2.4	0.7	5.5	1.7	1.7	5.9	0.3
ACPC	2.1	4.2	2.5	5.9	4.6	8.8	10.1	5	4.6	4.2	17.6	5.9	3.8	2.1	0.8	1.3	8.8	1.7	1.7	3.8	0.4
ACRIVASTINE	1.1	3.4	3.4	7.9	4.2	7.2	5.7	4.5	4.5	4.5	18.5	7.5	6.8	2.6	1.9	0.8	7.2	0.8	2.3	5.3	0
ACTARIT	0.6	5.1	2.8	9.7	5.1	7.4	6.2	4.5	5.1	4.5	19.3	5.7	5.1	1.1	1.7	0.6	8	1.1	1.1	5.1	0
ACTINOQUINOL	0.6	3.7	4.3	6.2	5.5	10.5	8.6	5.2	4.3	4	17.5	4.6	5.2	0.6	1.5	0.3	10.5	1.2	2.2	3.4	0
ACY-1215	1.2	2	2	6.9	4.4	12.5	5.6	2.4	7.7	3.2	20.2	6	9.3	0.8	2.4	0	7.3	1.2	1.6	2.8	0.4
ACYCLOVIR...2406	1.6	3.4	3.9	7	4.4	8.6	8.6	4.7	3.7	2.9	17.2	7.3	7	1.3	2.3	0.3	7.8	1.6	1.3	4.7	0.3
ACYCLOVIR...2407	1.2	4.2	3.6	6.1	3.6	6.7	9.1	6.1	3	4.8	17.6	7.3	6.7	3	2.4	1.8	5.5	2.4	3	1.8	0
AD-5467	1.3	4.4	2.5	5.1	4.4	7	10.1	4.4	8.2	3.2	15.8	7.6	7	1.3	1.9	0	7.6	1.3	1.3	5.7	0
ADAPALENE	2	4	2.5	8	6.5	9.5	5	3	3.5	3.5	17.1	6	8	2.5	2.5	0	8	1	2	4.5	0.5
ADAPREV	0	6.8	4.5	6.8	0	6.8	13.6	0	11.4	2.3	15.9	9.1	6.8	2.3	2.3	0	6.8	4.5	0	0	0
ADATANSERIN	1.3	4.4	2.9	6	4.7	9.7	9.1	3.9	3.1	3.1	15.9	7.6	6.5	2.6	1.6	0.8	8.9	1.6	1.8	4.4	0
ADD-233089	1.3	2.1	1.7	5.9	3.4	11.4	8.1	4.7	4.7	3.4	21.2	7.2	7.6	3	2.1	0.4	5.9	1.3	0.4	3.8	0.4
ADEFOVIR	0.6	2.9	3.4	9.2	5.2	4.6	6.3	5.2	4	6.3	17.8	9.8	4	3.4	1.7	0.6	6.9	2.3	2.3	3.4	0
ADEFOVIR-DIPIVOXIL	1.4	3.2	2.8	5.5	6	10.1	7.8	6	5.5	5.5	15.7	6	6	0.9	2.8	0.9	6.5	1.4	0.9	5.1	0
ADENINE	1.1	4.3	3.2	6.8	5.4	7.1	9.6	5	4.6	2.9	14.3	7.5	7.1	2.1	2.5	1.4	7.9	1.8	0.7	4.6	0
ADENOSINE	1.4	5.3	3.3	7.2	5.3	5.7	7.7	4.3	4.8	3.3	20.1	5.3	6.2	1.4	1.9	1.4	7.2	2.4	2.4	3.3	0
ADENOSINE-PHOSPHATE	1.3	5.3	3.3	5.3	3.7	10	8	3.7	4.7	4	15.9	7.3	5	2.7	1.7	0.7	9.6	1.7	1.3	4.7	0.3
ADENOSINE-TRIPHOSPHATE	1.6	3.2	3.7	7.4	6.9	10.1	8	5.3	3.2	5.3	14.9	4.3	7.4	1.1	1.1	0	11.7	1.1	0.5	3.2	0
ADIPHENINE	1	4.5	3	6.5	4.2	8	9	3.5	3.2	4.2	17.5	8	6	1.7	1.7	0.5	9.5	1.7	1.5	4.5	0.2
ADIPORON	0.9	4.7	4.1	5.6	3.8	7.6	8.2	5.3	4.4	3.8	20.5	7.3	5	2	1.2	0	7.3	2	1.8	4.4	0.3
ADL5859	1.1	4.1	3.3	8.1	5.2	7	7.4	5.2	4.4	3	19.6	4.4	7.7	3	1.1	0.7	7.7	1.8	2.2	3	0
ADOPRAZINE	1.6	3.7	3.2	12.3	4.8	5.3	5.9	4.3	4.8	3.7	17.1	8	9.1	1.6	2.1	0	7.5	1.6	0.5	2.7	0
ADRAFINIL	0.9	3.8	2.4	5.6	4.7	8.3	7.7	5	3.2	4.4	18.9	5.6	6.5	1.2	2.9	1.2	9.7	2.1	1.5	4.1	0.3
ADRENALONE	1.3	5.2	2.9	6.5	3.9	8.6	8.6	5.7	5	3.7	17.5	6.3	7	1	1	0.5	8.4	1	1.8	3.7	0.3
ADRENOSTERONE	0.8	3.8	3.4	5.5	5.1	9.7	10.2	5.5	1.7	5.5	18.2	5.5	5.1	3	1.7	0.4	6.8	2.5	2.1	3.4	0
ADX-47273	1	5	4.7	5.8	4.2	7.9	8.4	5	3.9	2.6	17.3	7.1	5.8	1.6	1.3	1	8.9	1.8	1.3	5.2	0
AEE788	0	2.3	4.9	6	3.4	14	2.6	2.3	2.6	4.2	20	4.5	6.4	2.6	1.5	1.1	12.8	2.3	2.6	3.4	0.4
AEG3482	1.9	6.2	2.7	3.5	5	7.8	6.6	4.7	5.8	3.5	17.1	7.8	7.4	2.7	1.2	0.4	7.4	2.3	1.9	4.3	0
AFALANINE	2.1	2.9	2.1	7.1	3.8	7.9	7.5	4.2	2.9	4.6	20.1	5	6.7	2.1	1.3	0.8	9.6	1.3	2.5	5.4	0
AFATINIB	1.8	2.5	4	5.8	4	11.2	3.2	2.5	5.8	5.1	18.1	5.1	7.2	0.7	2.9	0	11.9	2.5	2.5	2.9	0.4
AFLOQUALONE	1.4	5.2	4	5.7	4.3	6.9	8	4.9	3.7	4	16	8	5.7	2.9	1.7	0.6	8.9	1.7	1.7	4.3	0.3
AFN-1252	1.2	4.3	3.6	6.2	4.8	8.3	9	4.5	3.8	3.3	18.1	5.7	7.1	1.2	1.9	1	8.8	1.4	1.2	4.5	0
AFOBAZOLE	0.6	4.1	3.5	4.4	5.7	8.2	8.8	6	3.2	4.1	20.8	6.9	4.7	1.9	1.6	0.6	6.6	2.2	1.6	4.1	0.3
AG-1024	1.1	4.7	3.9	5.2	5	9.1	8.5	3.9	3.3	3.9	19.6	6.9	5.8	2.2	2.5	0.6	6.6	1.4	1.1	4.7	0.3
AG-14361	1.3	4.2	4.6	6.7	3.8	6.3	8.8	5	2.9	2.9	21	5.5	7.6	1.7	0.8	1.3	6.3	2.5	1.7	5	0
AG-490	1.4	4.9	4.2	6.9	6.9	9	8.3	4.9	4.2	5.6	12.5	6.9	7.6	2.1	2.1	2.1	4.2	1.4	1.4	3.5	0
AGI-5198	0.9	4.2	3	6.2	3.9	8.6	8	4.5	4.5	4.8	16.7	7.1	6.8	2.4	1.5	0.6	8.3	2.7	0.9	4.2	0.3
AGI-6780	0.3	4.8	4.5	5.3	5	8	8.5	5	4.5	3.5	18.5	7.5	6.3	0.8	2	0.8	8	1.3	1.5	4	0
AGMATINE	1.3	4.2	2.6	5.2	4.9	8.4	8.1	5.5	3.6	4.2	19.7	5.8	5.2	1.3	2.3	0.6	9.1	1.6	2.3	4.2	0
AGN-192403	1.1	4.9	2.2	6.3	4.7	8.1	9.2	5.8	2.7	3.4	18.9	6.5	6.7	1.8	1.6	0.7	7.6	1.6	1.8	4	0.2
AGN-194310	1.3	4.4	2.7	6.2	3.5	9.3	10.6	3.1	3.5	3.1	19	8.8	6.2	0.4	1.8	0.9	7.1	1.8	1.3	4.4	0.4
AGOMELATINE	1.5	6	4.5	6.5	6.5	6	10.1	4	4.5	4	15.1	7	4.5	1.5	0.5	1	10.1	2	0.5	4	0
AGP-103	1.3	4.8	2.9	7.4	5.4	9	7.7	4.5	3.5	4.5	18.9	5.4	6.4	1.6	1	0.3	8	1.6	1.6	3.8	0.3
AH11110	0.8	2.8	3.1	4.8	5.6	8.2	7.3	5.6	2.8	4.5	19.2	7.1	5.6	2	2	0.6	9.9	1.7	1.4	4.5	0.3
AH6809	0.8	2.8	3.2	5.2	4.8	8.9	9.3	6.5	2.8	3.2	19.4	8.9	5.2	1.2	1.6	0.4	8.1	2	1.2	4	0.4
AJ76-(+)	1.6	3.2	3.5	6.7	3.5	7.4	7.7	5.1	3.2	4.2	20.5	8	6.1	1.3	1.9	0.3	9	0.6	1.3	4.5	0.3
AJMALINE	0	0	22.2	0	0	11.1	0	11.1	0	11.1	33.3	0	0	0	0	0	11.1	0	0	0	0
AKBA	1.3	3.5	1.3	8.4	3.1	8.4	9.3	5.3	4.8	5.7	16.7	8.4	7	0	0.9	0.4	7.5	1.3	0.4	5.7	0.4
AKLOMIDE	1	4.5	3.8	5.8	5.3	9.3	8.3	4	3.8	3	19.2	6.3	5.8	2.3	1.5	0.5	7.6	1.5	2	4	0.3
ALACEPRIL	0.8	5.4	3.1	7.4	5	7.4	9.7	5.4	2.7	4.3	17.1	7.8	7	1.2	1.6	0.4	8.5	1.6	0	3.9	0
ALAGEBRIUM	1.4	4.7	4.1	6.8	5.2	8.5	9.9	5.2	4.1	3.8	17.3	5.8	6.3	1.9	1.4	0	7.4	1.4	1.6	3	0.3
ALAPROCLATE	1.1	4.8	3.4	6.7	4.8	9	8.7	4.5	3.9	3.7	16.9	7.9	5.6	2	0.8	0.8	8.1	1.7	1.4	4.2	0
ALARELIN	1.2	5.1	2	7.5	5.1	5.9	6.3	3.5	3.1	3.5	24.3	6.7	6.7	1.2	2.4	0.4	8.2	1.6	1.2	3.9	0.4
ALBENDAZOLE	0	0	0	11.1	3.7	14.8	3.7	0	14.8	3.7	14.8	0	7.4	0	11.1	0	7.4	3.7	3.7	0	0
ALBENDAZOLE-OXIDE	1.7	3.4	3.4	7.8	4.5	9.5	6.7	5	4.5	4.5	16.8	4.5	7.8	1.7	0.6	0.6	9.5	2.8	1.7	3.4	0
ALBUTEROL	0.9	6	3.2	8.3	4.1	11.5	8.7	5	2.3	3.2	14.7	5	6	1.8	1.4	0.5	9.6	0.5	1.8	5	0.5
ALCAFTADINE	1	6.2	3.8	6.2	4.2	10.4	6.9	5.5	4.8	3.1	16.6	7.3	7.6	1	1.4	1	5.5	1	1.7	4.2	0.3
ALCLOFENAC	1.4	6.1	2.9	5.4	5	7.9	10	5.4	2.5	3.6	16.1	7.5	6.8	0.7	1.8	0.4	9.6	1.1	1.4	4.3	0.4
ALCLOMETASONE-DIPROPIONATE	1.3	4.3	4.3	5.4	3.6	8.7	7.9	4.3	4.3	3.6	19.2	7.9	7.2	1.5	0.5	0.8	7.2	2	1.5	4.1	0.3
ALCURONIUM	1	4.1	4.1	5.4	5.2	8	7.8	5.2	4.1	3.6	19.2	7.8	6.5	1.6	1.6	0.8	6.7	1.3	2.1	3.9	0
ALECTINIB	2.3	3.4	3.4	6.2	6.2	13	3.4	5.1	6.2	2.8	16.4	4.5	6.2	0.6	2.8	0.6	9.6	2.8	1.7	2.8	0
ALENDRONATE	0.9	4.8	3.9	6.9	5.6	7.8	6.5	6.5	3.5	2.6	19	6.5	6.5	3	0.9	0.4	6.5	2.6	1.3	3.9	0.4
ALEXIDINE	3.3	4.4	3.3	14.4	5.6	4.4	3.3	0	13.3	4.4	16.7	4.4	11.1	3.3	1.1	0	2.2	0	1.1	2.2	1.1
ALFACALCIDOL...2980	1.6	3.9	4.2	5.2	4.9	10.4	6.8	4.2	4.9	5.5	16.2	5.8	6.8	1.9	2.3	0	8.7	1.6	1.6	3.2	0.3
ALFACALCIDOL...2981	1	4.7	4.4	4.9	3.6	11.4	7.5	3.1	3.6	3.6	18.1	6.5	6.5	1.8	1.3	1	9.1	1.6	2.1	3.9	0.3
ALFADOLONE-ACETATE	1.3	4	3.8	5.8	5	9.5	8.8	4.8	4	3.3	16.3	6	6	1.8	2	1	8.8	2	1.8	3.8	0.3
ALFAXALONE	0.8	4.2	3.7	5	5.3	9	8.2	4.8	3.4	3.7	17.5	7.4	6.4	2.4	1.3	1.1	8.2	1.3	1.3	4.5	0.3
ALFUZOSIN	0.8	4.7	3.4	6	5.2	6.8	8.6	4.4	4.2	3.4	17.7	7	7.3	2.1	1.8	1	8.1	1.3	1.8	4.2	0.3
ALGESTONE-ACETOPHENIDE	0.9	4.3	4	5.4	5.1	9.6	6.9	4.9	4	3.6	19	6.7	5.6	2.5	1.3	0.4	7.6	2	1.6	4.3	0.2
ALIBENDOL	0.9	4.6	3.5	5.8	5.1	6.5	8.5	4.8	5.1	2.8	19.1	7.6	6.9	1.2	1.8	0.9	7.8	1.2	1.6	4.1	0.2
ALIMEMAZINE	0.8	4.5	3.5	6.7	5.1	8	8.3	4.8	3.2	3.5	19	6.4	6.7	1.6	2.1	0.8	7.2	1.6	1.9	4	0.3
ALISERTIB	1.7	3.4	2.1	5.6	6.8	9	7.3	4.3	5.1	4.7	16.2	4.7	8.5	0.4	1.3	1.3	9.4	1.3	1.3	5.6	0
ALISKIREN-HEMIFUMARATE	1.2	4.1	4.3	5.2	3.7	8.1	8.3	5	4.6	3.7	18.2	6.4	6.4	1.9	2.1	0.4	8.5	1.7	1.9	4.1	0.2
ALIZAPRIDE	0.8	5.1	4.7	5.8	5.1	7.4	7	3.9	3.5	4.3	17.9	6.6	8.2	1.9	2.3	1.2	8.2	1.6	1.9	2.7	0
ALIZARIN	2.2	5.8	3.6	7.2	3.6	7.2	9.4	5	3.6	4.3	18.7	5.8	5	2.9	0	0.7	10.8	0.7	0	2.9	0.7
ALLANTOIN	1	5.2	3.8	7.2	5.2	7.9	8.3	5.5	4.8	3.8	14.8	6.2	7.2	1.4	2.1	0.7	7.6	1.7	2.4	3.1	0
ALLOPURINOL-RIBOSIDE	1.8	3.5	4.6	5.6	3.9	7	7.4	6	4.6	2.8	19	7.7	7	0.7	1.4	0.4	8.8	1.1	1.4	4.9	0.4
ALLOPURINOL...4230	0.5	4.3	4.3	6.9	6.9	6.9	7.4	5.9	4.8	2.1	16.5	7.4	5.9	2.1	1.6	0.5	8.5	2.1	0.5	4.8	0
ALLOPURINOL...4231	1.5	4.5	2.4	5.7	5.4	7.5	6.3	6.3	3.9	4.5	18.2	7.2	7.5	1.8	2.4	0.9	7.2	1.8	1.5	3.6	0.3
ALLYLISOTHIOCYANATE	1.3	3.9	4.2	5.5	5.2	10.4	8.1	5.5	3.6	3.6	18.8	5.2	7.1	1.3	1.6	0.3	6.1	2.6	2.3	3.2	0.3
ALLYLTHIOUREA	0.5	3.6	3.6	5.6	5.6	9.2	10.7	2	4.6	3.6	20.9	5.6	5.1	3.6	1	0.5	8.2	0.5	0	5.1	0.5
ALMITRINE	0.9	5	4.1	6.4	4.1	8.6	8.6	4.5	3.6	3.2	18.2	7.3	5.5	2.3	1.8	0	8.6	1.8	0.9	4.5	0
ALMOREXANT	1.8	3.6	5.5	3.6	9.1	9.1	3.6	3.6	1.8	10.9	10.9	9.1	7.3	5.5	0	0	7.3	3.6	0	3.6	0
ALMOTRIPTAN	1.4	4	3.4	6.6	4.6	7.8	8.9	4.3	4.6	2.9	16.4	8.3	6.9	1.4	1.1	0.6	8.9	1.7	1.7	4.3	0
ALOE-EMODIN	2.6	6.3	2.6	6.9	4.8	7.9	5.8	5.8	2.1	5.3	13.8	5.3	7.4	2.1	2.6	0.5	7.9	2.6	1.1	6.3	0
ALOGLIPTIN	1.5	4	2.2	7	4.8	9.2	5.5	6.6	4	4	19.8	6.2	7	1.5	2.6	0.4	8.1	0.7	1.5	3.3	0.4
ALOPERINE	1.1	4.6	3.5	5.7	3.7	8.8	9.2	4.6	3.9	3.7	18	7.5	7	1.1	1.5	0.9	7.9	1.5	1.8	3.9	0
ALOSETRON	1.2	5.2	2	8.4	5.2	5.6	9.2	3.6	3.2	4	20.3	7.6	5.6	1.2	1.6	1.2	7.2	1.2	1.6	4.8	0.4
ALOXISTATIN	1.1	3.7	3.7	4.2	2.6	7.4	10.6	4.2	4.2	4.2	15.3	5.8	7.4	1.6	2.1	0.5	10.1	3.2	0.5	7.4	0
ALPELISIB	1.1	2.2	3.3	2.6	4.4	12.8	5.8	3.6	4.7	4	18.6	7.3	3.6	1.1	2.6	1.1	11.7	1.8	2.9	4.7	0
ALPHA-LINOLENIC-ACID	1.6	3.8	3.5	5.4	5.1	9.9	8.6	4.3	4	3.5	17.7	7	6.4	1.3	1.3	0.5	8	1.6	1.9	4.3	0.3
ALPHA-METHYLHISTAMINE-DIHYDROBROMIDE-(R)-(-)	0.7	5	4.7	8	4	9.6	9.3	3	2.3	3.3	19.6	6.6	4.3	2.3	1.3	0.7	7.6	1	1	5.6	0
ALPHA-METHYLHISTAMINE-DIHYDROBROMIDE-(S)-(+)	1	2.9	3.2	6.7	3.8	9.3	9.3	4.2	4.2	3.8	20.4	6.4	5.4	2.6	1.3	0.6	8.6	1.3	1.6	3.5	0
ALPHA-TOCHOPHERYL-ACETATE	1.4	5.6	3.5	4.2	5.3	10.2	6.7	5.3	2.1	4.2	17.2	7.7	6	1.8	0.7	1.1	8.8	2.8	1.4	3.9	0.4
ALPRENOLOL	1	5.2	2.9	4.7	5	7.6	8.1	5	3.4	3.9	16.7	6.8	7.3	1.6	1.8	1	9.4	2.1	2.1	4.4	0
ALPROSTADIL	0.9	4	2.1	6.9	5	7.8	8.3	5.4	4.3	4.3	17	7.3	7.1	1.7	1.4	0.2	8.3	1.9	1.4	4.5	0.2
ALRESTATIN	1.1	4.6	3.9	6.1	5.4	7.1	8.2	4.6	3.2	2.9	17.9	6.8	5.4	1.4	1.4	0.7	10	2.5	1.4	5	0.4
ALTANSERIN	0.7	7.4	4.7	5.4	3.4	9.5	6.1	3.4	5.4	2.7	18.2	4.7	8.8	1.4	2	0.7	7.4	2	2.7	3.4	0
ALTHIAZIDE	2.5	7.5	1.7	7.5	5.8	8.3	6.7	5.8	4.2	4.2	17.5	6.7	6.7	0.8	0.8	0.8	6.7	0.8	1.7	3.3	0
ALTINICLINE	1.5	3.6	3.6	6.6	4.2	8.7	8.7	4.8	4.8	3.3	19.5	6	7.8	0.6	2.1	0.3	6.9	0.9	2.1	4.2	0
ALTRENOGEST	1.4	5.3	3.9	6.2	4.3	7.6	7.3	4.6	3.9	4.1	17.8	7.6	6.4	1.8	1.8	0.5	8	1.6	1.8	3.9	0.2
ALTRETAMINE	1	4.3	3.7	5.3	5.1	8.6	8.2	4.9	4.3	3.1	17.5	7.1	6.5	1.8	1.8	0.8	8.2	1.4	1.8	4.5	0.2
ALVERINE	1	3.6	4	4	4	7.9	9.2	5.9	3	4	20.8	5.3	5.6	1.3	1.7	1	10.2	2.3	1.3	4	0
ALVESPIMYCIN...4169	0	0	14.3	21.4	7.1	7.1	0	0	0	7.1	14.3	7.1	14.3	0	7.1	0	0	0	0	0	0
ALVESPIMYCIN...4170	3.3	6.7	0	3.3	3.3	13.3	3.3	0	0	10	23.3	10	6.7	0	3.3	3.3	0	0	0	10	0
ALVIMOPAN	0.4	5.5	3.9	5.9	5.1	7.5	8.7	4.3	5.1	3.9	14.6	7.5	5.5	2	2	0	9.8	1.6	2	4.7	0
ALVOCIDIB	0	0	0	0	0	0	50	0	0	0	0	0	50	0	0	0	0	0	0	0	0
ALX-5407	0.9	5.9	3.1	4.4	5.9	7.8	8.1	5.6	4	4	17.4	7.8	5.6	2.2	1.2	0.6	7.2	1.9	1.6	4.7	0
AM-1241	1.2	4.9	4.5	6.9	5.3	4.9	8.1	4.5	4.1	3.7	19.9	8.9	5.3	2.8	0	0	6.1	2	2	4.5	0.4
AM-24	0.5	4.3	2.9	6.8	5.3	10.6	4.8	4.8	3.4	2.9	19.8	7.7	4.8	2.4	2.4	1	7.7	2.4	1	4.3	0
AM-251	0	6.7	0	6.7	6.7	6.7	6.7	0	0	13.3	33.3	0	13.3	0	0	0	6.7	0	0	0	0
AM-281	1.2	3.6	3.9	5.7	4.8	8.1	9.3	4.8	3	3	19.2	6.6	7.5	1.5	1.2	0.9	7.5	1.5	2.1	4.5	0.3
AM-404	1.3	4.8	2.5	5.1	4.8	8.1	9.4	5.9	4.1	2.8	18.3	6.6	6.4	1	2.3	0.5	7.9	1.8	1.8	4.3	0.3
AM-580	1.1	3.4	4.6	8	4.6	9.6	6.1	4.6	5.4	2.7	17.2	7.3	5.4	0.8	3.1	0.8	8.8	0.8	1.5	3.8	0.4
AM-630	1.2	5.4	4.2	5.4	4.2	9.6	7	4.9	4	3.7	17.6	7.5	5.9	1.6	2.1	0.9	8	1.4	1.6	3.5	0.2
AM-92016	3.7	3.7	2.4	8.5	2.4	6.1	8.5	3.7	1.2	3.7	22	8.5	6.1	2.4	0	1.2	3.7	7.3	3.7	1.2	0
AM095	0.3	4.9	3.2	6.3	3.7	6.9	9.8	4.6	3.2	3.2	19.9	7.2	5.2	2.3	1.7	0.9	9.2	1.4	1.7	4.3	0
AMANTADINE	0.9	4.2	3.9	6.8	3.6	8	9.2	5.1	3.3	4.2	18.5	6.2	6.8	1.5	1.5	0.6	8.3	2.1	1.5	3.9	0
AMBAZONE	0.4	3.8	3.8	3.5	3.5	11.9	6.9	5.8	5	3.8	19.6	3.1	6.9	2.7	1.5	0.4	8.8	1.2	1.5	5.4	0.4
AMBENONIUM	1	4.7	3.7	6.4	3.2	8.6	9.1	5.2	3.7	3.9	17	7.4	5.9	1.5	1.7	1	8.1	2	1	4.7	0.2
AMBRISENTAN	0.8	4.7	3.1	5.5	4.4	7.8	9.6	5.5	3.9	3.1	18.8	7.3	5.5	1.3	1.8	0.8	7.8	1.6	1.6	4.9	0.3
AMBROXOL	1.1	3.8	4.2	7.3	5	10	8	4.2	3.8	5	16.9	6.5	5	3.1	1.1	0.4	7.7	1.1	2.3	3.1	0.4
AMCINONIDE	0.5	4.7	3.2	5	4.7	10	7.7	4.5	4.7	4	17.4	7.1	6.6	2.4	1.1	0.8	6.6	2.4	1.6	4.7	0.3
AMD11070	2.1	3.7	3.2	7.9	3.7	7.9	9.5	7.4	3.2	4.2	15.3	3.7	6.9	2.1	1.1	0.5	9	2.1	2.1	4.2	0
AMELTOLIDE	0.9	3.4	3.4	5.7	5.5	7.8	8	5.3	4.6	3	17.5	6.9	6.9	1.8	2.1	0.9	8.5	1.4	1.6	4.4	0.2
AMFENAC	0	5.1	2.6	10.3	5.1	5.1	7.7	2.6	7.7	2.6	20.5	15.4	2.6	0	0	0	5.1	2.6	0	5.1	0
AMFEPRAMONE	1.1	4.2	2.5	4.2	4.2	9.5	7.7	5.3	3.5	4.6	16.2	7.4	6.3	2.8	1.4	0.7	10.2	1.4	1.4	4.9	0.4
AMFLUTIZOLE	1.1	3.9	3.6	6.8	4.3	9.3	8.2	5.7	5	4.3	15.3	8.2	7.1	1.1	1.1	0.4	8.9	0.4	1.4	4.3	0
AMG-208	1	5.1	5.4	7.1	4.1	10.1	5.4	5.1	4.1	3.4	17.2	5.4	4.4	1.4	2.4	0.3	9.8	2.7	2	3.7	0
AMG-232	0	8.3	19.4	11.1	2.8	2.8	5.6	0	0	5.6	16.7	5.6	11.1	0	0	0	5.6	0	2.8	2.8	0
AMG-337	1.2	4.6	4	6.1	3.4	9.8	7.6	6.1	4	4.3	17.7	8.2	6.7	0.9	0.6	0.3	7.9	1.2	1.2	4	0.3
AMG-487	1	4.3	3.8	5.8	4.3	9.8	9	4.8	3.8	4	16.6	7	6	1.5	1.8	0.5	8.5	1.5	1.3	4.5	0.3
AMG-517	1	3	2.5	6.9	5.4	10.4	5.9	4.5	4.5	2	17.3	4.5	5	2	2.5	1.5	9.9	2	2.5	6.4	0.5
AMG-837	1.3	4.3	4.1	4.3	4.3	7.6	9.1	5.6	3.5	3	17.5	6.3	6.6	1.5	2.3	0.8	9.6	1.5	2	4.6	0.3
AMG-9810	0.9	3.4	3.7	4.7	5.3	10.3	10.3	4	4.7	2.8	18.7	6.2	6.2	1.2	1.6	0.9	8.7	0.6	1.6	3.7	0.3
AMG319	1.7	5.2	4.3	5.6	6.4	7.3	8.6	6	3	2.1	19.3	5.2	6.4	1.3	0.9	0.4	7.3	0.4	1.7	6.4	0.4
AMG458...2064	1.1	4.3	3.6	7.2	5.1	6.9	7.9	3.6	3.6	6.1	17	5.8	6.5	2.5	1.1	0.7	8.7	2.5	0.4	5.4	0
AMG458...2065	1.4	3.8	4.3	7	6.2	8.6	7	5.4	3.8	4.3	17	5.9	6.5	2.2	2.7	0.3	5.4	1.4	1.6	4.9	0.3
AMG900	1.7	1.7	0	6.8	6.8	1.7	5.1	3.4	6.8	8.5	20.3	5.1	8.5	1.7	1.7	0	8.5	5.1	1.7	3.4	1.7
AMIBEGRON	0.9	6.5	2.2	7.8	5.6	10	7.8	6.9	3.5	2.6	15.6	5.2	5.6	1.3	3	0.9	7.4	0.4	0.9	6.1	0
AMIDOPYRINE	0.6	7.1	5.9	7.7	4.7	4.7	5.9	4.1	3	4.1	20.1	7.7	5.9	1.2	1.2	1.2	4.1	1.8	3	5.9	0
AMIFAMPRIDINE	1.2	4	3	6.7	4	8	8	4.7	3	5	19	6.7	6	2	1.2	0.7	8	2	1.2	5.2	0.2
AMIKACIN	1.6	4.8	3.2	4.4	2.8	10.5	7.7	4.4	3.2	3.2	19.8	7.3	6	2.8	1.2	0.8	7.7	2.8	1.2	4.4	0
AMILORIDE	0.8	4.5	4	5.8	4.8	6.6	8	5.6	3.7	3.4	17.2	6.9	7.2	2.9	1.3	0.8	8.5	1.9	1.6	4.2	0.3
AMINEPTINE	1.1	4.9	3.2	6	4.9	9.2	6.7	4.2	4.2	4.9	19.7	5.3	5.3	1.8	2.8	0.7	7.4	1.1	1.8	4.6	0.4
AMINOCAPROIC-ACID	1.1	4.8	3.4	5.5	4.6	8.8	7.6	4.6	4.2	3.6	17.9	6.9	6.5	1.9	1.9	0.8	8	1.5	1.7	4.4	0.2
AMINOGLUTETHIMIDE	0.5	5	4.5	5	3.5	8.5	10.5	3	4	3	17	6.5	8.5	3.5	1.5	1	7	1.5	1.5	4.5	0
AMINOGUANIDINE	0	3.9	2.7	4.6	5.8	10	9.3	4.6	3.5	4.2	19.3	7.7	5.4	2.3	0.8	0.8	7.7	1.9	1.5	3.9	0
AMINOHYDROXYBUTYRIC-ACID	1.3	5	3.9	5.7	4.8	8.3	9.4	5.4	4.1	3.3	16.8	5.7	7	1.5	1.5	0.7	8.1	1.7	1.3	4.4	0.2
AMINOLEVULINIC-ACID-BENZYL-ESTER	1.6	4.8	3.6	6.5	5.2	8.1	8.9	4.4	4.8	2.4	17.7	7.7	5.2	1.6	2.4	0	8.9	1.2	0.8	4	0
AMINOMETHYLTRANSFERASE	0.6	4.4	4.4	5.3	4	9	9	3.4	3.4	3.4	16.8	6.5	7.5	1.6	0.9	1.2	8.4	2.2	1.9	5.6	0.3
AMINOPENTAMIDE	0.9	4.2	3.5	6.2	4.8	8.4	8.4	4.6	4.6	4	17.8	6.2	6.6	2	1.1	0.7	9	1.1	1.3	4.4	0.2
AMINOPHYLLINE...4594	0.9	1.7	0.9	9.5	3.4	7.8	1.7	4.3	6.9	2.6	21.6	7.8	12.1	3.4	1.7	0.9	6.9	0.9	0.9	4.3	0
AMINOPHYLLINE...4595	0.9	4.9	4	5.8	5.5	8.8	7.9	4.3	4.9	3.4	17.4	7.3	5.5	1.5	1.8	0.3	9.1	0.9	1.5	4	0.3
AMINOPURVALANOL-A	1.5	3.8	6.2	10	5.4	10	5.4	3.1	4.6	3.1	10.8	6.2	9.2	3.8	1.5	0.8	6.9	3.1	2.3	2.3	0
AMINOSALICYLATE...4030	1	2.4	4.3	5.7	5.7	5.7	10	5.7	5.7	5.2	20.5	5.2	5.2	2.9	2.4	0	3.8	2.4	1.4	4.8	0
AMINOSALICYLATE...4031	0.6	5.3	1.8	5.9	6.5	10	7.6	4.7	4.1	5.3	15.9	5.3	5.9	1.8	1.2	0	10	2.9	2.4	2.4	0.6
AMINOTHIAZOLE	1.1	4.4	3.7	5.7	4.8	8.8	9	4.2	3.5	3.9	17.5	6.4	6.1	2	1.8	0.7	8.3	1.3	2	4.6	0.2
AMIODARONE	2.1	2.9	5.4	4.6	5	6.7	9.6	2.9	4.2	5.4	17.6	5.9	7.1	1.7	1.3	0.4	8.4	2.5	0.8	5	0.4
AMIPRILOSE	0.6	3.8	3.8	7.7	6.4	9	7.7	1.3	3.8	5.1	17.9	9	7.7	3.2	0.6	0	5.1	0.6	1.3	5.1	0
AMISULPRIDE	0	0	0	0	0	0	33.3	0	0	0	0	33.3	33.3	0	0	0	0	0	0	0	0
AMITIFADINE	0.9	4.8	3.9	7.9	3.5	8.8	10.1	3.1	3.5	4.4	12.3	7.5	8.3	2.6	1.3	1.3	7.5	2.2	1.8	3.9	0.4
AMITRIPTYLINE	1.3	4.9	3.8	5.6	5.3	9.1	7.1	5.1	4.4	3.1	18.2	6.4	6.9	1.6	2	0.4	7.1	1.6	1.8	4	0.2
AMLEXANOX	1.1	4.5	4.1	5.6	4.7	9	8.2	5.2	4.5	3.9	17.6	7.1	5.6	1.9	1.3	0.9	7.9	1.3	1.5	4.1	0.2
AMLODIPINE	0.8	3.7	3.4	6.5	3.7	8.5	6.8	5.4	4.8	4	17.3	7.6	7.4	2	1.4	0.3	8.2	1.4	1.7	4.8	0.3
AMMONIUM-GLYCYRRHIZINATE	1.3	4.6	2.5	6.7	5.4	7.5	8.8	4.6	4.2	2.9	19.2	7.1	5.4	1.7	1.7	0.4	7.1	1.7	2.1	5	0
AMMONIUM-LACTATE	1.1	4.1	3.7	6	4.1	7.5	10.1	4.5	4.5	3.7	19.4	6.7	5.2	2.2	1.5	0.7	7.5	1.5	1.9	4.1	0
AMN-082	0	4.2	3.5	6.5	4.2	10	8.5	5	5	3.5	20	5.4	5	1.5	1.9	1.5	6.2	1.5	2.3	4.2	0
AMODIAQUINE	0.6	4.6	3.1	6.8	6.8	8.3	8.6	4.3	4	3.4	17.5	6.8	6.2	1.8	0.9	0.6	9.5	1.8	1.2	3.1	0
AMONAFIDE	1.5	2.5	2.5	6.4	8.9	8.4	6.9	4.5	5.4	3.5	14.9	6.4	7.4	1	2	1	8.4	2	1.5	5	0
AMOROLFINE	0.5	3.4	5.4	4.9	2.5	10.3	8.4	3	2.5	4.4	19.7	5.4	8.4	2	1	1	8.4	2.5	0.5	5.4	0.5
AMOXAPINE	1	4.6	3.9	4.9	5.4	8	8.2	6.2	3.6	3.6	17.3	6.4	7.2	1.3	1.3	0.8	9	1.5	2.1	3.6	0
AMOXICILLIN...3177	1.2	4.1	3.7	7	4.5	9.5	8.2	4.9	3.3	4.1	18.1	7.4	4.9	1.6	1.6	0.8	7.4	1.2	1.6	4.1	0.4
AMOXICILLIN...3178	0	0	4.5	18.2	4.5	0	9.1	0	4.5	13.6	13.6	4.5	9.1	9.1	0	0	0	0	0	9.1	0
AMPA-(RS)	1.8	4.8	3.3	5.1	4.5	8.1	9	5.4	3.3	3.3	18.6	7.8	4.8	1.2	1.5	0.3	9.3	1.5	1.8	4.5	0.3
AMPA-(S)	0.5	3.7	4.1	6.5	6.9	8.3	7.4	5.5	5.5	3.7	19.8	5.5	4.6	2.8	1.4	0	8.3	0.9	0.5	3.7	0.5
AMPALEX	0.3	3.1	1.9	6.8	5.3	9.6	7.8	3.7	4	4	20.8	7.1	5	1.6	1.2	0.9	9.3	1.6	1.6	4	0.3
AMPEROZIDE	0.7	5.4	3.4	4.7	5.1	10.8	6.1	6.1	5.4	4.7	16.6	6.8	5.7	1.7	1.7	0.7	6.1	1.7	1.7	5.1	0
AMPICILLIN	0.6	3.7	4.3	6.4	5.5	7.6	9.5	3.7	4	3.7	19.9	5.5	6.7	0.6	2.4	0	9.2	0.6	1.5	4.3	0.3
AMPRENAVIR	1	4.6	3.9	6.5	6.2	8.2	7.5	4.9	4.2	4.9	15.7	7.5	6.5	1.6	2.3	0.3	7.5	1	2	3.3	0.3
AMPROLIUM	1.2	4.7	3.5	7	2.7	8.2	7.8	4.7	4.3	4.7	17.2	7	5.1	0.8	2.3	0.8	9.4	2.7	1.6	3.9	0.4
AMRINONE	0.8	5.2	3	5	3.6	9.9	8.6	4.4	3.6	3.3	17.4	5.8	6.6	1.4	1.4	0.3	9.9	1.4	2.5	5.5	0.3
AMSACRINE...3620	0	2.6	7.9	5.3	13.2	13.2	2.6	0	7.9	2.6	15.8	2.6	5.3	5.3	5.3	0	7.9	0	0	2.6	0
AMSACRINE...3621	3.3	0	3.3	3.3	13.3	13.3	3.3	6.7	13.3	6.7	6.7	0	6.7	0	0	0	10	3.3	3.3	3.3	0
AMTHAMINE	0	2.9	4.3	4.3	8.6	12.9	11.4	2.9	1.4	4.3	18.6	7.1	2.9	0	0	0	11.4	1.4	1.4	4.3	0
AMTOLMETIN-GUACIL	0.8	4.1	4.1	5.7	4.6	8.7	8.4	4.3	4.9	3.8	18.2	6.8	6.5	1.6	1.9	0.8	6.8	1.9	1.9	3.8	0.3
AMUVATINIB	1.5	4.2	4.8	6.6	3.9	7.8	9	3.6	5.1	3.3	18.1	6.3	6.9	0.9	2.7	0.6	7.5	1.5	1.2	3.9	0.3
AMYGDALIN	2.9	4.8	3.3	6.2	6.2	8.1	7.6	4.3	4.3	4.8	18.6	5.7	6.2	1.9	1.4	0.5	5.7	1.4	1.9	3.8	0.5
AMYLEINE	0.4	3.5	3.5	7.9	3.5	7.4	7.9	5.7	4.8	3.9	17.9	5.2	7	3.1	1.7	1.3	7.4	2.6	1.7	3.5	0
AMYLENE-HYDRATE	1.2	2.9	2.9	7.3	4.9	8.6	6.5	5.3	3.7	4.1	18.8	5.7	7.3	2	1.6	0.8	7.8	2.4	1.6	4.1	0.4
ANABASINE	1.7	5.6	3.9	7.9	3.9	7.9	7.3	3.4	4.5	2.8	15.7	7.9	5.6	2.2	2.2	0.6	7.3	2.2	1.1	5.6	0.6
ANACETRAPIB	1.5	2.9	5.1	4.4	5.8	8.8	5.8	5.8	4.4	8.8	16.1	6.6	5.8	2.9	1.5	1.5	5.8	2.2	1.5	2.9	0
ANAGRELIDE	1	5.8	3.5	6.8	4.5	8.1	8.7	6.5	4.5	2.9	18.1	6.8	8.4	0.6	1.3	0.6	4.5	1	1.3	4.8	0.3
ANAMORELIN	0.6	4.3	2.4	5.5	4	8.2	8.5	5.2	4.9	2.1	20.4	6.7	6.7	2.1	2.1	0.9	8.2	1.5	1.8	3.7	0
ANANDAMIDE	1.5	4.5	4.8	5.7	4.5	8.1	8.4	4.5	3.3	4.8	20.2	5.7	6	0.9	1.8	0.3	8.1	1.2	0.9	4.2	0.3
ANASTROZOLE	1	4.1	4.1	5.1	5.1	8.7	9.2	5.6	3.6	3.6	18.1	7	5.3	1.9	1.2	1	8.5	1	1.4	4.3	0.2
ANDARINE	1.3	5	2.6	5.4	5.2	8.5	8.7	5	3.9	3.9	17.2	6.7	6.3	1.5	1.5	0.4	8.5	1.7	2	4.3	0.2
ANDROGRAPHOLIDE	1.6	4.5	3.7	5.8	4.2	8.7	8.2	5.3	4.7	3.4	17.9	5.5	8.7	2.1	2.1	0	7.1	1.3	1.6	3.7	0
ANDROSTENONE	0	5	3.3	6.6	6.6	7.4	9.1	5	5	6.6	18.2	5	8.3	1.7	0.8	1.7	4.1	3.3	0.8	1.7	0
ANDROSTERONE	1.3	6.5	1.9	7.7	5.8	7.7	6.5	7.1	3.9	5.8	17.4	3.9	7.1	3.9	0	0.6	5.8	1.9	1.9	3.2	0
ANECORTAVE-ACETATE	1.3	3.8	3.8	8.5	3	7.2	8.9	3.4	3.8	3.8	21.7	6	6.4	1.3	1.3	1.3	6	1.7	2.1	4.7	0
ANETHOLE-TRITHIONE	0.8	5.2	2.4	6	5.6	7.6	8	5.6	5.2	4.4	18.7	6	7.2	0.8	1.2	0.8	6.4	2	2	4	0.4
ANGUIDINE	0	0	0	0	0	0	0	0	0	50	0	0	50	0	0	0	0	0	0	0	0
ANIDULAFUNGIN	2.3	5.1	2.8	6	4.6	8.3	6.9	5.1	3.7	3.2	20.8	5.1	7.4	1.9	0.9	0	8.3	1.4	1.9	4.2	0
ANIRACETAM	1.3	3.5	3.8	6.1	5.1	9.1	8.8	4.8	3.5	4	17.7	6.1	6.8	2.3	1.3	0.5	6.8	1.8	1.5	5.1	0.3
ANISODAMINE	0.9	4.3	2.6	6.8	4.7	7.7	9.4	4.3	6.4	4.3	17.9	8.1	5.5	0.9	2.1	0.9	5.1	1.7	1.7	5.1	0
ANISOMYCIN	0	0	0	14.3	14.3	0	0	0	0	0	14.3	28.6	14.3	14.3	0	0	0	0	0	0	0
ANISOTROPINE	0.7	4.6	3.9	6.8	3.6	7.8	9.1	4.2	2.9	3.3	16.6	7.2	6.5	1.6	1.6	1	9.1	1.6	1.6	6.2	0
ANPIRTOLINE	1.1	4.9	2	4.9	5.1	10.6	8	5.7	4	3.4	19.1	6	5.1	0.9	1.1	0.6	8.9	1.7	1.7	4.9	0.3
ANTAZOLINE	1.5	5.7	2.7	6.5	4.2	10	10	5	4.2	4.2	16.1	4.6	7.7	1.5	2.3	0.8	6.1	1.1	0.4	5	0.4
AP1903	1.4	2.9	3.5	5.8	4.9	9.2	7.8	3.7	4.6	5.2	17.9	7.2	7.5	2	1.4	0.6	8.4	0.9	1.7	3.5	0
AP26113	1.1	1.7	1.1	9.7	6.3	10.3	1.7	1.7	5.7	5.1	16.6	8	2.3	1.7	1.7	1.7	13.1	2.9	1.1	6.3	0
APABETALONE	1.2	4.3	3.5	5.2	4	10.2	7.3	5.4	3.3	3.8	20.3	5.9	6.6	1.4	2.1	0.7	7.8	1.2	1.2	4.3	0.2
APAFANT	1.9	4.7	4.2	5.1	5.1	7.9	6.1	5.1	5.1	5.1	17.8	7	5.1	2.3	1.4	0	9.3	0.9	1.4	3.7	0.5
APALUTAMIDE	0.6	5	2.8	5.3	4.5	8.7	9.5	4.8	3.9	3.4	19.6	5.9	7	1.1	1.4	0.8	7.6	1.7	1.4	4.8	0.3
APATINIB	1.9	4.5	4.2	6.1	5.4	9.3	7.4	4.8	4.5	4.5	16.7	4.8	4.8	1.9	2.6	0.3	9.3	1.9	1.3	3.5	0.3
APD668	1.6	1.6	4.7	6.2	4.7	9.4	6.2	1.6	3.1	1.6	23.4	7.8	7.8	3.1	1.6	0	7.8	1.6	1.6	3.1	1.6
APHIDICOLIN	0	0	100	0	0	0	0	0	0	0	0	0	0	0	0	0	0	0	0	0	0
API-001	1.7	4.4	2.5	6.1	5.3	8.1	7.5	3.9	3.3	3.9	20.3	6.7	5.6	1.1	1.4	0.8	10	1.4	1.1	4.7	0.3
APIGENIN	1.4	4	4	7.1	4.5	6.2	8.2	5.1	4.3	3.7	18.8	6	7.7	2	2	0	6.8	1.4	1.7	5.1	0
APIXABAN	0.7	3.6	4.6	6.9	5.6	8.2	7.9	3.3	5.6	3	19.7	7.9	5.6	1.6	1	0.3	9.5	1	0.7	3.3	0.3
APOCYNIN	0.8	3.4	3.4	6.7	4.2	9.6	10.4	4.8	3.7	3.4	16.6	6.7	7	2.5	1.1	0.8	7.6	1.1	2	3.9	0.3
APOPTOSIS-ACTIVATOR-II	0.6	5	2.6	6.8	3.8	6.8	8.8	5.3	4.1	3.8	18.8	5.9	8.5	1.2	1.5	1.2	7.9	1.8	1.5	3.8	0.3
APRACLONIDINE	1	4.2	3.6	5.2	5.2	9.4	6.2	4.2	5.7	5.7	16.7	6.8	5.2	2.1	1.6	1	8.3	3.1	0.5	3.6	0.5
APRATASTAT	1	3.6	3.6	6.1	5.3	9.9	7.3	4.6	4.4	2.9	18.6	5.8	8	1.2	1.9	0.7	8.5	1.2	1	4.4	0
APREMILAST	1.2	5	3.8	4.7	3.5	9	7.8	5	4.5	4	17.3	6.6	5.9	1.9	2.1	0.7	8	1.9	1.7	5.2	0.2
APREPITANT	0.9	5.4	2.7	5.9	5.4	6.3	6.3	4.1	6.3	5.9	18.9	7.2	7.2	0.5	1.8	0.5	8.1	1.4	1.8	3.6	0
APRICITABINE	1.5	5.8	3.6	6.1	5.8	8.8	7.9	5.2	2.1	4.6	17	7.9	7.6	0.6	1.5	0.9	6.4	1.2	1.2	4	0.3
APRINDINE	0.8	4.7	2.2	5.6	4.2	7.5	10.3	6.1	3.9	4.7	17	6.7	7.5	0.8	1.4	0.8	8.6	1.1	1.1	4.5	0.3
APTIGANEL	0.3	5	4.3	6.6	4.6	9.6	8.9	5.3	3	3	16.9	7	6	2	1.3	1	7.9	2	1	4.3	0
AQ-RA741	0.8	5	3.3	5.8	5.8	7.5	10	4.1	2.9	3.7	16.6	7.1	7.9	2.5	1.2	0.4	8.7	1.7	0.8	3.7	0.4
AR-12	1.4	3.7	4.2	7	6	6	7	3.3	8.4	3.3	14	3.7	9.8	1.4	2.3	0.5	9.8	2.3	2.3	3.7	0
AR-42	0	0	0	10.5	21.1	15.8	5.3	5.3	0	0	15.8	5.3	15.8	0	0	0	0	0	0	5.3	0
AR-A014418	0.8	5.5	3.2	5.8	4.8	9.2	7.8	5	4.5	4.2	17.5	6.5	6.2	1.5	1.8	0.5	7.5	2.2	1	4.2	0.2
ARBIDOL	1.2	3.9	3.6	6.6	5.4	8.5	6.6	2.1	4.5	2.1	19.6	6.6	6.6	1.2	1.5	0.6	9.4	1.8	2.7	4.8	0.3
ARBUTIN	0	4.8	4.8	7.9	7.9	9.5	4.8	7.9	1.6	6.3	17.5	4.8	4.8	3.2	1.6	0	3.2	3.2	1.6	4.8	0
ARC-239	1.2	2.8	4	7.5	3.6	9.5	8.3	4.3	5.1	3.2	15.8	8.3	7.9	1.2	0.4	0.4	9.1	2	1.2	4	0.4
ARCTIGENIN	1.3	3.9	4.5	5.8	4.5	7.1	8.7	4.5	4.7	3.1	19.4	7.1	6.8	1.8	2.1	1	7.9	1.3	1	3.4	0
ARCYRIAFLAVIN-A	1	3.8	1	8.1	1.9	11	7.6	4.3	4.8	1.9	17.1	8.1	6.7	1	2.4	0.5	8.1	2.4	2.4	6.2	0
ARDEPARIN	1	5.7	4.7	6.8	3.6	5.7	9.4	4.7	3.6	3.1	17.7	7.8	5.5	2.1	1.8	0.5	8.6	2.1	1.3	3.9	0.3
ARECAIDINE-BUT-2-YNYL-ESTER	1.7	5	3.4	5.9	4.2	9.8	6.7	5	3.4	4.8	19.3	6.2	6.2	2.5	1.4	0.8	7.6	1.1	1.7	3.1	0.3
ARECAIDINE-PROPARGYL-ESTER	1	3.9	4.4	5.7	4.4	8.9	7.8	5.2	4.2	3.6	19.3	5.7	6.8	1.6	1.8	0.5	8.1	1.6	1.8	3.4	0.3
ARECOLINE	1.1	6	3.3	8.8	4.9	10.4	6	4.9	4.4	3.8	16.5	4.9	6.6	2.7	1.6	0	7.1	1.6	0	4.9	0
ARGATROBAN	0.6	3.1	3.1	7.4	6.2	9.3	8.6	3.1	3.7	6.2	19.1	8	4.9	3.1	0.6	0	6.2	1.2	0.6	4.9	0
ARGLABIN	0.5	6	5	7	7.5	6	7	3.5	5.5	4.5	16.1	7.5	5.5	2	2	0.5	7	2.5	2.5	1.5	0
ARIPIPRAZOLE	1.6	6.8	5.2	3.2	3.2	8	6.8	4	4.8	4.4	19.6	5.2	5.2	2	0.8	0.4	9.6	2.8	3.2	2.8	0.4
ARMODAFINIL	1.1	4.9	4	5.3	5.1	8.7	8.7	4.4	4.2	3.6	16.9	7.1	6.2	1.6	1.1	0.9	8	1.8	1.8	4.4	0.2
AROFYLLINE	0.5	5.9	4.1	8.6	5	8.1	8.1	4.5	2.3	4.1	22.1	4.5	3.2	2.3	1.4	0.9	9	0.9	0.9	3.6	0.5
AROTINOLOL	1.2	2.7	3.1	7	4.3	5.8	10.9	4.7	2.3	3.5	20.2	7.8	7.8	1.6	1.2	0.4	8.1	1.9	1.2	4.7	0
ARRY-334543	0.9	2.1	4.1	5.3	3.5	11.2	4.1	2.1	5.6	4.1	19.2	5.6	5.6	2.1	2.4	0.3	12.4	2.1	2.4	5	0
ARSANILIC-ACID	1.5	4.4	4.1	6.6	4.9	9.5	7.8	3.7	4.1	3.9	18	7.6	6.1	1.5	1.5	1	7.6	1.5	1.5	3.2	0.2
ARTEMISININ	1.5	4.9	1.9	7.1	4.5	9.7	6.4	3.7	6.4	3.7	16.1	7.1	8.2	1.9	2.6	0	6	1.1	1.1	6	0
ARTESUNATE	1.1	4	3.2	3.6	4.7	9.4	7.6	4.7	6.5	5.4	20.2	4.3	6.9	1.8	2.2	0.7	6.1	1.8	1.1	4.7	0
ARTICAINE	1.3	4.3	3.3	6.9	4.8	7.9	8.7	5.4	3.8	4.3	17.1	7.7	5.6	1	1.3	0.8	8.4	1.3	1.8	4.1	0.3
AS-1949490	1.3	4.2	4.5	7.5	3.6	8.4	8.4	5.5	3.6	3.2	16.9	7.1	7.5	0.6	1.6	0.6	9.4	0.6	1	3.9	0.3
AS-604850	1.7	3.4	2.1	6.4	4.7	7.7	9	6.4	1.7	3	21.9	5.2	6.4	2.6	1.7	0.9	6.4	2.1	1.7	4.7	0
AS-703026	0	3.7	7.4	1.5	7.4	16.3	3	2.2	4.4	3.7	22.2	8.9	1.5	0	4.4	1.5	2.2	1.5	2.2	5.9	0
AS-77	0.5	4.3	3.8	5.8	4.3	8.1	8.1	4.5	4.3	3.3	18.4	6.8	7.8	1	1.8	0.8	8.1	1.8	1.8	4.8	0.3
ASA-404	1.2	4.4	2.6	7.2	4.4	8.1	7.4	5.1	3.7	3.5	17.2	7	7.4	1.2	2.1	0.7	8.1	1.6	1.9	5.1	0.2
ASARALDEHYDE	1.5	5.8	3.1	6.1	4.6	7.4	7.1	4.9	3.7	3.1	14.4	9.5	6.4	1.5	2.5	0.9	8.6	1.8	1.8	5.2	0
ASC-J9	1.1	5	3.6	7.2	4.7	7.7	7.2	3.3	5	4.1	18.2	5.5	7.7	2.2	1.4	0.6	7.7	1.7	2.2	3.9	0
ASCORBIC-ACID	1.3	3.4	3.8	7.3	3.8	10.3	7.3	4.7	4.3	5.1	18.8	7.3	4.7	2.6	0.9	0.9	6.8	1.7	0.9	4.3	0
ASENAPINE	1	4.4	2.7	5.2	5.2	8.4	9.3	5.4	4.7	3.4	18.2	6.4	6.6	2	1.7	0.7	7.6	1	1	4.9	0.2
ASIATIC-ACID...2490	1.2	4.2	3.9	7.7	3.1	10	8.5	3.5	3.5	3.1	18.1	8.1	5	1.5	2.3	1.2	9.3	1.2	1.2	3.5	0
ASIATIC-ACID...2491	0.9	4.2	3.7	7.5	3.7	7.9	6.5	4.7	2.3	3.7	20.1	7.9	6.5	1.9	0.9	0.9	6.5	1.9	1.4	6.1	0.5
ASP3026	0.7	3.9	2.9	8.6	6.1	9.3	7.5	4.3	3.9	3.6	18.6	7.2	3.6	0	0.4	1.1	9.7	1.4	1.8	5.4	0
ASPARTAME	1.2	4.2	4.2	5.5	3.6	9.7	9.1	4.2	6.1	1.8	17.6	7.9	5.5	1.8	1.8	1.2	8.5	0.6	1.8	3.6	0
ASPIRIN	3	3	6.1	6.1	3	12.1	6.1	3	9.1	6.1	6.1	9.1	9.1	6.1	3	0	3	3	0	3	0
AST-1306	0.4	3.8	4.7	3	3.4	14.1	3.8	2.1	4.3	4.3	17.9	5.1	4.3	2.6	2.1	0.9	14.5	3	2.1	3.4	0
ASTEMIZOLE	1.4	4.9	4.2	7	4.9	7.7	8.4	4.2	2.8	4.2	18.9	5.6	4.2	2.1	1.4	0	11.9	2.1	0.7	3.5	0
ASTRAGALOSIDE-A	1.6	5.5	3.5	5.2	3.9	8.4	9.7	3.2	4.8	3.9	18.7	7.4	7.1	1.3	1.9	1	7.1	1.3	1.3	2.9	0.3
ASUNAPREVIR	1	3.9	4.9	5.4	4.6	8.5	8	5.2	4.1	2.8	19.6	6.2	6.2	2.3	1.3	0.5	7.7	1.8	2.1	3.6	0.3
ASYMMETRICAL-DIMETHYLARGININE	0.6	3.4	2.9	7.4	6.3	10.3	6.3	4	5.1	5.1	13.7	8	8.6	2.9	2.3	0	6.9	1.1	0.6	4.6	0
AT-7519	20	0	0	0	0	0	0	20	20	20	20	0	0	0	0	0	0	0	0	0	0
AT-9283	0	11.1	0	0	16.7	0	0	5.6	0	5.6	27.8	5.6	5.6	11.1	0	0	5.6	0	0	5.6	0
AT13387	0	0	12.5	0	12.5	0	0	0	12.5	0	25	25	0	12.5	0	0	0	0	0	0	0
AT7867	0.8	3.8	2.3	7.6	5.3	4.2	7.6	3.4	4.2	3.4	22.9	7.6	8	1.5	1.9	0.4	9.2	1.5	1.5	2.3	0.4
ATALUREN	1.1	3.6	3.1	6.7	4.5	8.6	6.4	5.8	3.6	3.9	18.9	7	6.4	1.9	1.7	1.1	7.8	1.4	1.4	4.7	0.3
ATAZANAVIR	1.6	4.2	3.7	5.2	4.2	8.1	9.1	4.7	4.4	3.9	16.4	7.6	6.5	1.6	1.6	0.5	8.4	2.1	1.6	4.4	0.3
ATENOLOL-(+/-)	1.6	5.5	2.3	7.4	5.9	8.2	6.2	4.7	2	2.7	18.4	9.8	7.8	1.6	2.3	1.2	6.6	2.3	0.4	3.1	0
ATENOLOL-(-)	1.1	4.7	3.6	6.8	3.9	7.5	9.7	6.1	5.7	3.9	17.9	8.2	5	1.4	1.4	0	6.8	1.4	1.1	3.6	0
ATGLISTATIN	1.3	4.4	3.5	7.5	4	7.9	8.4	4	4	3.5	18.5	8.4	4.4	3.1	2.6	0.9	6.2	1.8	1.3	4	0.4
ATIPAMEZOLE	2.1	3.1	3.1	8.2	3.8	8.9	5.8	3.4	6.5	5.1	17.5	8.6	6.5	1.7	3.1	0.3	4.8	1.4	1.7	4.1	0.3
ATIPRIMOD	1.4	4.2	5.2	5.2	5.2	9.4	8.9	4.2	1.9	2.3	22.1	8	8	0.9	3.3	0.5	1.4	0	2.3	5.2	0.5
ATIZORAM	1.6	5.5	4.2	5.5	4.5	7.1	9	5.2	3.5	2.6	17.1	7.1	7.7	1.3	1.3	0.6	8.7	0.6	1.6	4.8	0.3
ATN-161	1	4.8	3.8	6.1	3.8	8.9	7.8	4.1	5.5	1.4	19.8	7.8	5.5	2.7	0.7	1	8.5	0.7	2	3.8	0.3
ATOMOXETINE	1	5.6	4.1	5.9	4.8	6.6	8.4	4.8	5.3	3.6	16.5	7.1	7.1	1.8	1.3	0.8	7.6	1.8	1.5	4.3	0
ATORVASTATIN	1.1	5.7	2.5	8.1	6.4	5.7	10.2	5.7	5.7	3.5	19.1	3.9	7.8	1.4	1.1	0.7	5.3	1.1	0.7	4.2	0.4
ATOVAQUONE	1.5	3	4.8	6.9	3.9	7.9	8.5	6	3.9	3.6	15.4	8.2	6.3	2.4	2.4	0.9	7.6	1.8	1.5	3.3	0
ATPA	0.9	4.1	3.4	5.7	4.8	7.7	8.8	3.6	4.1	3.8	18.8	7.9	5.9	1.8	1.6	0.9	8.6	1.6	1.8	4.1	0.2
ATRASENTAN	1.7	3.4	2.6	5.1	6.8	6	7.7	3.4	5.1	6	16.2	10.3	4.3	3.4	1.7	0.9	10.3	0.9	0.9	3.4	0
ATROPINE	1.2	4.7	3.9	6.3	4.9	8.4	8	5.1	4.3	3.5	17.6	6.5	6.5	1.4	1.6	0.8	8	1.6	1.6	3.7	0.2
AURORA-A-INHIBITOR-I	2.6	2.6	0	13.2	7.9	2.6	2.6	2.6	7.9	10.5	18.4	7.9	5.3	2.6	2.6	0	2.6	0	7.9	0	0
AV-412	1.9	2.9	1.9	7.3	3.9	14.1	0.5	1.5	7.3	5.8	17	5.8	5.8	1	2.9	1	13.1	2.9	1.5	1.9	0
AV-608	2.3	3.7	4.6	4.6	4.6	4.6	6.9	4.1	2.8	5.1	18	5.5	7.4	1.4	2.8	0	10.6	1.8	2.3	6.9	0
AVAGACESTAT	1.5	4.6	6.1	6.1	4.1	7.1	9.7	5.6	3.6	4.6	18.4	5.1	7.1	0.5	2.6	0	4.6	1.5	2	5.1	0
AVANAFIL	10	0	0	20	10	0	10	0	0	10	10	10	10	0	0	0	0	10	0	0	0
AVASIMIBE	0.8	5.2	3.6	6.8	3.2	10	8.8	2.8	4.4	4	16.4	5.2	5.2	0.8	2	0.8	11.6	2.4	2.8	3.2	0
AVATROMBOPAG	1.2	4.6	4.3	7.3	4	7.6	9.4	4.3	4	3	19.5	6.1	6.1	1.2	1.5	0.9	8.8	1.2	1.5	3.6	0
AVIBACTAM	0.7	5.2	4.5	6.7	3	9	7.9	7.1	3.7	4.5	17.6	6.4	6.7	1.1	0.7	0.4	7.1	1.1	2.2	4.1	0
AVL-292	0.7	2.9	3.6	7.2	6.1	10.8	5.8	6.1	3.6	3.2	16.9	5.4	7.6	1.8	1.1	1.4	8.6	1.8	1.8	3.6	0
AVN-944	1.6	4	3.2	8.9	6	10.5	6.5	1.6	4.4	3.6	16.5	7.3	5.2	0.4	2	0.4	10.1	2	2	3.6	0
AVOBENZONE	0.7	4.3	3.6	5.8	4.1	9.2	8.4	5.1	3.1	3.9	17.6	7.7	5.5	1.4	1.7	1	8.7	1.4	1.4	5.1	0.2
AXITINIB	0.7	4.7	1.3	6.7	6.7	6	6.7	4	8.1	6	15.4	6.7	10.1	0.7	2.7	0.7	7.4	0.7	2	2.7	0
AY-9944	0.7	3.9	3.9	5.7	4.3	9.3	7.1	4.6	2.5	4.3	21.4	6	5.7	1.8	1.1	1.1	9.3	1.8	1.8	3.9	0
AZ-10417808	0	3.8	3.8	6	4.4	8.8	9.9	3.8	5.5	4.4	15.9	6.6	4.9	2.7	0.5	0.5	9.9	1.6	1.6	4.4	0.5
AZ-628	1.3	3.8	4.2	4.5	7	11.2	7.3	3.2	5.1	3.5	22	8.3	5.8	0.6	2.2	1	1.6	1.6	1	4.5	0.3
AZ191	1.4	4.1	2.5	6.1	4.1	9.7	8.3	4.7	2.8	3	19.9	6.6	6.6	1.4	1.7	0.3	8.8	1.9	1.7	4.4	0
AZ20	3.1	1.6	3.1	7.8	6.2	14.1	4.7	3.1	4.7	6.2	12.5	4.7	10.9	0	0	0	7.8	4.7	1.6	3.1	0
AZ3146	1.7	3	2.6	5.1	7.2	9.8	8.1	4.3	5.5	4.3	17	5.5	6.8	2.1	2.1	0	7.7	3	1.7	2.6	0
AZ960	1.4	2.1	0.7	7.6	8.3	5.6	11.8	2.8	5.6	2.8	14.6	4.2	5.6	1.4	1.4	0.7	13.9	2.1	1.4	6.2	0
AZACITIDINE	2.8	2.8	3.5	5	5.7	8.5	5.7	1.4	6.4	5.7	17.7	2.8	9.9	0	2.8	0.7	6.4	0.7	4.3	7.1	0
AZACYCLONOL	0.7	4.4	5.1	10.2	7.3	4.4	7.3	4.4	2.9	4.4	16.1	8	7.3	1.5	2.9	1.5	8	0.7	0.7	2.2	0
AZAPERONE	0	1.2	1.2	4.7	7	5.8	8.1	2.3	4.7	4.7	16.3	10.5	10.5	1.2	1.2	1.2	11.6	3.5	2.3	2.3	0
AZASETRON	0.7	5.5	2.9	7.6	5.1	8	7.3	4	3.3	4	17.1	6.5	6.2	1.5	1.8	1.1	10.5	1.5	1.1	4	0.4
AZATADINE	1.3	4.8	3.5	5.6	4.8	7.3	8.1	4.3	3.8	4	20.2	8.1	4.8	1	1.5	0.8	8.3	1.5	1.3	4.8	0.3
AZATHIOPRINE	1.4	3.8	4.8	5.8	6.7	9.1	5.3	3.8	6.2	5.3	14.9	6.2	6.7	0.5	1.9	0.5	9.6	1	1.4	4.8	0
AZD1208	0	5.4	2.3	7	7.8	10.9	9.3	7	3.9	3.1	16.3	6.2	3.1	0.8	0	1.6	7.8	1.6	0.8	5.4	0
AZD1283	0.8	4.4	4.1	4.9	4.1	8.5	8	4.4	3.9	3.6	18.1	7.2	6.5	1	1.8	0.8	9.6	2.1	1.6	4.7	0
AZD1446	1	4	4.5	8	6.5	8.5	11.9	4	2.5	4.5	17.4	6	7.5	1	1	0.5	5	1	0.5	4.5	0.5
AZD1480	1.6	4.3	2.7	4.9	4.3	7	5.4	4.9	5.4	6.5	17.8	5.4	10.3	4.3	2.7	1.1	7	1.1	1.1	1.6	0.5
AZD1981	1.4	4.1	5	5.9	2.7	6.3	10	5	4.5	4.5	18.1	7.2	6.3	0.5	1.8	0.5	9.5	1.8	1.4	3.2	0.5
AZD2014	0	0	3.8	30.8	7.7	3.8	11.5	3.8	3.8	0	7.7	0	7.7	3.8	3.8	0	3.8	3.8	0	3.8	0
AZD2461	0.6	4.6	3.3	5.8	4.3	10	8.5	4.3	5.5	3.3	18.2	5.5	7.6	1.2	1.5	0.9	9.1	0.9	2.1	2.7	0
AZD2858	0	1.6	0	1.6	8.2	4.9	6.6	8.2	4.9	3.3	16.4	6.6	11.5	0	3.3	0	16.4	1.6	3.3	1.6	0
AZD3463	0	5.3	0	5.3	10.5	5.3	0	0	5.3	10.5	15.8	15.8	15.8	5.3	0	0	0	0	5.3	0	0
AZD3514	1.3	5.2	4.1	5.2	4.6	9.5	8.2	6.2	4.4	2.8	17.8	5.2	7.2	1.8	2.1	0.3	7	1.8	1.8	3.4	0.3
AZD4282	0.4	5.7	2.8	4.5	6.1	7.3	6.9	6.5	4	2	19.8	8.1	6.1	2.4	1.2	1.2	5.7	2.4	2	4.5	0.4
AZD4547	2.4	5.3	3.9	3.9	6.3	8.3	6.8	3.9	4.4	3.4	18	7.8	6.8	1.9	1.5	1	8.3	0.5	1.5	4.4	0
AZD5069	0.9	2.8	2.8	7.5	5.6	7.9	6.5	3.3	4.2	3.7	16.8	6.1	6.5	3.3	2.3	1.4	7.5	2.8	1.9	6.1	0
AZD5363	0.5	4.2	3.8	4.7	2.3	5.2	6.1	1.4	4.2	5.6	23.9	7.5	8.5	3.3	4.2	0	7	2.3	3.3	1.4	0.5
AZD5438	0	0	0	14.3	14.3	14.3	0	0	0	0	28.6	14.3	0	0	0	0	14.3	0	0	0	0
AZD6482	0.4	5.7	2.6	7.4	5.7	6.1	12.6	4.8	3	4.8	17.4	5.7	8.7	1.7	1.3	0	5.2	0.9	1.3	4.8	0
AZD6765	0.6	4	3.4	5.7	5.5	8.9	8	4.3	3.2	2.6	21	8.9	3.7	1.4	2.6	1.1	7.8	1.1	1.7	4	0.3
AZD7545	0.4	4.6	4.6	4.2	5.9	7.6	7.6	3	5.5	4.2	20.3	8	6.3	0.8	1.3	0.4	8	1.7	1.7	3.4	0.4
AZD7687	1.4	4	4	5.8	6.9	8.7	7.2	5.1	3.2	4.7	17.7	6.5	5.1	2.2	1.8	0.7	8.3	1.8	1.4	3.6	0
AZD7762...4235	0	3.2	3.2	3.2	12.9	9.7	0	0	3.2	9.7	19.4	6.5	9.7	3.2	0	3.2	12.9	0	0	0	0
AZD7762...4236	0	0	0	0	0	16.7	0	0	16.7	0	16.7	16.7	0	0	16.7	16.7	0	0	0	0	0
AZD8055	0	0	0	0	0	0	0	0	0	0	100	0	0	0	0	0	0	0	0	0	0
AZD8330	0	1.9	5.6	3.7	9.9	13	4.9	1.2	4.3	1.9	21.6	7.4	3.1	2.5	3.7	1.9	1.2	1.9	3.1	7.4	0
AZD8931	0.4	2.3	3.1	5.4	2.7	16.2	2.3	1.9	3.9	3.1	19.7	3.5	5.4	2.7	1.9	1.2	14.3	2.7	3.1	4.2	0
AZD9668	1.5	3	2.5	5.1	5.1	7.1	7.1	3	6.6	6.6	19.7	9.1	5.6	2.5	3	0	7.1	0	0.5	5.1	0
AZELAIC-ACID	0	4.3	4.3	6.4	6.4	8.5	8.5	4.3	1.1	2.1	21.3	6.4	6.4	5.3	4.3	1.1	4.3	1.1	0	4.3	0
AZELASTINE	0.6	4.6	3.1	6.8	4.6	8.9	8	4	3.1	3.7	17.8	4.6	7.7	2.8	0.9	0.9	8.6	2.2	1.8	4.9	0.3
AZELIRAGON	1.2	3	2.7	6.6	4.5	9.4	9.7	4.5	3.3	3.9	16.9	6.6	7.9	0.6	1.5	0.6	9.4	1.5	2.1	3.6	0.3
AZELNIDIPINE	1	5.8	3.2	5.2	4.9	5.8	9.7	4.5	3.6	3.9	19.8	5.8	5.5	1.6	1.6	1	8.8	1.9	1.6	4.2	0.3
AZILSARTAN	1.2	1.2	2.3	7	4.7	9.3	8.1	1.2	7	5.8	17.4	10.5	8.1	2.3	1.2	1.2	5.8	2.3	1.2	2.3	0
AZILSARTAN-MEDOXOMIL	1.6	3.9	1.9	7	4.7	6.2	8.6	4.7	4.3	4.3	18.7	8.6	6.2	1.2	1.6	0.8	8.6	2.3	1.2	3.5	0.4
AZIMILIDE	1.4	5	5.7	5	3.5	7.8	7.1	0.7	4.3	2.1	19.1	7.1	5	2.1	1.4	0	11.3	2.8	1.4	7.1	0
AZITHROMYCIN	1.4	4.1	2.3	8.3	5.5	7.8	8.7	4.6	5	4.1	17.4	6	5	1.4	0.9	0.5	10.1	1.4	1.4	4.1	0
AZLOCILLIN	0.9	5.5	3.3	4.8	5.8	7.9	9.1	3.6	3.9	3.6	19.7	7.3	5.2	1.8	1.2	0.3	8.5	1.5	2.1	3.9	0
AZODICARBONAMIDE	4.4	0	5.9	5.9	8.8	5.9	8.8	8.8	5.9	4.4	14.7	8.8	4.4	1.5	0	0	7.4	1.5	0	2.9	0
AZOMYCIN-(2-NITROIMIDAZOLE)	1.4	4.8	4.3	6.7	5.3	8.1	7.2	4.8	3.3	3.8	16.7	5.3	5.3	2.4	1	1.4	9.6	1.4	2.9	4.3	0
AZOSEMIDE	0.8	4.5	5.4	6.6	6.2	9.1	7.9	5.4	1.7	3.7	19.4	5	7.4	0.8	1.2	0.4	7	1.2	2.1	4.1	0
AZTREONAM	0	3.8	1.9	0	5.8	11.5	11.5	3.8	1.9	3.8	15.4	9.6	11.5	5.8	3.8	0	7.7	1.9	0	0	0
BACAMPICILLIN	0.8	6	3.6	5.6	4.4	6.7	9.5	7.1	3.6	3.2	19.4	7.5	6.3	0.8	0.8	0.8	6.7	0.8	1.2	4.8	0.4
BACLOFEN-(R)	0.9	3	3	4.3	5.2	8.3	10	5.7	3.5	3.5	18.7	7.8	5.2	2.2	2.2	0.9	7.4	1.7	0.9	5.2	0.4
BADGE	0.9	4.6	3.4	6.3	4.8	9.1	8.8	4.6	3.4	3.1	17.7	6.6	6.3	1.4	1.4	0.6	10.5	1.7	1.4	3.1	0.3
BAFETINIB	0.9	4.4	4.1	5.3	6.3	9.1	9.1	5.3	4.7	3.4	18.2	7.8	7.5	0.6	2.2	0.9	2.5	0.9	1.6	4.7	0.3
BAICALEIN	1.4	4.3	3.4	7.4	4.3	6.3	9.7	4	2	4	19.1	6.8	6.8	1.7	1.4	0.9	10.5	1.1	0.9	3.7	0.3
BAICALIN...3001	0.9	3.4	4.7	5.6	5.3	7.8	6.6	3.4	5	4.1	18.8	6.9	6	2.2	1.6	0.9	8.5	1.6	1.3	5	0.3
BAICALIN...3002	2	3.3	2.9	10.2	3.7	6.5	8.2	4.9	2	5.3	18.4	2.4	8.2	2.9	2.9	1.2	12.7	0	0.8	1.6	0
BAKUCHIOL	1.1	5	3.4	6.2	4.6	7.8	8.2	5	3.4	3.7	18.1	7.1	5.9	1.8	1.6	0.5	8	1.8	1.8	4.6	0.2
BALAGLITAZONE	1.5	4.9	2.7	7	4.3	7.3	7.3	5.2	4.6	4.3	18.2	7.9	4.6	0.9	0.9	0.6	10.3	0.9	1.8	4.9	0
BALAPIRAVIR	1.4	4.5	2.1	6.6	4.9	6.6	9.8	5.2	4.9	4.2	18.2	7	6.3	1	1	1.4	8	1.7	0.3	4.5	0
BALICATIB	1	5	5.4	5.4	5.9	7.9	8.4	4	4.5	2	18.8	5.4	5.4	1	2	1	7.9	1.5	1.5	5.9	0
BALOFLOXACIN	0	5.2	6.1	5.2	6.1	7	7.8	6.1	4.3	4.3	22.6	8.7	2.6	1.7	2.6	0	2.6	0.9	1.7	4.3	0
BALSALAZIDE	1.2	4.2	2.6	5.8	4.4	8.4	8.4	4.7	4.2	4	19.4	6.8	5.4	1.9	1.4	0.9	8.6	1.4	2.1	4	0.2
BAM7	2.2	2.9	4.3	9.4	2.2	10.1	8.7	3.6	2.2	2.9	18.8	7.2	5.8	4.3	0.7	0.7	5.8	0.7	1.4	5.8	0
BAMBUTEROL	0	3.9	4.6	7.9	4.6	12.5	7.9	2.6	3.3	5.3	16.4	7.9	5.9	2.6	1.3	0.7	3.9	2	2	4.6	0
BAN-ORL-24	0.8	5.4	5.4	6.6	5.4	10.4	5.8	2.9	2.9	4.1	16.6	4.6	6.2	2.5	1.7	0	9.1	2.5	2.5	4.6	0
BARASERTIB...2393	1.6	2.4	2.4	9.6	6.4	4.8	6.4	3.2	7.2	4.8	22.4	5.6	8	1.6	0.8	0.8	8	0.8	0.8	2.4	0
BARASERTIB...3481	0	2.5	2.5	7.6	10.1	3.8	5.1	2.5	8.9	1.3	22.8	6.3	7.6	5.1	2.5	1.3	3.8	0	1.3	5.1	0
BARBITAL	1	4.4	2.7	4.4	6.8	8.2	8.2	4.8	3.1	3.4	16.7	9.2	6.1	2	1.4	0.7	9.2	2.4	1.7	3.4	0.3
BARDOXOLONE	1.7	1.7	3.3	7.5	6.7	7.5	5	2.5	5	4.2	21.7	6.7	10.8	3.3	2.5	0	6.7	0	0.8	2.5	0
BARDOXOLONE-METHYL	0	0	0	0	0	0	0	0	0	0	100	0	0	0	0	0	0	0	0	0	0
BARICITINIB	0	3.1	6.2	9.4	6.2	9.4	6.2	3.1	0	9.4	9.4	6.2	6.2	6.2	3.1	0	9.4	0	0	6.2	0
BARNIDIPINE	0.8	4.6	3.7	7.1	3.3	7.9	10.8	4.6	4.1	2.5	19.1	4.6	6.2	1.2	2.1	0.8	6.2	2.1	2.1	6.2	0
BASIMGLURANT	0.9	4.7	3.1	6.6	5	9.7	7.2	6.3	3.8	3.8	16.6	6	6.3	1.9	1.6	0.6	8.8	1.9	0.6	4.4	0.3
BATIMASTAT...4124	2.9	2.9	2.9	6.8	4.8	9.7	5.3	1.4	7.7	4.3	16.4	6.8	8.2	1.9	3.9	0.5	7.2	1.9	0.5	3.9	0
BATIMASTAT...4125	1.4	3.4	5.4	5.4	4.8	8.2	4.1	5.4	9.5	2.7	15.6	5.4	6.1	2.7	3.4	0	7.5	1.4	2	5.4	0
BAVISANT	0.8	3.8	4.6	6.7	5	8.4	10	5.4	3.8	3.8	17.2	7.1	5.4	2.1	2.1	0.4	6.3	2.5	0.8	3.8	0
BAX-CHANNEL-BLOCKER	1.3	4.3	3.2	5.9	3.8	10.2	9.4	4	2.7	3.2	19.1	6.2	6.7	1.3	1.6	1.1	8.3	1.9	2.2	3.5	0
BAY-11-7082	4.3	4.3	4.3	6.4	8.5	6.4	4.3	0	8.5	4.3	12.8	6.4	14.9	2.1	4.3	2.1	4.3	0	0	0	2.1
BAY-11-7085	0	0	0	16.7	16.7	0	16.7	0	0	16.7	0	16.7	16.7	0	0	0	0	0	0	0	0
BAY-85-8050	1.4	4.6	3.5	5.6	4.9	8.8	8.8	5.1	4.9	3.5	18.1	6.2	6.2	1.6	1.2	0.7	7.9	1.2	1.4	4.4	0.2
BAY-87-2243	0.9	3.9	3.5	6.1	3.5	10.9	5.2	3.9	7	3.5	17.5	5.2	6.6	1.7	2.2	0.9	7.9	3.1	2.2	3.9	0.4
BAY-K-8644-(+/-)	0	3.3	8.2	5.7	6.6	4.9	7.4	2.5	5.7	4.1	18	5.7	5.7	4.1	1.6	0.8	5.7	4.9	0.8	4.1	0
BAY-K-8644-(S)-(-)	0.4	4.7	2.2	6.6	4.7	8.4	10.2	3.6	3.3	4.4	18.2	5.8	6.2	1.1	2.2	0.7	8.4	2.6	1.1	4.7	0.4
BAY-W-9798	1.3	4.7	4.7	5.4	4	10.4	8.4	3.4	2.4	3.7	17.8	6.4	7.7	0.7	0.3	0.3	10.8	1.3	1.3	4.4	0.3
BAZEDOXIFENE	0.5	3.7	2.6	5.5	4.7	9.7	8.7	5	3.4	3.7	18.9	6.6	5.8	2.1	1.6	0.8	9.2	1.3	1.8	4.5	0
BCI-540	1.1	4.5	3.9	5	4.2	7.5	8.7	6.4	4.5	3.6	17.3	7.3	7.8	1.7	1.4	0.6	8.1	1.4	0.6	4.5	0
BD-1008	1.3	3.7	3.7	7	4	8.7	8.7	4	3	3.7	18.3	7	6	2.3	2	0.7	10	1.7	2	2.3	0
BD-1047	1.7	6.1	2.4	5.7	3.7	8.4	9.1	6.4	3.4	3.4	15.2	7.1	6.4	1.7	1.7	0.7	9.1	1.7	1.7	4.4	0.3
BD-1063	1.1	4.1	3.9	6	4.6	9.2	8.3	4.8	3.9	3.2	18.3	5	6.7	1.8	2.1	0.9	8.3	1.6	1.6	4.4	0.2
BECLAMIDE	0.7	4	4.6	5	5	8.3	8.3	5	3.3	4.6	19.5	7.3	5.6	2	1.7	0.7	6.3	3	2	3.3	0.3
BECLOMETHASONE	1.3	5.4	3.4	6.7	5.1	11.1	6.1	4.4	1.7	4.4	17.5	8.1	7.4	0.7	1	0.7	8.1	1.3	1.3	4	0.3
BECLOMETHASONE-DIPROPIONATE...4597	0.4	3	3.4	4.7	4.2	11.9	6.8	5.5	3.4	5.1	19.5	5.9	5.5	2.1	0.8	0.8	7.6	3	2.1	3.8	0.4
BECLOMETHASONE-DIPROPIONATE...4598	1.6	3.7	2.9	5.3	5.7	9.4	8.2	4.9	3.7	4.5	18.4	5.7	4.5	1.6	1.2	0.8	9.4	3.3	1.6	3.3	0
BEDAQUILINE	1.2	4.6	3.5	5.8	4.6	12.1	4.6	5.8	2.9	4	19.1	5.2	6.9	2.9	1.2	0.6	7.5	1.2	1.7	4	0.6
BEFURALINE	1.5	4.1	3.2	5.6	4.7	8.8	8.2	5.6	3.5	3.5	19	5.8	6.7	0.9	2	0.3	9.1	1.2	2	4.1	0.3
BEKANAMYCIN	0	2	2	6	6	10	8	4	6	6	12	16	6	8	0	0	2	6	0	0	0
BELINOSTAT	0	4.3	8.5	6.4	8.5	17	2.1	2.1	2.1	0	17	6.4	12.8	0	2.1	0	8.5	0	0	2.1	0
BEMEGRIDE	1	3.3	3.5	6.8	4.3	9.6	8.1	5	3.8	3.5	18.6	5.8	6	1.8	1.5	0.8	8.8	1.5	1.3	4.8	0.3
BEMESETRON	1	5.7	4.8	4.8	7.6	3.8	7.6	4.8	2.9	1	20	7.6	8.6	5.7	1	0	6.7	1	1	4.8	0
BEMPEDOIC-ACID	0.5	4.7	3.3	4.7	3.3	11.7	7.5	7.5	5.6	3.3	16.4	7.5	7.9	1.4	2.3	0.9	7	0.5	0.9	3.3	0
BENAZEPRIL	0.8	5.5	2.7	8.6	4.7	9.8	7.4	6.2	5.5	2.7	19.1	6.6	5.5	0.4	1.6	0.4	6.2	1.2	1.2	3.9	0
BENDAMUSTINE	1.3	4.2	3.4	6.3	4.5	8.2	8.2	5.8	3.4	4	18	6.1	6.9	1.1	1.9	0.8	8.7	1.3	1.6	4	0.3
BENDAZAC	0.8	3.4	1.5	8	5.3	8.4	7.3	5.3	3.1	3.4	18.7	8.8	7.3	0.8	1.9	1.1	9.2	1.5	0.8	3.4	0
BENDROFLUMETHIAZIDE	1.3	3.3	3.9	9.2	4.6	12.4	7.2	3.3	3.9	2.6	18.3	5.2	2.6	2.6	2.6	1.3	9.2	2	2	2	0.7
BENFLUOREX	1.2	4	1.6	6	4	9.7	8.5	4.8	3.2	3.2	19.8	6.9	5.2	1.6	0.8	1.2	10.1	2.4	1.6	4	0
BENFOTIAMINE	0.9	5.3	3.5	8.8	3.5	5.3	11.4	3.5	7	5.3	15.8	5.3	5.3	2.6	3.5	0	3.5	0.9	0.9	7	0.9
BENIDIPINE	0.8	4.8	4.2	5.9	5.4	8.7	9	3.9	3.7	3.7	16.6	7	4.8	1.7	1.4	1.1	8.2	2.3	1.7	4.8	0.3
BENPERIDOL	1.2	4	2.5	5.7	5	8.7	8.7	4.7	4.7	2.7	18.9	6.2	6.5	1.2	2.2	1	7.7	1.7	1.7	4.7	0
BENPROPERINE	1.2	4.4	2.4	6.5	5.3	8.5	9.1	5.6	2.6	4.1	17.6	6.5	7.6	0.9	2.1	0.6	8.2	1.2	0.9	4.4	0.3
BENSERAZIDE	1	4.5	3.2	5.8	4.5	8.2	9	5	5	2.5	18.2	7	6.5	1.5	1.8	0.8	8.2	1.2	1.5	4.2	0.2
BENTAZEPAM	0	2.5	2.9	7.6	6.7	9.7	9.2	3.4	4.2	5	17.2	7.1	8	0.4	2.9	0.8	8.4	0.4	0.4	2.5	0.4
BENTIROMIDE	0.8	4.1	2.5	5.8	4.1	9.9	9.1	5	3.3	3.3	14.9	9.9	7.4	5	1.7	1.7	5	1.7	0.8	4.1	0
BENURESTAT	1.1	5.3	3.7	5.7	4.6	8.5	7.6	5.7	4.3	4.3	17.6	6.4	5.9	1.4	1.6	0.7	8.2	1.6	1.6	3.9	0.2
BENZAMIL	1.4	5.4	4	5.9	4	9.6	7.3	5.9	4.5	2.5	16.4	6.2	7.1	2	0.8	1.1	6.5	1.4	2	5.6	0.3
BENZBROMARONE	1	4.7	3.6	6.2	3.6	11.5	12.5	3.6	1.6	4.2	17.2	9.9	4.2	2.6	1.6	2.1	4.2	2.6	1	2.1	0
BENZETHONIUM	1.2	1.2	2.4	10.7	4.8	11.9	3.6	0	15.5	7.1	14.3	7.1	10.7	7.1	1.2	0	0	1.2	0	0	0
BENZNIDAZOLE	0	3.3	2.2	4.4	3.3	4.4	8.8	7.7	3.3	3.3	16.5	6.6	15.4	3.3	0	1.1	11	0	1.1	4.4	0
BENZOCAINE	0.8	4.6	4.4	4.9	4.1	8.8	8	4.9	3.9	4.1	17.3	8	6.2	1.8	2.1	1	8.2	1.8	1.5	3.4	0.3
BENZOIC-ACID	0.9	5.6	2.2	7.2	5	9.7	6.5	4	3.1	2.2	18.4	7.5	5.6	2.2	1.2	0.6	8.4	1.9	1.9	5.6	0.3
BENZONATATE	1	4.1	3.8	5.1	4.6	9.7	8.7	4.3	4.3	2.8	18.8	6.1	6.6	1.5	1.8	0.8	9.2	1.5	1.3	3.8	0.3
BENZOQUINONIUM-DIBROMIDE	1.1	5.1	4.8	6.2	5.5	9.2	5.1	4.4	4.4	2.9	17.6	6.6	6.2	2.6	1.8	0.4	7.7	1.5	1.1	5.5	0.4
BENZOTRIPT	1.4	4.7	4	5.9	5	7.1	7.8	5.2	4.7	3.5	17	6.4	7.3	1.4	0.9	0.7	8.7	1.9	1.9	4	0.2
BENZOXIQUINE	1.6	4.8	2.6	6.1	4.5	8	9.6	5.4	5.4	3.5	16	6.1	7	1.9	1.3	1	7.7	1.9	2.2	3.2	0.3
BENZOYLPAS	1	4.6	3.6	6.7	4.8	8	8.2	5.1	3.6	4.3	16.4	7.7	6	1.9	1.9	0.5	8	1.2	1.7	4.6	0.2
BENZO[D]THIAZOLE-2(3H)-THIONE	0.8	4.3	4	6.5	4	8.5	8.3	6	3.5	3.5	18.1	7.3	5.5	1.8	1.8	0.5	7.8	1.5	1.5	4.5	0.3
BENZTHIAZIDE	0	3.8	5.8	5.8	3.8	6.7	7.7	5.8	4.8	4.8	17.3	7.7	7.7	1.9	2.9	0	2.9	3.8	2.9	2.9	1
BENZTROPINE-MESYLATE	1.1	4.8	2.6	6.7	4.1	8.6	8.2	4.8	2.2	3.3	19.3	7.8	6.7	1.1	2.2	0	8.6	1.5	1.9	4.1	0.4
BENZYDAMINE	0	0	18.2	0	9.1	9.1	0	0	0	0	18.2	18.2	9.1	0	9.1	0	9.1	0	0	0	0
BENZYLDIMETHYLHEXADECYLAMMONIUM	0.8	4.7	3.9	7.5	3.1	8.7	7.5	4.7	3.9	6.3	16.5	4.3	7.1	1.2	1.2	1.2	11.4	0.8	1.6	3.1	0.4
BENZYLPENICILLIN	0	1.4	2.9	5	4.3	12.1	8.6	4.3	2.1	3.6	20.7	7.1	5.7	3.6	2.9	0.7	7.9	3.6	0.7	2.9	0
BEPHENIUM-HYDROXYNAPHTHOATE	1	4.3	2.8	6	5.3	8.8	8.6	5.5	3.3	4.3	18.9	7.1	5.5	1.5	1.3	0.5	7.6	1.3	1.5	4.8	0.3
BEPOTASTINE	0	3.9	3.9	7.2	3.9	5.3	7.9	3.9	5.3	6.6	16.4	9.9	4.6	1.3	2	1.3	8.6	2	0.7	5.3	0
BEPRIDIL	0.9	4.8	3	5	5	8.9	8.9	5	3.9	3.2	19	6.9	6.1	1.5	1.5	0.9	7.8	1.3	1.9	4.3	0.2
BERBERINE	0.6	3.2	5.1	8.3	5.1	6.4	8.3	1.9	9	3.8	15.4	4.5	9	4.5	3.8	0.6	4.5	1.3	0.6	3.2	0.6
BERGAPTEN	1.7	3.4	2.3	7	4.4	8.7	8.1	5.7	3	3.7	17.8	5.7	8.4	2.3	2	1	7.7	2.3	1.3	3	0.3
BERGENIN	0.8	8.3	2.3	6	3	7.5	9.8	3.8	3.8	6.8	18	5.3	10.5	3.8	0.8	0	5.3	0.8	0	3	0.8
BESIFLOXACIN	0.9	3.7	3.7	6.5	5	7.4	8.2	5.4	3.9	3.5	19.5	6.3	6.3	1.5	1.5	0.9	8.7	1.7	1.5	3.7	0.2
BETA-AMYLOID-SYNTHESIS-INHIBITOR	1.2	4.3	2.8	4.5	5	9.2	7.3	4.7	4	3.8	18.2	7.1	6.1	2.1	1.4	0.9	8.5	1.2	1.9	5.4	0.2
BETA-CCB	1.6	2.1	3.2	5.3	6.3	10.6	8.5	5.3	4.8	5.8	18	6.3	7.4	1.1	0.5	0.5	8.5	0.5	0	3.7	0
BETA-FUNALTREXAMINE	1.7	3.8	3.3	5.8	4.6	7.1	8.8	5	5.4	3.3	15	7.1	7.5	1.7	1.7	0.4	8.3	2.9	2.1	4.6	0
BETA-GLYCEROPHOSPHORIC-ACID	1.2	3.7	2.5	7	5.3	8.2	10.7	4.1	5.3	6.6	21.4	4.1	3.7	2.1	1.2	0.4	7	0.4	1.2	3.3	0.4
BETA-LAPACHONE	1.1	3.8	3.3	8.2	4.9	5.5	7.7	3.3	7.7	6	16.5	9.3	7.7	0	3.8	1.1	0.5	1.1	2.2	5.5	0.5
BETA-NAPHTHOL	1	2.6	4.6	5.6	3.1	8.7	5.6	6.6	3.6	3.6	21.9	9.7	4.1	1.5	1	0.5	8.7	1.5	1.5	4.6	0
BETAHISTINE	1.2	5.5	3	5.8	4	8.5	7.9	4.6	3.3	3.3	18.5	7	7	1.8	2.4	0.6	7	1.5	2.1	4.6	0.3
BETAINE	1.1	4.8	4.8	6.4	5.9	11.2	5.9	4.3	3.7	3.7	18.1	6.9	3.2	1.6	2.1	0.5	10.1	1.6	1.6	2.7	0
BETAMETHASONE	0.7	4.9	4.1	4.9	5.1	9.5	7.1	4.1	3.4	4.4	19.5	6.1	5.6	2	1.2	0.7	8.3	2	1.7	4.6	0
BETAMETHASONE-ACETATE	1	4.2	3.6	7.1	4.2	11	7.8	4.5	2.3	3.6	17.9	7.8	7.1	0.6	0.6	1	8.4	1.3	1.9	3.9	0
BETAMETHASONE-DIPROPIONATE	0	2.6	5.3	1.3	3.9	10.5	3.9	2.6	1.3	6.6	26.3	9.2	6.6	2.6	1.3	0	3.9	3.9	3.9	3.9	0
BETAMETHASONE-VALERATE	1	4.7	3.6	5.4	4.7	9.6	8	4.1	3.4	3.4	17.4	6.7	7.3	2.1	1	0.5	8.8	2.3	1.6	4.1	0.3
BETAMIPRON	0	4.4	3.3	5.9	4.1	7.7	8	4.7	4.1	4.7	20.4	7.1	5.9	2.1	0.9	0.6	7.4	2.1	1.5	4.7	0.3
BETAXOLOL	1.2	7	2.3	7	4.7	7	5.8	3.5	4.7	2.3	14	5.8	8.1	0	0	0	10.5	5.8	5.8	3.5	1.2
BETAZOLE	1.9	6.9	4.4	5.6	3.8	6.9	7.5	6.9	3.8	3.8	18.1	6.2	5	1.9	1.9	0	8.1	1.9	1.2	4.4	0
BETHANECHOL	0.8	4.8	2.7	5.9	3.7	8.8	7.5	4.8	4.8	3.5	19.2	5.9	6.4	1.6	1.9	0.8	10.1	1.3	1.6	3.7	0.3
BETRIXABAN	1.2	4.9	4.9	4.3	3.7	12.3	8	4.3	3.1	4.3	17.3	7.4	6.8	2.5	0.6	0	8	0.6	1.2	3.7	0.6
BETULINIC-ACID...2830	1	2.5	3.5	6.1	6.1	11.1	6.6	5.1	5.1	2	15.7	5.6	6.1	2.5	2.5	0	11.1	1.5	1.5	4.5	0
BETULINIC-ACID...2831	0	2.5	3.3	6.2	3.8	9.2	10	5	5.4	3.3	20	8.8	5	2.1	1.7	0	5.8	1.7	1.7	4.2	0.4
BEVANTOLOL	1.7	3.5	4	6.1	4.6	7.5	8.7	4.3	2.3	3.2	17.6	8.1	7.2	1.7	2	0.9	8.7	1.2	2	4.6	0
BEVIRIMAT-DIMEGLUMINE	1.1	4.3	3.2	5.4	6.5	4.3	8.6	3.2	3.2	4.3	23.7	7.5	6.5	1.1	1.1	0	5.4	2.2	3.2	4.3	1.1
BEXAROTENE	1.3	3.6	3.6	6.5	4.4	9.1	8.3	5.2	4.7	3.1	17.9	6.8	6.2	2.1	1.6	0.5	7.3	1.8	1.8	3.9	0.3
BEZAFIBRATE	1.3	4.7	3	5.5	5.5	5.5	9.3	5.5	3.8	3	19.9	6.4	7.6	0.8	1.3	0.8	8.9	0.8	2.5	3.8	0
BF2.649	1.2	3.7	4	5.2	4.7	9.4	8.4	4.2	3.5	3.2	19.1	7.7	7.2	1.2	1.7	0.7	7.2	1.7	1.7	4	0.2
BGT226	0	0	0	0	0	0	0	0	0	0	0	0	0	100	0	0	0	0	0	0	0
BI-2536	5.6	2.8	8.3	5.6	16.7	5.6	5.6	2.8	5.6	0	8.3	2.8	8.3	0	8.3	0	5.6	5.6	0	2.8	0
BI-78D3	4.5	6.8	2.3	6.8	4.5	4.5	11.4	2.3	11.4	0	22.7	2.3	4.5	2.3	9.1	0	0	0	0	2.3	2.3
BI-D1870	0.4	2.3	3	6.1	4.6	10.6	4.9	5.3	5.3	3.8	18.3	6.8	3.8	2.3	2.3	0.8	10.6	2.3	1.5	4.9	0
BIBN4096	1.2	3.4	3.4	6.2	6.8	8.4	7.7	5.9	4.3	3.1	17.6	5.9	6.8	1.9	1.9	0.6	8	1.9	1.9	3.1	0
BIBR-1532	1.8	3.5	5.3	5.8	5.8	8.2	8.2	5.8	4.1	2.3	19.9	7	7	1.8	0	0	7	0.6	0.6	5.3	0
BIBU-1361	0.4	2.4	4.3	5.1	4.3	13.4	3.6	2	1.6	2.8	21.3	5.1	7.1	2.4	2.4	0.4	11.9	2.8	2.8	3.6	0.4
BIBX-1382	0.4	2	4	5.2	4.8	11.6	5.6	2	2.4	4.8	19.2	6.4	6.4	2.4	0.8	0.8	12.8	3.2	1.6	3.6	0
BICALUTAMIDE	1.2	5.5	3.7	6.7	5.5	5.5	8	3.7	5.5	5.5	12.9	9.2	4.9	3.1	2.5	1.2	6.7	2.5	0.6	5.5	0
BICUCULLINE-(+)	1	4.1	3.1	6.7	4.1	9.4	9.2	4.6	3.4	4.1	17.8	6.7	7.2	1.4	1.7	1	7.7	1.4	1.7	3.4	0.2
BICUCULLINE-METHOCHLORIDE-(-)	1.3	4.3	3.5	6.8	3.8	7.6	8.4	5.3	4.6	2.3	17.7	7.3	6.8	1	1.5	1	8.1	1.5	1.8	5.1	0.3
BICYCLOL	0	3.3	4.9	6.6	4.1	11.5	7.4	4.1	3.3	4.1	16.4	9.8	9	1.6	1.6	0	4.1	0	4.1	4.1	0
BIFEMELANE	1.2	3.6	4.1	4.7	1.8	9.5	6.5	6.5	1.8	4.7	19.5	6.5	8.9	2.4	1.8	0.6	8.9	1.8	2.4	3	0
BIFENDATE	1	4.4	3.8	8.3	6	7	6.7	5.1	3.8	3.8	16.2	7.3	6.7	0.6	1.6	1	9.2	1.6	1.6	4.4	0
BIFONAZOLE	0.8	5.1	4	5.9	5.7	8.2	6.5	6.2	5.1	4	16.1	6.2	5.9	1.7	0.8	0.8	9.1	2.3	2	3.4	0
BIIB021	0	0	0	0	0	0	0	0	0	0	100	0	0	0	0	0	0	0	0	0	0
BILASTINE	0.9	5.5	3.7	7.3	6.4	7.3	9.2	6.4	1.8	7.3	16.5	6.4	8.3	2.8	1.8	0	3.7	2.8	0	1.8	0
BILOBALIDE	1.2	4.6	4.3	4.6	4.3	7.8	8.7	4.6	3.2	3.5	16.8	9	7	1.4	2	0.9	9	1.2	1.4	4.3	0
BIMATOPROST	0.8	4	3.4	5.8	4	7.7	9.8	5.6	3.4	3.7	18.6	6.4	5	1.6	1.6	1.1	8.5	1.9	1.6	5.3	0.3
BINDARIT	0.4	4.8	4.1	6.6	5.9	8.5	8.5	4.1	3.7	2.6	14.8	6.3	6.6	1.8	2.6	0.4	10.7	1.8	1.5	4.1	0.4
BIOTIN	1.7	5.2	2.1	4.7	4.3	8.2	9.4	4.7	4.7	2.6	18	9	5.2	1.7	1.7	0.9	8.2	1.7	1.7	4.3	0
BIPENAMOL	1.2	4	4	8.3	4.3	8.6	8	5.2	2.8	3.1	18.5	6.8	6.2	1.2	1.5	0.3	8	1.2	1.5	4.9	0
BIPERIDEN	1.6	3.1	3.4	6.5	6	8.3	7.8	5.2	3.9	3.6	18.4	5.2	6.2	1.6	2.3	0.3	9.1	1.8	1.6	4.2	0
BIRINAPANT	2	4.5	4.5	7	2	5.5	8.5	4	7.5	6	14	7.5	9	3.5	3.5	1	4	0.5	1.5	4	0
BIS(MALTOLATO)OXOVANADIUM(IV)	1.7	4.4	3.1	10.9	5.1	4.8	10.9	6.8	3.8	2	17.1	6.1	9.2	1.4	2.4	1	3.1	1.4	1	3.4	0.3
BISACODYL	1	3.3	4.1	5.3	3.8	10.5	6.5	5.3	4.5	4.8	17.2	5.5	6.7	2.2	1.9	0.5	9.3	1.4	1.7	4.5	0
BISINDOLYLMALEIMIDE-IX	0.8	3.8	1.7	7.1	4.6	6.7	6.3	3.4	8.4	5.5	19.7	6.3	8	2.9	3.4	0.8	4.2	1.3	1.7	2.9	0.4
BISMUTH(III)-TRIFLUOROMETHANESULFONATE	1.1	6	3.4	7.4	5.4	7.2	8.3	5.7	4	4.6	16.9	6.3	6	1.4	1.1	0.6	7.7	1.4	1.1	4	0
BISMUTH-OXALATE	1.5	4.3	3.4	6.7	4.3	7.9	8.2	6.1	3.7	3.7	17.7	6.7	6.1	0.9	2.1	0.6	9.1	2.1	0.9	3.7	0.3
BISMUTH-SUBCITRATE-POTASSIUM	1.2	4.2	3	6.2	4.7	8	6.8	5.6	4.2	4.2	20.2	6.5	7.7	1.2	2.7	0.6	5.3	2.1	1.5	3.9	0.3
BISOPROLOL	0.7	4	2.5	6.2	4.7	7.5	9	5.5	5	3.7	18.2	6.7	5.7	2	1.7	1	7.5	1.7	2	4.2	0.2
BITHIONOL	1.1	3.9	4.6	6	4.4	10.1	8.7	5	3.4	3.4	17.2	6.4	6	1.6	1.4	0.5	8.5	1.8	2.1	3.7	0.2
BITOPERTIN	2	2.9	2.4	8.8	4.9	8.8	4.4	2.9	8.3	6.3	15.6	7.8	7.8	2	3.4	0.5	6.8	1	1.5	2	0
BIVALIRUDIN	1.3	4.1	4.1	9.2	4.8	7.6	8.9	4.8	2.5	3.2	19.4	5.7	7.3	1	1.3	0.6	7.6	1	1.6	4.1	0
BIX-01294	0	0	0	0	0	0	0	0	0	0	0	100	0	0	0	0	0	0	0	0	0
BIX-02188...2013	1.3	4.7	4	9.3	2	8.7	8.7	6	4.7	3.3	15.3	6.7	6	1.3	1.3	1.3	8	0.7	0.7	5.3	0.7
BIX-02188...2014	1.6	4.8	0.5	7.9	5.3	9.5	6.3	3.7	3.2	4.2	21.2	7.4	6.9	1.1	0	0	9.5	1.1	2.6	2.6	0.5
BIX-02189	1.9	2.5	2.5	4.7	5.3	7.9	8.2	4.4	3.1	5.7	20.8	6.9	5.3	1.6	1.9	0.3	9.7	0.9	0.6	5.7	0
BL-5583	1.4	4.4	3.9	5.5	4.4	8.1	8.8	5.3	4.6	4.1	16.1	7.8	6.2	0.9	1.6	0.9	8.1	1.4	2.1	4.1	0.2
BLEBBISTATIN-(+/-)	1	4.7	3.5	5.9	4.9	9	7.8	5.5	3.9	3.7	18.4	6.8	5.7	1.6	1.6	0.8	8	1.6	1.8	3.9	0.2
BLEBBISTATIN-(-)	2.3	3.2	3.2	6.9	2.3	7.8	10.1	4.1	4.1	4.6	18.9	6.9	5.5	2.3	1.4	0	9.2	1.8	0.9	3.7	0.5
BLONANSERIN	1.4	4	3.2	5.5	4.3	8.7	9.5	5.5	2.3	3.2	18.5	7.2	8.1	0.6	2.3	0.9	9	1.2	1.2	3.2	0.3
BML-190	1.3	4.4	3.8	6.7	5.6	7.9	8.5	5.1	3.1	2.8	17.4	5.6	7.2	1.5	1.5	0.8	8.7	1.3	1.8	4.6	0.3
BMS-191011	1.3	3.5	3.3	7.3	4.3	8.5	9	5	3.3	3.5	17.6	6.5	6	2	1	0.3	9	1.3	2.3	4.8	0.3
BMS-265246	2.4	6	4.8	4.8	7.2	9.6	6	3.6	7.2	2.4	14.5	6	9.6	3.6	1.2	1.2	2.4	3.6	1.2	1.2	1.2
BMS-299897	1	3	3.8	5.1	3.8	10.1	7.8	4.3	4.8	3.5	17.9	6.3	6.8	2	2.3	1	8.1	1.8	1.5	4.8	0.3
BMS-345541	2	5.4	2.9	5.9	6.4	10.3	6.4	4.4	4.4	2.9	16.7	7.4	7.4	0	1.5	1.5	7.8	2	1	3.4	0.5
BMS-387032	7.1	7.1	14.3	14.3	0	7.1	0	0	7.1	7.1	21.4	0	7.1	7.1	0	0	0	0	0	0	0
BMS-587101	1.9	4.7	2.3	7	6.1	9.3	10.3	6.5	1.9	2.8	14.5	7.9	6.5	0.9	0.9	0	7.9	0.9	1.4	5.6	0.5
BMS-599626	0.9	2.3	4.6	5	2.8	13.8	4.6	1.4	4.1	2.3	21.1	4.6	4.1	3.2	2.3	0	14.2	2.3	2.8	3.2	0.5
BMS-626529	0.4	6	2.6	6.8	4.1	6	9.8	5.3	4.1	4.5	18.4	6.4	4.1	2.3	1.5	0.8	9.4	1.5	1.5	4.5	0
BMS-649	1.1	4.9	4.9	6.5	4	6.7	9.4	5.9	4	4.3	16.4	8.4	6.7	1.6	0.8	0.8	6.2	1.6	1.3	4	0.3
BMS-690514	1.3	3.9	4.5	4.5	3.9	12.9	3.9	0	2.6	4.5	17.4	2.6	2.6	3.2	2.6	1.3	18.7	2.6	3.9	3.2	0
BMS-707035	0	3.7	2.4	6.1	7.3	4.9	2.4	4.9	12.2	3.7	15.9	8.5	6.1	1.2	3.7	0	9.8	1.2	1.2	4.9	0
BMS-754807	2.5	2.5	3.4	5	5.9	10.1	6.7	5.9	5.9	5	16.8	7.6	5.9	2.5	1.7	0.8	5.9	0.8	0	5	0
BMS-777607	1.5	2.9	4.7	5.5	4.7	5.1	8.7	4	3.6	3.3	17.8	9.1	5.8	2.5	1.8	1.5	10.2	1.8	1.1	4	0.4
BMS-806	0.6	5.1	0	9.5	5.7	9.5	8.2	2.5	1.3	4.4	17.7	8.9	7	3.8	1.3	0.6	8.2	0.6	0	5.1	0
BMS-833923	0.8	3.9	2.3	5.1	5.5	7.4	7.4	5.9	2	3.9	19.1	8.2	7.8	1.2	2	0.4	9	2	2.3	3.5	0.4
BMS-927711	1	4	3.3	6	3.7	9.6	8	3.7	4	4.3	18.6	6.6	8	2.3	1	0.7	7	1	2	5	0.3
BMY-14802	1.2	4.3	3.9	4.7	3.5	8.5	7.4	3.5	3.9	5	21.7	6.6	5.8	1.6	0.8	1.6	8.1	1.2	1.2	5.4	0.4
BMY-45778	1.7	3.4	2.3	7.4	4.5	5.7	10.8	5.1	2.8	3.4	17.6	8.5	6.8	2.3	0.6	0	8	2.8	1.7	4.5	0
BMY-7378	1.4	5.9	4.5	5.9	5	5.9	10	3.6	4.5	3.6	19.5	6.8	5.4	0.9	1.8	0.9	5	1.8	2.7	5	0
BNC105	1.9	3.8	0	3.8	11.5	1.9	11.5	3.8	0	0	15.4	15.4	9.6	0	0	0	15.4	0	1.9	3.8	0
BNTX	2	0	8	8	12	8	2	0	2	8	16	12	4	8	2	0	4	2	0	2	0
BOCEPREVIR	2.3	4.9	2.7	7.2	5.7	8.4	10.3	4.2	4.6	3.4	16.3	4.9	5.7	1.9	1.1	0.4	7.2	2.3	1.5	4.6	0.4
BOPINDOLOL	0.8	3.6	3.8	5.5	4.6	9.1	8.2	4.9	4	4	17.7	6.8	6.1	1.7	1.3	0.8	8.9	1.7	1.9	4.6	0
BORNYL-ACETATE	1.7	3.1	2.2	6.6	5.2	8.7	7.4	5.7	4.4	6.6	18.8	5.7	4.4	1.7	1.7	0.4	10	1.3	2.2	2.2	0
BORONOPHENYLALANINE	1.2	6	3.6	7.3	5.4	7.9	7.6	5.1	2.4	3.9	19.3	6.6	8.2	0.9	1.2	1.2	5.1	1.2	0.9	4.5	0.3
BOSENTAN	0.7	5.4	4.3	5.8	5.4	7.6	9.4	4.7	3.6	2.5	19.5	6.1	6.9	1.4	2.2	1.1	7.9	0.7	1.1	3.2	0.4
BOSUTINIB	0.4	2.8	3.2	7.9	5.9	11.9	5.5	1.6	2.4	5.5	17.4	4	7.5	3.6	1.6	0.4	10.7	2.4	2.4	2.8	0.4
BP-554	0.8	3.4	3.4	5.5	3.4	9.2	8.4	5.5	2.9	4.2	18.5	7.1	5.9	2.5	1.3	0	9.7	2.9	1.7	3.8	0
BP-897	1.2	4.2	2.9	5.4	4.6	9	9.3	4.6	3.9	2.9	18.6	6.4	5.6	1.5	1.5	0.7	8.6	1.5	2.2	5.1	0.2
BQ-123	1.1	4.9	2.7	7.3	4.9	8.6	9.7	6.2	2.4	3.2	17	6.7	8.4	1.1	2.2	0.8	7.8	0.8	1.3	3	0
BRD4770	1.7	4.2	1.7	8.7	5.9	6.6	8.4	2.8	5.2	4.5	15.7	7.7	8.7	1	1.4	0.7	7	1.4	1.4	4.9	0
BREFELDIN-A	0	0	0	0	66.7	33.3	0	0	0	0	0	0	0	0	0	0	0	0	0	0	0
BREMELANOTIDE	1.7	4.2	2.5	5.1	5.9	11.8	8	3.4	2.5	4.2	16.5	6.8	7.2	0.8	1.7	0.8	11	1.3	1.3	3.4	0
BREQUINAR	2.4	3.3	2.4	8.1	7.2	5.7	6.7	2.4	9.1	4.8	16.7	4.3	6.7	1.4	2.4	1	8.6	1	1	4.3	0.5
BRETAZENIL	0.4	2.2	1.8	7.5	6.2	8.4	8	4	2.7	3.5	19	9.3	4.9	3.1	2.2	0.4	8	1.8	1.8	4.9	0
BREXPIPRAZOLE	1.4	5	3.5	6.1	3.5	9.7	8.3	4	3.5	3.3	17.2	8	6.6	1.7	1.4	0.9	7.5	1.2	2.1	5	0
BRIGATINIB	1.2	2.4	1.2	8.3	5.3	10.7	7.1	1.8	5.3	4.1	16.6	5.9	5.9	0.6	1.2	1.8	11.2	1.2	2.4	5.3	0.6
BRIMONIDINE...3617	1	3.4	2.5	6.1	3.4	7.6	9.3	5.1	3.9	3.9	18.1	6.6	7.1	1.5	2	1	8.6	1.2	2.2	5.1	0.2
BRIMONIDINE...3618	1	5.9	2	9.8	4.9	7.8	6.9	5.4	3.4	5.4	16.7	6.9	4.9	2.5	1	1.5	7.8	1.5	1	3.9	0
BRINZOLAMIDE	1.4	3.6	5	5	4.3	5	8.6	3.6	4.3	4.3	24.5	10.1	5.8	2.2	1.4	0	3.6	0.7	2.2	3.6	0.7
BRIVANIB	1.1	4.2	3.5	6.3	5	8.5	8.1	5.3	4.2	3.7	17.7	6.8	7	1.3	2	0.7	7.4	1.1	1.8	4.2	0.2
BRIVARACETAM	2.9	3.6	2.1	12.1	3.6	7.9	5	2.1	12.9	6.4	12.1	6.4	10.7	1.4	2.1	0	4.3	0	1.4	2.9	0
BRIVUDINE	0.9	4.5	3.8	5.4	4.5	8.3	7.6	4.5	4.3	3.8	19.1	7.1	6.6	2.1	1.4	0.5	8.7	0.9	1.7	4	0.2
BRL-15572	1.4	3.9	3.9	6.4	6	9.5	9.2	4.9	4.9	3.5	15.5	6	4.6	1.4	1.8	1.1	8.5	1.8	1.8	3.9	0
BRL-37344	1.6	6.3	3.1	5.1	3.9	9.8	11	3.5	4.3	2.8	18.1	4.7	5.9	2	1.6	0	8.7	1.2	2	4.3	0
BRL-50481	0.9	3.7	3.7	5.8	5.8	7.9	7.6	5.3	3.7	3.9	19	6.5	6.5	2.1	1.6	0.7	8.6	0.9	1.4	4.2	0.2
BRL-52537	1.3	6.7	3.4	4.7	4.7	10.1	6.7	4	1.3	4	25.5	4	4.7	0.7	0	0	9.4	0.7	1.3	6.7	0
BRL-54443	0.9	3.9	3.4	6.9	5	7.6	8.7	3.9	3.9	3.9	17	7.6	6.9	1.8	2.1	0.7	8	1.6	1.8	4.1	0.2
BROMANTAN	1.6	4.7	2	5.1	3.9	10.2	5.9	5.1	3.5	3.5	17.3	9.8	7.1	1.2	2.4	0.8	7.5	2.4	2.4	3.5	0
BROMFENAC	1	4.5	4	5.8	5	8.5	8.8	4.8	4	4.3	18	7	5	1.5	1.8	0.5	8.5	1.5	1	4.3	0.3
BROMHEXINE	1.3	5.1	4.3	7.7	3.4	8.1	9	4.3	3.4	3	18.4	7.7	5.6	2.6	1.3	0.9	6	2.6	2.1	3	0.4
BROMOCRIPTINE	0	5	3.3	5.6	3.9	7.7	8.9	3.9	4.7	3.9	21.1	7.1	4.7	0.6	1.5	0.6	9.5	1.5	1.5	5	0
BROMOPRIDE	0.7	5.2	3.3	6.6	5.2	9.7	8.3	4.5	3.8	3.8	17.9	6.1	6.8	1.4	0.9	0.7	7.3	1.7	1.9	4.2	0
BROMOSPORINE	1.7	4.3	4	5.6	4.6	10.6	7.3	3	6.3	5.3	18.5	4.6	7.3	0.7	2.3	0.7	6.6	2.3	1.7	2.6	0.3
BROMPERIDOL	0.9	4.1	4.1	5.6	3.2	8.8	7.4	4.4	4.1	3.2	19.8	6.5	7.1	0.6	1.8	0.9	9.4	2.1	1.8	3.8	0.3
BROMPHENIRAMINE	0.5	4.6	3.4	6.6	4.6	9.5	8.3	4.6	4.6	3.9	16.7	6.1	6.3	1.9	1.7	0.5	8.3	1.9	1.2	4.6	0.2
BROPIRIMINE	0.3	4.3	4	6.4	4.7	8.4	8	5	4.7	3.7	19.7	5.7	5.7	1.3	1.7	1	8.4	1.7	1.7	3.3	0.3
BROXALDINE	1.4	2.1	3.6	8.6	7.1	10	10	2.1	2.9	5	15.7	4.3	7.9	0.7	2.9	0	7.9	2.9	0	5	0
BROXATEROL	0.4	7.4	3.3	7	3.7	10.7	9.9	6.6	3.3	2.9	16.1	6.2	5.8	0.4	0.8	0.8	7.9	1.7	0.8	4.1	0
BROXURIDINE	1.5	4.2	2.7	5.1	4.8	10.5	7.2	3.3	4.8	4.5	22.8	6.3	6.9	0.9	1.2	1.2	3.6	1.8	1.8	4.8	0.3
BROXYQUINOLINE	1.1	5.1	2.6	8.2	4.5	8.2	8	5.7	4.8	4.3	17.6	5.1	6	1.7	2.3	0.3	8	0.6	2	3.7	0.3
BRUCEANTIN	0	0	0	33.3	0	0	0	33.3	0	0	0	0	0	0	0	0	0	0	33.3	0	0
BRUCINE	1.2	4.1	4.5	8.3	3.7	8.3	7.4	5	5.4	2.9	16.1	7.4	6.2	2.1	1.7	0.8	7	1.2	1.7	5	0
BS-181	1.3	4.1	4.6	5.9	4.6	7.4	6.9	4.8	4.6	3.8	18.1	7.1	6.6	1.8	1.3	0.8	8.4	1.5	1.8	4.3	0.3
BTS	0.9	4.6	3.5	5.6	4.9	9	8.6	3.7	4.6	3.2	17.9	7.2	6.5	1.4	1.6	0.9	8.1	1.6	1.4	4.4	0.2
BTS-54505	0.6	4	4	5.1	5.1	7.4	6.9	4.6	6.3	5.1	18.3	6.9	6.9	0.6	1.1	0	8.6	2.3	1.1	5.1	0
BTZ043-RACEMATE	1.2	4.6	3.5	5.2	4	8.1	9.2	3.7	4.3	4	18.7	6.6	7.5	2	2	0.6	7.8	1.4	1.7	3.5	0.3
BU-224	1.1	5	3.6	5	4.5	8.9	8.2	3.9	3.6	3.2	18.4	6.6	6.6	1.8	1.4	0.7	9.1	1.6	1.8	4.8	0.2
BU-239	1.1	4.5	3.1	6.4	5	7.8	7.8	4.7	3.3	3.3	17.3	7.2	5.8	2.8	1.7	1.1	9.5	1.4	1.1	4.7	0.3
BU226	1	3.9	3.6	5.1	4.9	8.9	8.1	5.1	4.5	3.7	17.6	6.7	6.7	1.8	1.8	0.8	7.9	1.6	1.6	4.5	0.2
BUCETIN	1.2	4.7	3.7	6.9	3.5	9.2	7.4	5.2	4.7	2.7	16.6	7.7	6.2	2.2	1.2	0.2	8.4	2	2	4	0.2
BUCILLAMINE	1	5.3	3.4	5.8	4.8	7.2	5.3	3.9	2.9	4.3	20.3	7.2	9.2	1.9	0.5	0.5	7.2	1.4	2.9	4.3	0.5
BUCLADESINE...1316	1.3	3.9	2.9	6.1	5.2	8.7	8.1	5.8	3.5	2.9	21.6	6.1	4.5	1.9	1.9	1	8.4	1.3	1.6	2.9	0.3
BUCLADESINE...692	0.8	4	2.8	7.7	4.4	8.1	7.7	5.2	3.2	4.8	17.3	6	6	2	0.8	1.2	7.7	1.6	2.4	5.6	0.4
BUCLIZINE	1.7	5.1	4	7.4	5.1	8	8	2.3	2.8	2.8	19.3	7.4	6.8	1.1	2.3	0.6	6.8	1.7	2.8	3.4	0.6
BUDIPINE	1.1	2.7	4.4	6	7.7	8.2	7.1	2.7	1.6	5.5	17.5	7.7	4.9	3.3	1.6	0	9.3	3.3	0.5	4.4	0.5
BUFEXAMAC	1.6	4	3.2	6.4	4.3	8.3	8.3	4.5	4.5	4.3	18.4	7.8	6.4	1.6	1.3	0.5	8.3	1.1	1.3	3.5	0.3
BUFLOMEDIL	0.8	4.2	4	6.4	4.6	8.9	8.3	4.8	4.2	3.9	17	6.7	6.2	1.7	1.5	0.8	8.3	1.3	1.7	4.4	0.2
BUMETANIDE	0	4.5	3.8	6.9	6.2	9.3	6.6	4.1	4.8	2.8	19.7	6.2	4.5	1	1.7	0.3	9	1.7	1.4	5.5	0
BUNAZOSIN	1.2	4.1	2.4	7.7	5.3	10.1	9.5	2.4	3.6	4.7	16.6	10.1	5.3	2.4	1.2	0	6.5	1.8	1.2	4.1	0
BUPARLISIB	0	0	0	12.5	0	25	12.5	0	0	12.5	37.5	0	0	0	0	0	0	0	0	0	0
BUPARVAQUONE	0.4	3.6	2.7	7.2	4.5	9.4	7.6	3.6	3.6	4.5	17.9	4.5	7.6	3.6	2.2	0.4	9	2.2	1.3	4	0
BUPHENINE	0	0	7.7	7.7	15.4	7.7	15.4	0	0	0	23.1	0	0	7.7	0	0	7.7	7.7	0	0	0
BUPIVACAINE	1.1	4.5	3.2	6.4	3.7	8.2	8.5	4	3.4	3.2	21	6.6	6.4	2.7	1.9	0.8	7.4	1.6	2.1	3.2	0.3
BUPRANOLOL	0.4	4.8	3	5.9	4.1	9.6	9.6	6.6	3.3	4.4	18.5	6.3	7.4	0.7	1.5	0.4	5.9	2.2	1.5	3.7	0.4
BUPROPION	0.5	3.6	3.6	6.2	4.5	8.4	8.1	6	4.5	2.9	18.2	6.9	5.7	2.2	2.4	0.5	8.4	1.9	1.4	4.1	0
BUSPIRONE	1	4.3	4	6	5	8	8.3	6	4.5	3.8	16.8	6.8	6.3	1.8	1.5	1	6.3	1.5	1.8	5.3	0.3
BUSULFAN	1.8	5.8	4	6.2	5.2	7.1	8.9	4.6	4	3.4	20	6.5	4.9	1.5	1.8	0.9	7.4	0.9	1.2	3.7	0
BUTACAINE	1.7	5.1	3.4	6	3.4	10.3	6.8	2.6	5.1	6	17.9	11.1	4.3	1.7	0.9	1.7	6.8	0.9	0.9	3.4	0
BUTACLAMOL	0.8	4.2	3	5.1	5.1	8.9	5.5	3.4	3.8	3.8	18.2	9.7	4.7	2.5	2.1	0.4	10.2	1.7	1.7	4.7	0.4
BUTALBITAL	0.9	4	3.8	6.6	3.5	8.5	8.5	4.2	4.7	3.5	16.9	7	7	1.4	1.9	0.5	9.4	1.6	1.6	4.2	0.2
BUTAMBEN	1.8	5	3.7	8.2	5.9	11.9	6.8	3.7	6.4	1.8	15.5	4.6	5.5	0.9	2.7	1.4	8.2	2.3	0.9	2.3	0.5
BUTEIN	1	4.4	2.1	5.7	4.9	8.6	8.6	6	4.2	4.2	19.3	6.2	6.2	0.3	2.1	0.8	7.3	1.3	1.8	4.7	0.3
BUTENAFINE	0.9	4.8	3	4.2	3.3	8.5	8.5	5.1	5.7	4.8	18.7	7.6	3.3	1.2	1.5	0	10.3	1.5	1.2	5.4	0.3
BUTHIONINE-SULFOXIMINE	1.2	5.2	3.2	5.9	5.2	8.1	8.1	4.9	4.2	3.5	18.3	5.9	7.2	2	1.5	0.7	7.9	1	1.7	4.2	0
BUTOCONAZOLE	1	5	3.6	5.3	4	9.6	7.6	5.6	4.3	3	16.2	7.6	5.3	1	2	0.7	9.9	1.7	2.3	4	0.3
BUTOFILOLOL	1.2	4.8	2.7	7	4.2	7.9	9.1	6.1	3	3	18.8	6.4	7.9	0.9	1.8	0.6	7.9	0.9	1.2	4.2	0.3
BUTORPHANOL-(+)-TARTRATE	0.9	3.5	3.5	7	3.5	7.4	10	4.4	6.6	3.5	21.8	7.4	4.4	0.9	1.3	0.9	7.4	0	1.7	3.9	0
BUTYL-PARABEN	0.4	6.1	2.9	7.8	4.1	9.4	7.3	3.3	4.1	2	19.2	6.9	5.3	2.4	1.2	0.8	8.6	2.4	0.8	4.9	0
BUTYLATED-HYDROXYANISOLE	1.5	4.4	2.2	7.7	5.2	8.1	7.4	5.2	4.8	2.6	20.3	7.4	5.2	2.6	1.1	0.7	5.5	2.2	1.5	4.4	0
BUTYLATED-HYDROXYTOLUENE	0.3	2.7	4.1	4.1	4.4	9.5	6.5	7.1	4.4	4.1	20.4	4.8	6.1	1.7	1.7	0.3	9.5	2.4	2	3.7	0
BUTYLPHTHALIDE	0.9	3.8	3.5	7.3	5.3	8.2	9.6	5.8	3.8	3.2	18.7	5.8	7	0.3	1.5	0.6	8.2	0.6	1.2	4.4	0.3
BUTYLSCOPOLAMINE-BROMIDE	0.9	4.4	4	7.5	4.4	7.1	8.4	4.4	4	2.7	17.3	6.2	6.2	2.7	1.3	0.4	9.7	2.2	1.3	4.4	0.4
BVD-523	1.2	3.3	3.3	2.5	6.6	13.6	5.3	2.5	7	4.9	21	7.4	3.3	2.1	2.5	1.2	2.5	1.2	2.5	6.2	0
BVT-948	1.5	4.2	1.9	8.4	4.6	7.7	6.5	5	4.2	4.2	18.8	6.9	6.9	1.1	2.7	0.8	6.5	1.9	1.1	4.6	0.4
BW-180C	0.8	4	4	11.2	5.6	4.8	5.6	3.2	4.8	4	21.6	6.4	2.4	0.8	1.6	0	12	2.4	2.4	2.4	0
BW-373U86	0.9	3.9	3.7	5.3	5.3	9.5	8.6	4.4	3	3.7	18.8	7	6.3	1.6	1.4	0.7	7.9	1.4	1.4	4.9	0.2
BW-723C86	1.2	4	2.6	6.7	4.8	9.3	8.1	4.8	4.5	3.6	17.3	7.6	7.4	1.2	2.1	0.5	7.6	1.2	1.9	3.6	0.2
BX-912	1.3	3.9	1.3	7.8	5.9	7.2	6.8	3.6	5.2	3.9	18.6	6.8	6.8	2	2.3	1.3	8.8	1.3	2	3.3	0
BYK-204165	0.9	4.3	3.8	7.7	5.6	9	12	3.4	4.7	3	15.4	5.6	3.8	0.9	1.7	1.3	8.5	2.1	1.7	4.3	0.4
C-1	1.1	4	4.4	5.5	5.1	8.1	7	4.8	3.7	3.3	21.6	7	6.2	1.8	2.2	0.4	7.3	1.5	1.5	3.7	0
C-751	1.8	4.5	4.1	8.6	4.5	8.6	5.9	4.1	3.2	5	16.7	6.3	6.3	2.3	1.8	0	7.7	1.4	2.7	5	0
C646...3796	1.5	5.6	3.6	7.7	4.6	6.7	6.7	3.6	5.6	6.7	17.9	4.1	7.7	1.5	1.5	0	8.2	1.5	0	4.6	0.5
C646...3797	1.2	4.6	2.7	5.6	5.6	8.5	8.5	5.1	3.1	4.3	18.1	7.5	5.3	1.4	1.7	0.2	8.7	1.9	1.4	4.3	0.2
CABALETTA	0.7	3.9	3.6	3.6	5.7	7.1	9.3	3.6	3.9	3.6	19.6	8.5	5.3	1.4	1.8	0.7	8.2	2.8	1.1	5.3	0.4
CABAZITAXEL	0	0	0	10.3	10.3	6.9	10.3	0	10.3	0	20.7	0	17.2	0	3.4	0	10.3	0	0	0	0
CABERGOLINE	1	4.2	3.1	9.9	5.2	9.9	8.4	2.6	4.7	5.8	14.7	4.2	5.2	1.6	1.6	1	8.9	1	1.6	5.2	0
CABOZANTINIB	0.7	3	4.5	6.4	6.4	7.1	6	4.9	4.1	2.6	19.5	7.1	5.6	2.2	1.1	0.7	10.5	1.5	1.5	4.1	0.4
CAFESTOL	1.9	5	4.2	5	3.8	7.3	8.8	3.8	4.2	3.8	19.6	8.1	5	1.5	2.3	0.8	8.1	1.2	1.2	3.8	0.4
CAFFEIC-ACID	0	5	5	5	5	10	2.5	0	5	5	15	15	5	10	2.5	0	0	0	0	10	0
CAFFEIC-ACID-PHENETHYL-ESTER	1	4.1	2.4	6.5	5	8.9	8.9	5.7	3.8	4.1	18.4	6.2	7.2	0.5	1.9	0.5	8.6	0.7	1.4	4.3	0
CAFFEINE	1.2	3.9	4.7	6.2	4.3	5.4	9.7	3.9	4.7	2.3	18.2	7	7.4	1.6	1.9	1.2	8.9	1.6	1.9	4.3	0
CALCIFEDIOL	1.2	5.5	3.9	4.3	5.1	10.2	7.8	3.9	5.1	2.3	18	7	5.9	0	2	0.4	8.2	1.2	1.6	6.6	0
CALCIPOTRIOL	1.3	4	3.1	6.6	5.3	13.7	7.5	3.1	3.1	3.5	15.5	6.2	6.6	0.9	1.8	0	10.2	0.9	1.3	5.3	0
CALCITRIOL...2243	1.1	4.9	4.3	4.6	4.1	10.3	7.9	4.3	5.4	4.3	16.8	6.8	5.4	1.9	2.4	0.3	7.6	2.2	1.6	3.5	0.3
CALCITRIOL...2244	1.2	5.5	4.1	4.6	3.5	10.1	6.7	3.2	5.2	4.1	17.7	6.1	5.8	2.6	1.4	0.9	8.1	2.6	1.4	5.2	0
CALCIUM-GLUCEPTATE...2511	0.7	4.4	4	6.5	4.4	6.5	10.2	4	5.8	3.6	17.8	6.5	5.8	1.8	2.2	0.7	7.6	1.5	1.8	3.6	0.4
CALCIUM-GLUCEPTATE...2512	1	6.2	6.2	7.6	3.8	5.2	10	2.9	2.4	3.3	16.2	8.1	5.7	1.4	1.4	0	11.9	1	1.9	3.8	0
CALCIUM-LEVOFOLINATE	0.9	4.9	4.6	7.1	5.2	8	7.7	4.9	4.3	4.3	17.2	4.9	6.2	2.2	1.5	0.3	8.3	2.2	0.6	4.6	0
CAMICINAL	0.4	6.6	1.7	6.1	5.2	9.6	8.7	4.8	3.9	4.4	17	6.6	6.6	1.7	2.6	1.3	5.2	1.7	1.3	4.4	0
CAMOSTAT-MESILATE	1.2	6.6	3.6	6	2.4	9.6	9.6	3.6	3.6	4.8	16.8	8.4	5.4	1.8	0.6	0	7.2	3	1.8	4.2	0
CAMPTOTHECIN...2589	0	0	0	0	100	0	0	0	0	0	0	0	0	0	0	0	0	0	0	0	0
CAMYLOFINE-CHLORHYDRATE	0	4.3	2.1	5.9	3.7	8.6	7.5	5.3	5.3	2.7	17.1	8.6	9.1	2.7	2.1	0	7	2.7	1.6	3.7	0
CANAGLIFLOZIN	1.5	3.8	3.5	6.1	4.8	8.6	7.6	5.6	3.8	3.5	20	6.6	6.1	1.5	1.3	0.5	8.1	1.5	1	4.3	0.3
CANDESARTAN	0	2.8	5.6	8.3	2.8	8.3	11.1	2.8	2.8	5.6	16.7	5.6	11.1	2.8	2.8	0	5.6	2.8	0	2.8	0
CANDESARTAN-CILEXETIL	2.1	5.3	3.2	8.1	3.5	9.2	8.1	4.2	4.6	4.2	16.2	7	6.7	1.4	2.5	0.4	4.9	1.8	1.8	4.6	0.4
CANERTINIB	0.8	0.8	3.5	6.2	3.9	12	4.3	1.9	5.4	4.7	18.2	7.4	6.2	1.6	2.7	0.4	11.6	2.3	2.7	3.1	0.4
CANRENONE	1.2	3.8	3.2	6.1	4.4	9.6	8.2	5.8	4.7	3.8	17	7.3	6.1	1.2	1.2	0.9	9.1	1.2	2	2.9	0.3
CAPADENOSON	0.5	5.8	5.8	7.9	2.6	8.9	4.2	2.1	4.7	4.2	17.3	5.2	7.9	2.6	1	1.6	8.4	3.1	1	5.2	0
CAPECITABINE...3371	1.2	4.1	3.2	7.6	5	8.8	5.8	3.5	5	4.4	18.1	5.8	6.4	1.5	2.6	0.3	8.5	2	1.8	4.1	0.3
CAPECITABINE...3372	0.5	4	3.7	5.9	5.6	8	8.3	3.7	4	4.3	17.9	6.9	6.4	1.3	1.1	0.5	9.9	1.3	1.9	4.5	0.3
CAPREOMYCIN	2.5	3.8	5.1	8.9	6.3	8.9	8.9	3.8	3.8	6.3	15.2	7.6	2.5	1.3	1.3	2.5	6.3	0	0	3.8	1.3
CAPRYLIC-ACID	1.2	4	3.2	7.3	6.5	8.5	6.9	6	1.6	6	19.4	6	6.9	0.4	2	0	6.5	1.6	2	4	0
CAPSAICIN	1.4	3.2	3.2	6.8	5.5	11	8.2	5.9	5.9	3.2	16	4.1	5.5	1.8	2.3	0.5	6.4	2.3	0.9	5.9	0
CAPSAZEPINE	1.1	4.3	3.9	5	5.2	8.6	7.9	5.7	4.5	3.9	18.1	6.8	5.7	1.4	1.8	0.2	7.9	1.6	1.6	4.5	0.2
CAPTAMINE	0	0	5.3	15.8	5.3	5.3	15.8	0	0	5.3	5.3	21.1	5.3	15.8	0	0	0	0	0	0	0
CAPTOPRIL	0.9	4.9	2.2	8	4.4	8.9	6.2	6.7	4	2.7	16.9	5.8	5.8	2.7	2.7	1.3	9.8	0.9	2.2	3.1	0
CARAMIPHEN	1.4	4.6	3.9	6.4	5.4	9.3	7.5	5.7	4.3	4.3	15.4	6.1	6.4	1.1	1.1	1.1	7.9	1.4	1.8	4.6	0.4
CARAZOLOL	1.4	5.6	2.1	8	5.6	8	9.1	5.2	3.8	3.1	19.2	6.3	7	1	2.1	1	5.9	0.7	0.7	3.8	0.3
CARBACHOL	0.7	3.4	2.6	9	3.7	5.2	10.4	6	4.1	4.9	17.5	6	7.5	1.9	2.6	0.4	8.6	1.5	0.7	3	0.4
CARBADOX	3.1	2.4	0	4.7	3.9	9.4	7.9	4.7	7.1	3.9	20.5	4.7	7.9	2.4	2.4	1.6	4.7	0.8	1.6	5.5	0.8
CARBAMAZEPINE	1.1	7.4	5.1	7.4	5.1	5.7	8	2.3	4.6	5.7	14.9	6.3	4.6	2.9	0.6	0.6	8	1.7	1.1	6.3	0.6
CARBAZOCHROME	1.4	4.2	2.8	4.9	4.9	8.1	7	4.9	4.6	4.2	20.7	6.7	6	2.5	1.1	0.7	7	1.8	1.8	4.9	0
CARBENDAZIM	1.5	4.5	3	7.1	5.6	9	9.7	4.5	3.7	3.7	17.2	7.1	8.6	0.4	2.2	0.7	6.3	1.1	0.4	3.4	0.4
CARBENOXOLONE...815	0	5.4	2.7	4	3.4	13.4	8.1	7.4	4.7	5.4	16.8	6.7	2	3.4	2.7	1.3	7.4	2	0	2.7	0.7
CARBENOXOLONE...816	0.9	4.2	3.9	6.1	4.8	8.6	7.7	5.5	4.4	3.3	18.4	7	6.6	0.9	1.8	0.7	7.5	1.5	1.8	4.4	0.2
CARBETAPENTANE	0	3.8	4.3	7.5	1.6	8.6	8.6	5.9	4.3	2.2	18.3	7.5	4.3	0.5	2.2	0.5	9.1	2.2	1.6	7	0
CARBETOCIN	0.9	5.1	4	6.8	4.7	8.6	7.7	5.6	4	2.6	17.8	6.3	7.7	0.9	1.9	0.5	7.9	1.4	1.2	4.2	0.2
CARBIMAZOLE	0.6	3.1	3.8	6.2	5.6	10	10	4.4	4.4	3.1	20	9.4	4.4	2.5	0	0.6	5.6	1.9	0	3.8	0.6
CARBINOXAMINE	0.7	4.5	3.2	6.3	4.3	9.3	9.1	3.9	4.1	4.3	17.5	7	6.1	1.8	1.6	0.9	7.5	1.8	1.8	4.1	0.2
CARBOPLATIN	1	0	4.8	3.8	7.6	7.6	5.7	5.7	4.8	4.8	17.1	7.6	7.6	1	3.8	0	7.6	2.9	2.9	3.8	0
CARBOXYAMIDOTRIAZOLE	2	4.1	4.1	6.1	2.7	9.9	7.8	3.7	6.8	2	16.7	8.2	7.1	0.7	1.4	0.7	8.5	1	2	4.1	0.3
CARBOXYPYRIDINE-DISULFIDE	1.7	4.5	2.5	6.2	5.4	7.9	8.8	5.4	3.4	4.2	19	5.7	8.8	0.3	1.7	0.8	8.8	0.6	1.1	3.1	0
CARDIOGENOL-C	1.4	4.4	3.2	5.3	4.6	8.8	8.4	6	3.9	3.2	18.1	5.8	5.8	1.6	1.2	0.9	9	1.6	1.6	4.6	0.2
CAREBASTINE	0.9	5.8	3.6	6.1	4.5	7.6	7.6	5.8	4.5	3.9	17.9	4.5	7.9	1.5	0.9	0.9	8.8	1.8	1.8	3.6	0
CARGLUMIC-ACID	0.7	3.9	4.6	6.7	3.9	8.8	6.3	5.3	4.2	4.9	16.8	7.4	8.4	1.4	1.4	0.4	8.1	1.4	1.8	3.5	0.4
CARIPORIDE	1.4	5.3	2.5	6.4	5	8.2	6.4	3.5	5	4.3	17.4	7.1	6.7	2.5	1.1	1.1	8.9	1.1	1.1	5	0.4
CARIPRAZINE	1	5.3	3.8	8.1	6.7	5.7	9.1	4.3	1.9	2.9	18.2	6.2	5.3	2.9	1	0	8.1	2.9	2.9	3.8	0
CARISOPRODOL	1.3	4.5	3.3	5.8	4.3	7	9	5	3.5	3.5	18.8	7	6.5	2	1.3	1	8.8	1.3	1.3	4.8	0.3
CARMOFUR	0	3.5	5.3	14	8.8	12.3	5.3	3.5	5.3	5.3	5.3	8.8	8.8	3.5	3.5	0	3.5	0	0	3.5	0
CARMOXIROLE	1.3	4.6	3.6	6.4	4.6	8.9	8.1	5.1	3.3	3.8	17	6.6	5.6	1.8	1.8	0.5	9.2	1.8	2.3	3.6	0.3
CARMUSTINE	1.1	4.4	3.7	6.6	5.5	8.1	7.7	5.9	5.1	5.5	18	5.5	5.9	1.1	1.8	0.4	7	1.5	1.1	3.7	0.4
CARNITINE-(D/L)	1.3	4	2.4	7.2	3.2	9.1	8.8	4.6	4.6	2.7	17.2	6.4	7.5	1.3	2.1	0.8	8.8	1.1	1.9	4.6	0.3
CAROVERINE	0.8	5.5	3.6	5.8	5.2	8.3	9.1	5.2	3	3.3	17.4	6.9	8.8	0.8	1.7	0.6	7.2	1.1	1.9	3.6	0.3
CARPROFEN	1.7	2.9	4.2	6.7	4.6	9.7	7.1	3.4	2.9	2.1	19.3	8	7.6	0.8	1.3	0.4	7.1	2.5	2.1	5	0.4
CARSALAM	1.4	5.5	2.1	4.1	4.1	13.1	6.9	3.4	2.8	2.8	19.3	6.9	4.1	1.4	2.8	0	12.4	0.7	2.1	4.1	0
CARTEOLOL	0.9	3.2	3.7	7.3	5	5.5	10.1	3.7	2.8	3.2	15.6	6.4	8.3	2.8	1.8	0.9	9.6	1.8	1.4	5.5	0.5
CARUMONAM	2.1	6.8	3.7	8.9	5.8	8.9	7.4	5.8	2.1	2.1	16.3	6.3	6.8	0	2.6	0	8.4	1.1	1.1	3.7	0
CARVEDILOL	0.6	3.5	3.5	8.1	5.8	7.5	7.5	4	6.4	6.4	17.3	5.2	4	2.3	1.2	0	6.9	2.9	2.9	4	0
CARZENIDE	0.8	4.5	4.7	4.7	3.7	8.4	8.6	4.5	3.9	3.4	17.5	7.9	5.8	1.6	2.1	0.5	8.4	1.8	2.1	5	0.3
CASPOFUNGIN-ACETATE	1.6	4.1	3.7	6.9	4.5	7.3	7.7	4.5	5.3	4.9	19.1	4.5	6.1	0.4	2	0.4	9.8	1.6	2	3.3	0.4
CASTANOSPERMINE	1.1	3.6	4.2	5.9	5.3	8.6	7.8	4.2	4	3.8	17.5	6.8	6.1	1.7	1.5	0.8	8.4	1.7	1.7	5.1	0.2
CATHEPSIN-INHIBITOR-1	1.7	4.4	3.4	7.1	4.7	8.1	6.8	4.4	4.1	4.7	16.9	4.7	6.1	3.4	1.4	0.3	10.8	2	1.7	3.4	0
CAY10505	0.7	2.9	5.7	5.7	5	8.6	12.1	4.3	5	2.9	16.4	7.9	10	0.7	1.4	0.7	5.7	0.7	0.7	2.9	0
CB-03-01	0	1.9	3.2	6.3	4.4	7.6	9.5	2.5	2.5	3.8	24.7	5.1	7	3.8	2.5	0	4.4	3.2	2.5	5.1	0
CB-10-277	1.9	3.9	3.9	5.8	6.3	9.2	6.8	4.4	2.4	3.9	19.4	2.9	6.8	2.9	0.5	0.5	9.7	3.4	1.9	3.4	0
CBS,-N-CYCLOHEXYL-2-BENZOTHIAZOLESULFENAMIDE	1.2	4.2	3	4	4.4	9.1	8.4	5.8	4.9	3.3	18.9	6.8	7	1.2	1.4	0.9	8.4	1.4	1.2	4.4	0.2
CC-401	1.5	5	2.5	8	5	9	7.5	2.5	3	4	16.5	5	9.5	1	1	0	8	4.5	1.5	4.5	0.5
CC-930	0.6	4.3	3.4	4.3	5.2	8	8.6	4	4	4.9	18.6	7.4	6	1.7	1.1	0.6	9.2	2	2	4	0
CCG-50014	2.5	5	3.8	6.9	3.8	8.2	10.7	5.7	5	3.8	21.4	3.8	7.5	0	1.9	0	6.9	1.3	0.6	1.3	0
CCMI	0	0	6.2	6.2	2.1	4.2	10.4	4.2	8.3	4.2	16.7	8.3	12.5	8.3	2.1	0	0	2.1	0	4.2	0
CCT018159	1.2	4.5	3.3	7.1	5	7.4	7.8	5.2	5.2	3.3	16.2	6.4	7.1	1.7	2.1	0.7	8.6	1.9	1.4	3.6	0.2
CCT128930	1.5	4.2	4.2	5.4	2.7	5.8	6.9	3.9	4.2	5.4	20.8	5.8	6.9	2.3	2.3	0	10.8	2.3	1.9	1.9	0.4
CCT129202	0	1.9	0	9.3	13	5.6	5.6	3.7	7.4	1.9	11.1	3.7	9.3	3.7	1.9	0	13	1.9	1.9	5.6	0
CCT137690	0	2.2	0	4.3	13	2.2	15.2	4.3	2.2	4.3	17.4	10.9	17.4	0	2.2	0	2.2	0	0	2.2	0
CD-1530	1.6	2.8	4.4	6.5	4.4	9	5.6	4.7	4.7	4.4	18.7	8.4	6.2	1.6	1.2	0.9	7.5	0.9	1.9	4.7	0
CD-437	2.2	4.4	4.4	4.4	8.9	6.7	4.4	4.4	0	6.7	20	4.4	4.4	6.7	6.7	0	6.7	0	2.2	2.2	0
CDBA	0.6	3.3	5.6	6.1	5.6	7.8	8.9	3.9	4.4	5	17.8	5.6	4.4	1.7	1.7	1.1	8.9	2.2	1.1	3.9	0.6
CDK1-5-INHIBITOR	0.7	3.5	2.1	5.6	4.9	10.6	10.6	4.9	1.4	4.9	16.9	7.7	6.3	0	2.1	0	9.9	2.1	0	5.6	0
CEBRANOPADOL	1.6	3.3	4.9	7	4.3	9.8	7	4.6	4.1	3.3	16.5	5.4	6.8	1.9	1.4	0.8	9.5	1.4	2.2	4.1	0.3
CEDIRANIB	1.1	4.3	3.6	7.2	3.9	7.2	7.9	3.2	2.2	3.6	18.6	6.8	8.2	1.4	0.4	0.7	12.2	1.8	3.2	2.5	0
CEFACLOR	0.7	4.4	4.1	5.5	4.1	9.2	8.1	5.9	3.3	4.1	16.6	6.6	5.9	2.6	1.8	0.7	7.7	3	1.1	4.4	0
CEFADROXIL	1.3	3.4	2.4	5.5	4.5	8.9	8.9	4.5	3.1	3.7	18.3	8.9	5.8	1.6	1.8	1	7.3	1.8	1.8	5.2	0.3
CEFCAPENE-PIVOXIL	0.9	5.8	4.5	8	4	4.5	9.8	4	4.5	3.1	16.1	7.1	6.7	0.9	3.6	1.3	10.3	0.4	0.4	3.6	0.4
CEFDINIR	0.6	2.6	3.9	6.5	3.2	4.5	7.8	2.6	6.5	4.5	14.9	9.1	8.4	2.6	0	1.3	9.7	2.6	1.3	7.1	0
CEFDITOREN-PIVOXIL...3750	1.9	3.8	4.5	5.8	5.8	7.7	5.8	5.8	7.7	3.2	19.9	6.4	5.1	1.3	1.3	0	9	1.3	1.3	2.6	0
CEFDITOREN-PIVOXIL...3751	2.1	3.3	3.8	6.3	6.3	9.6	9.6	3.3	2.9	4.2	18	7.1	5.9	1.3	2.1	0.8	6.7	1.7	1.3	3.8	0
CEFEPIME	2	2.9	2.9	2	8.8	5.9	10.8	5.9	3.9	5.9	17.6	5.9	5.9	4.9	1	1	2	3.9	2	3.9	1
CEFETAMET	0.9	4.7	4.4	5.3	5.3	7.8	8.1	4.7	3.7	5.3	18.4	8.7	6.5	1.2	1.6	0.3	7.2	0.3	1.9	3.7	0
CEFETAMET-PIVOXIL	0.4	3.6	4.5	8	4.9	7.1	7.1	4.9	3.1	3.6	18.3	7.6	7.6	1.3	0.4	0.4	8.9	1.3	1.8	4.9	0
CEFIXIME	0.3	4.8	3.2	5.1	6.1	7.1	9	4.8	4.8	2.6	15.8	8.7	7.4	1.6	0.6	0.3	9.6	1.3	1.6	4.8	0.3
CEFMENOXIME	0.5	6	2.5	5.5	3.5	8	9.5	4	2.5	3.5	16.9	7	6.5	2.5	1	1.5	9.5	2.5	1	6.5	0
CEFMINOX	1.2	3.8	3.8	6.1	5	8.5	10.2	3.2	4.1	4.1	18.1	6.4	7.3	1.2	1.8	0.9	6.7	1.5	1.8	4.4	0
CEFONICID	1.3	4.1	3.2	6.7	5.2	7.4	8.9	5	4.3	3.7	16.9	7.4	6.1	1.5	1.5	0.4	8.7	1.7	1.5	4.3	0.2
CEFOPERAZONE	1.2	4.3	4.7	5.8	4.7	6.6	8.5	5	4.3	3.9	20.9	8.5	3.5	1.6	1.2	1.2	7	1.6	1.6	3.9	0.4
CEFOSELIS...3756	0.9	4	4.2	4.9	4.4	9.3	8.4	5.6	4.4	3.3	17.7	7.5	6.1	1.4	1.9	0.2	8.4	1.2	1.4	4.9	0
CEFOSELIS...3757	0.9	4.4	3.8	6.3	5	8.5	7.9	5	4.7	3.5	16.7	6.6	6.9	1.3	1.6	0.6	9.4	1.6	1.3	3.8	0.3
CEFOSELIS...3758	0.4	3.8	3.5	6.5	3.5	9.2	7.7	3.8	1.5	4.6	21.2	7.7	6.5	1.5	2.7	1.2	7.7	0.8	1.5	4.6	0
CEFOTETAN	0.8	3.9	3.9	7.3	5.4	10	10	4.6	4.2	3.1	14.3	6.2	6.2	1.5	1.2	1.2	8.9	1.2	1.9	3.9	0.4
CEFOTIAM	0.8	3.9	4.3	7	5.4	8.1	10.5	6.6	1.2	3.1	19	6.6	5.8	0.8	1.2	0.8	7.4	1.2	1.2	5	0.4
CEFOZOPRAN	2.1	4.2	2.6	7.3	3.7	6.8	8.4	4.2	3.1	4.7	19.4	6.8	5.8	2.1	1	0.5	9.9	1	1.6	4.2	0.5
CEFPIRAMIDE	1.6	3.3	1.6	9.8	4.9	5.7	9.8	4.9	4.1	4.1	19.7	7.4	4.9	2.5	1.6	0.8	6.6	1.6	1.6	3.3	0
CEFPIROME	0	6	4.9	5.5	3.8	9.9	6.6	3.8	4.4	2.7	17.6	4.4	6.6	2.7	1.6	1.6	7.1	2.2	1.6	6	0.5
CEFTIBUTEN	1.3	5	3.4	5.5	3.4	7.9	6.9	5.5	3.4	4.2	18.7	7.1	6.9	1.8	1.6	0.8	8.4	1.6	1.8	4.2	0.3
CEFTIOFUR...4135	1.7	4.6	4.6	5	6.3	8.4	7.5	5.9	3.8	7.1	13	6.3	6.7	2.1	1.7	0	8.8	1.3	0.8	4.2	0.4
CEFTIOFUR...4136	0.9	4	2.6	6.9	4.3	8.6	8.1	6.3	3.7	4	18.2	6.3	6.3	1.4	1.7	0.9	8.1	1.4	2.3	3.5	0.3
CEFTRIAXONE	0.5	5.9	3.2	2.2	5.4	9.7	9.1	3.8	3.8	3.8	23.1	5.9	5.4	0.5	2.2	0.5	6.5	1.6	1.6	4.8	0.5
CEFUROXIME	0.8	5.7	3.6	6.2	4.9	9.4	6.8	4.2	2.9	3.6	18	7.3	6	1.8	2.1	0.8	7.6	1.6	2.1	4.7	0
CELECOXIB	1.1	4.7	3.7	6.6	5.8	8.7	7.6	5.3	3.4	3.2	18.9	8.7	4.7	2.1	0.8	0.8	8.7	1.8	0.8	2.4	0.3
CELIPROLOL	1.4	4.7	2.9	6.8	3.9	8.2	9.3	5.7	4.3	2.9	16.1	6.8	8.2	1.4	1.8	0.7	9	1.4	1.4	2.9	0
CENTPROPAZINE	1.8	3.6	4	6.5	5.8	6.8	10.4	5	2.5	4	19.1	7.2	7.2	1.8	0.4	1.1	7.2	1.1	0.7	3.6	0.4
CEP-32496	1.4	2.8	3.5	4.9	6.3	13.4	7	5.6	9.2	4.2	14.8	7.7	4.9	0.7	1.4	0.7	2.8	3.5	0.7	4.2	0
CEP-33779	0.9	3.7	1.9	6.2	7.5	9	6.5	2.2	3.7	4.7	18.3	5.6	7.5	3.1	1.2	0.9	8.1	2.5	1.9	4.3	0.3
CEP-37440	1.2	3.7	3.1	5.2	7.1	11.1	9.3	4	4.6	3.4	16.4	7.1	3.4	0.6	2.2	1.2	7.1	1.9	1.2	5.9	0.3
CEPHALOMANNINE	33.3	0	0	0	0	0	0	0	0	0	33.3	0	33.3	0	0	0	0	0	0	0	0
CEPHALOSPORIN-C-ZN	1	3.8	4.1	6.3	5.7	10.5	6.7	4.8	4.1	3.8	16.8	7.3	5.7	2.2	1.9	0.3	6.7	1.3	2.2	4.4	0.3
CEPHALOTHIN	1.1	4.8	3	5.7	3.9	8.3	8.7	5	4.4	3.9	17	7.1	7.3	0.9	0.5	0.9	8.9	1.6	2.1	4.6	0.2
CEPHAPIRIN	1.3	5.4	3.3	5.9	4.9	7.2	8.4	5.6	3.8	3.6	18.2	6.6	6.9	1	1.8	0.3	9.7	0.8	1	4.1	0.3
CEPHARANTHINE	0.9	4.6	3.1	4.6	4.9	10.1	7.7	4.3	3.7	3.1	19.6	5.5	6.1	2.1	1.5	0	10.7	1.5	1.5	4.3	0
CERAMIDE	1.4	5.6	3.7	6.5	4.6	9.3	8.3	4.6	3.7	3.2	14.8	7.4	5.1	0.9	1.9	0	8.3	1.9	0.9	7.4	0.5
CERULENIN	1.2	3.1	3.8	5.2	5	9.5	7.4	5	5.2	4	17.4	6.9	7.1	1.7	1.9	0.5	7.6	1.7	1.4	4	0.2
CETIRIZINE	1.3	5	3.5	5.3	5	8.5	7.5	5.3	3.8	3	19.1	7.5	6.3	2.3	2	0.3	8	1.5	1.5	3.3	0
CETRIMONIUM	2.7	2.7	5.5	2.7	4.1	6.8	6.8	1.4	4.1	15.1	15.1	2.7	5.5	1.4	2.7	2.7	13.7	1.4	0	2.7	0
CETRORELIX	1.2	4.3	2.9	7.2	4.3	7.5	9.5	4	3.2	3.5	19.1	7.8	7.5	0.9	1.4	0.3	8.1	1.7	0.3	4.9	0.3
CETYLPYRIDINIUM	2.1	2.8	4.3	7.1	9.2	10.6	5.7	0.7	2.8	7.8	17.7	5	6.4	2.8	2.1	0.7	6.4	2.8	0	2.8	0
CEVIMELINE	1.2	4.7	2.9	7.1	4.9	9.3	8.6	4.7	3.7	3.4	17.9	6.6	5.7	1.7	1.2	1	8.1	1	1.5	4.4	0.2
CF102	0.9	4.6	3.2	5.8	3.5	7.9	8.3	4.6	3.9	3.5	19.2	6.9	6.9	2.5	1.6	0.5	8.3	1.4	1.4	4.8	0.2
CFM-1571	0.4	4.3	3.6	5	4	9	7.9	4.7	4	5	17.3	5.8	6.8	3.2	2.5	0	9	1.1	2.2	4	0.4
CFM-2	1.2	4	3.5	6.5	4.7	8.4	8.4	4.9	4.2	3.3	19.2	6.3	6.5	1.2	1.6	0.7	9.3	1.2	1.6	3	0.2
CFTRINH-172	0	3.1	3.8	6.2	7.7	10	8.5	4.6	4.6	4.6	16.9	6.2	5.4	3.1	0	0.8	5.4	3.1	1.5	3.8	0.8
CG-400549	1	4.1	2.9	6.3	3.6	9.2	8.7	5.1	4.6	3.4	20	6	6.7	1.4	1	0.5	8.9	1.2	1.7	3.6	0.2
CGH2466	0	1.5	7.4	5.9	5.9	7.4	5.9	2.9	7.4	1.5	16.2	8.8	5.9	2.9	1.5	0	11.8	2.9	0	2.9	1.5
CGK-733	1	4.3	3.6	5.9	4.3	9.3	7.6	5.5	4.3	3.8	16.9	7.6	5.5	2.6	1.2	0.5	8.3	1.7	2.1	4.3	0
CGM097	0.3	5.1	4.5	4.2	6.4	6.4	8	7.1	1.9	3.8	23.1	6.4	7.7	1.6	1.3	0.6	3.8	1.3	2.2	3.8	0.3
CGP-12177	0.6	3.9	3.6	6.1	4.5	8.4	8.4	5.3	4.2	3.6	18.1	7.2	6.1	1.4	1.7	0.8	10.3	1.1	1.4	3.1	0.3
CGP-13501	0.7	5.2	4.5	6.5	5.2	5.8	9.6	6.2	3.4	3.4	16.2	5.5	7.9	2.1	2.1	0.7	8.2	2.1	1.4	3.4	0
CGP-37157	1.3	4.5	3.2	4.8	3.8	7.3	7	4.8	5.8	4.2	18.2	6.4	5.4	3.2	1.6	0.6	9.6	1.3	1.9	5.1	0
CGP-37849	1.6	2.5	4.9	7.4	3.3	13.9	6.6	3.3	4.9	4.9	19.7	11.5	1.6	2.5	0.8	0	5.7	1.6	0.8	1.6	0.8
CGP-52411	1.2	3.1	3.8	5.9	4.7	9.1	8.8	5.3	3.4	3.1	18.8	7.2	5.3	0.9	1.6	0.6	8.4	1.9	1.9	4.7	0.3
CGP-53353	1.1	3.2	3.4	6.3	4.3	8.9	9.5	4.6	3.4	3.4	20.1	7.5	5.7	1.7	1.1	0.3	8	2	1.4	3.4	0.3
CGP-54626	0	0	14.3	0	7.1	7.1	7.1	14.3	7.1	0	21.4	7.1	0	0	0	0	7.1	0	0	7.1	0
CGP-55845	1.3	4.3	4.1	6.6	5.1	8.6	7.8	5.6	3.8	3.3	18.5	6.8	5.6	1	1.8	1	7.1	1.8	1.8	4.1	0.3
CGP-57380	1	3.7	2.6	7.9	4.7	8.4	7.9	3.7	3.7	5.2	18.8	6.8	8.4	4.2	1.6	0.5	4.7	1	1.6	3.7	0
CGP-71683	1.2	3.5	4	6	4.6	9.4	7.9	5.4	4	3.5	18.1	6.9	6.7	1.9	1.2	0.8	6.9	1.2	1.7	4.8	0.2
CGP-7930	0.7	6.4	4.4	6	5.4	8.7	9.1	4.4	3.7	3.4	17.1	5	6.4	1.7	1.3	0.3	8.4	1.7	1.7	4.4	0
CGS-15943	1.1	3.1	3.9	5.6	2	10.4	5.4	6.2	5.1	2	18.3	6.5	6.5	2.5	2.5	0.8	8.7	1.4	2.3	5.4	0.3
CGS-20625	1.4	6.1	2.4	5.7	3.3	8.5	9.4	4.7	3.8	2.8	16	9	6.6	0.9	1.4	0.5	8.5	1.4	0.5	6.6	0.5
CGS-21680	1.2	7.1	3.6	8.3	4.2	4.8	7.1	3	2.4	4.2	14.9	8.9	8.3	2.4	0.6	0.6	8.9	2.4	0.6	6	0.6
CH-170	1.6	1.9	4.1	6.2	4.7	8.4	7.8	4.1	4.4	3.1	16.9	6.9	7.5	2.2	1.9	0	9.4	2.2	1.6	5	0.3
CH223191	1.2	3.2	4.1	5.1	4.9	9.8	8.3	5.9	3.7	3.7	18	6.3	6.6	1.2	1	1	8.8	2	1	4.1	0.2
CH5132799	2.1	1.6	2.1	9.4	3.6	14.1	2.6	2.1	3.1	3.1	16.1	4.7	6.2	2.6	2.1	0	13	3.6	2.6	4.7	0.5
CHENODEOXYCHOLIC-ACID	1	5.7	4.1	4.6	5.2	9.8	6.2	5.7	3.6	3.1	16.5	7.2	5.2	2.1	1	0.5	8.8	2.1	2.1	5.7	0
CHF5074	1.6	2.9	4.9	8.6	7	7	7.4	4.1	3.3	3.3	19.3	8.2	5.3	1.2	0.4	0.8	7	1.2	1.2	5.3	0
CHICAGO-SKY-BLUE-6B	0.3	3.4	4.8	4.8	6.1	8.9	8.5	3.4	2.7	3.4	19.1	5.5	4.4	3.1	1.7	0.7	11.3	1.7	2.4	3.4	0.3
CHIDAMIDE	1.4	3.7	2.4	8.2	4.4	10.5	6.5	5.4	3.7	2.7	18	7.1	11.2	0.3	1.7	0.3	6.1	1	1.7	3.1	0.3
CHINIOFON	1	4.5	3.1	7.2	5.2	7.6	9.3	4.5	3.8	2.1	16.8	7.2	6.2	2.1	2.1	1	8.6	1.4	1.7	4.5	0.3
CHIR-124	0	0	0	0	0	0	20	40	0	0	40	0	0	0	0	0	0	0	0	0	0
CHIR-98014	1.4	4.7	3.2	5	2.9	6.8	7.9	7.9	4.3	1.8	22.3	7.6	5	1.8	1.8	0.7	7.2	1.8	1.8	3.6	0.4
CHIR-99021	1.4	4.4	3.6	5.8	4.7	8.2	7.7	6.8	3	3.3	19.2	6.8	5.8	1.4	0.8	0.8	7.9	1.6	1.9	4.7	0.3
CHLORALOSE	0.7	4.2	3.7	7	4.4	7.7	8.6	5.1	4.4	3.3	17.2	7.7	5.6	1.4	1.9	0.5	8.4	1.6	1.4	4.9	0.2
CHLORAMBUCIL	3.2	6.4	1.9	7.7	5.8	7.1	8.3	4.5	3.8	3.8	16	3.8	7.1	0.6	3.8	0	9.6	0.6	1.3	4.5	0
CHLORAMPHENICOL	1.3	3.3	2	7	5.3	10.3	4.3	5.3	6	4	18.6	6.6	9	2	2.3	0.7	7	0.3	2	2.3	0.3
CHLORAMPHENICOL-PALMITATE	1.1	4.4	2.9	4.8	5	8.1	8.6	5.5	4.2	3.7	17.5	7.2	7.2	2	1.8	0.9	7.2	1.8	1.8	4.2	0.2
CHLORAZANIL	2.2	4.4	4.4	4.4	2.2	11.1	2.2	4.4	4.4	2.2	17.8	11.1	8.9	2.2	4.4	0	6.7	4.4	0	2.2	0
CHLORCYCLIZINE	1.9	2.6	4.5	5.1	4.5	9	7.7	5.1	3.8	6.4	20.5	7.1	4.5	0	0	1.9	9.6	1.9	1.9	1.3	0.6
CHLORHEXIDINE	1.5	5	2.6	8.5	5	6.2	7.4	6.2	5	3.8	15.9	5.9	8.2	0.9	0.9	1.2	8.2	1.5	2.1	3.8	0.3
CHLORINDANOL	0	0	4.8	11.3	8.1	11.3	4.8	3.2	0	6.5	14.5	9.7	9.7	3.2	1.6	0	3.2	1.6	3.2	3.2	0
CHLORINDIONE	1.1	4.3	4	5.8	5.8	6.5	9.1	4	2.2	4.3	19.2	6.9	6.9	1.8	1.1	0	9.1	1.1	1.4	5.1	0.4
CHLORMADINONE-ACETATE	1.3	5.4	3.1	6.7	4.9	7.2	7.2	5.8	2.7	5.4	19.7	8.1	3.6	1.3	3.1	0.9	6.3	1.8	1.3	4	0
CHLORMEZANONE	0.9	5.3	4.2	5.6	5	10.1	5.9	5.9	3.9	2.4	16.9	5.6	7.4	2.1	1.5	0.9	8.9	1.5	1.2	4.5	0.3
CHLORMIDAZOLE	1.4	4.7	4.2	8.5	4.2	9.4	5.7	3.8	6.6	4.2	18.9	4.2	6.6	1.9	3.3	0.5	5.2	2.8	0.5	2.8	0.5
CHLOROBUTANOL	1.1	6.2	2.3	3.4	5.7	6.8	6.2	5.1	4.5	5.1	18.8	9.1	7.4	1.1	0.6	0.6	8	1.1	1.7	4.5	0.6
CHLOROCRESOL	1	4.2	4.5	6	4.2	8.4	8.9	5	3.1	2.9	17.3	7.6	6.6	1.3	2.1	1	8.4	1.3	2.1	3.9	0
CHLOROGENIC-ACID	1.2	2.4	1.2	4.8	7.2	7.2	7.2	2.4	4.8	3.6	16.9	7.2	3.6	4.8	2.4	0	13.3	6	1.2	2.4	0
CHLOROPROCAINE	0.4	4.9	4.9	6.1	4.5	8.7	9.8	2.7	6.1	3	14	8	5.7	1.1	2.7	0.8	8	1.9	2.3	4.5	0
CHLOROPYRAMINE	6.2	0	0	6.2	6.2	0	6.2	0	6.2	12.5	25	6.2	6.2	6.2	0	0	6.2	0	0	6.2	0
CHLOROQUINE	0.8	6.4	3	6.4	4.7	7.6	7.6	1.7	3.4	2.5	19.9	5.5	6.8	2.5	2.1	0.8	10.2	1.3	1.7	5.1	0
CHLOROTHIAZIDE	1.7	3.7	4.3	6.9	4.6	8	8.6	6.3	3.2	2.9	18.1	6.3	6.3	0.9	1.4	0.3	9.2	1.1	2	3.7	0.3
CHLOROTRIANISENE	0.2	4.2	3.2	5.4	4.2	10.1	8.4	4.7	4.4	3.5	17	6.7	6.7	2	2	0.5	9.1	1.5	1.7	4.2	0.2
CHLOROXINE...1901	1.1	5.5	2.9	9.8	5.1	7.6	7.6	5.8	5.1	4.4	18.2	6.5	5.5	1.8	0.7	0.4	6.5	0.7	1.5	3.3	0
CHLOROXINE...1902	2.4	4.5	1.2	7.3	3.2	8.9	10.1	6.5	6.1	4	13.8	4.9	7.3	2	2.8	1.2	6.1	2	2.8	2.8	0
CHLOROXOQUINOLINE	1.2	4.5	4.2	5.4	4.5	8.7	8.2	5.4	3.8	3.3	19.2	6.3	5.9	1.2	1.6	0.5	8.2	1.2	2.1	4.5	0.2
CHLOROXYLENOL	1.3	4.2	3.3	6	4.7	8.2	7.6	5.3	4.2	2.7	18.5	7.3	6.2	1.3	1.8	0.7	8.9	1.8	1.6	4	0.2
CHLORPHENAMINE	1.4	5.3	3.1	6.7	4.7	9.2	9.4	3.3	2.5	3.1	18.3	7.2	6.1	2.2	1.7	1.1	7.5	1.1	1.7	4.2	0.3
CHLORPHENESIN	1.1	2.8	3.9	10.5	4.4	11	7.2	2.2	4.4	5	17.1	7.2	7.2	0.6	1.7	0.6	5.5	2.2	0.6	4.4	0.6
CHLORPHENSIN-CARBAMATE	0.9	3.9	4.8	5.7	3.3	7.5	9.6	5.7	3.9	3.3	17.5	6.9	5.7	2.1	2.1	0.9	8.7	1.8	1.5	3.6	0.3
CHLORPROGUANIL	2	5.2	3.6	8.1	5.2	8.5	11.4	5.2	2.6	4.2	19.5	5.9	5.5	0.3	0.7	0	7.2	1	0.7	2.9	0.3
CHLORPROMAZINE	0.3	5.3	3	6.6	5.8	8.3	7.8	4.4	4.7	3.6	17.5	6.4	7.2	1.4	1.1	0.6	7.8	1.7	1.7	4.7	0.3
CHLORPROPAMIDE	0	0	0	11.8	5.9	17.6	0	0	11.8	5.9	23.5	11.8	5.9	5.9	0	0	0	0	0	0	0
CHLORPROTHIXENE...2520	0.7	4.7	4.4	4.7	5.1	9.8	7.1	5.1	3.7	3.1	19	5.1	7.5	2.4	1.7	0.3	7.5	2.4	2	3.4	0.3
CHLORPROTHIXENE...2521	1.3	3.8	5.7	3.8	4.5	7.6	8.9	5.1	3.2	7	19.1	6.4	6.4	1.9	1.3	0.6	6.4	2.5	3.2	1.3	0
CHLORPYRIFOS	0.5	4.8	3.3	7.6	5.7	6.7	5.2	5.7	4.3	2.9	19.5	5.7	5.2	2.4	1	0.5	8.6	2.9	2.9	4.3	0.5
CHLORQUINALDOL	2	3.1	1.6	8.2	4.3	6.3	9.4	5.1	5.9	3.5	18	5.5	8.2	1.2	2.4	0.4	7.5	1.2	1.6	4.3	0.4
CHLORTETRACYCLINE	1.7	5	4	6	4.7	6	10.3	5.3	2.7	4	18.3	7.3	7	1	2.3	0.7	7.6	1.7	1	3.3	0.3
CHLORTHALIDONE	0.9	5.5	3.7	6	3.4	8.3	8.6	5.5	3.4	4.6	18.1	7.2	5.5	1.7	2	0.6	8.3	0.9	0.9	4.6	0.3
CHLORZOXAZONE	1	4.3	3.1	5.4	4.8	9.3	8.7	4.8	4.3	3.3	17.2	7	7.2	1.4	1.2	0.8	7.5	1.7	1.9	4.8	0.2
CHOLECALCIFEROL	1.1	4.9	3.6	5.5	3.8	10.4	7.1	5.7	3.3	4.9	17.2	5.7	6.6	1.1	2.2	0.5	9	1.6	1.9	3.6	0.3
CHOLIC-ACID	0.6	4.5	3.9	6.8	4.5	7.5	8.8	4.9	2.9	3.6	18.2	7.5	7.5	0.3	1.3	1	9.4	1	1.3	4.2	0.3
CHOLINE	0.7	5.3	2.8	6	4.3	8.9	9.3	4.6	3.9	4.6	18.5	6.4	4.6	1.1	1.4	1.4	7.5	1.1	1.4	5.7	0.4
CHOLINE-ALFOSCERATE	0.9	5.6	3.7	6.9	4.6	7.9	9.7	3.2	2.8	2.8	21.8	6.5	5.6	1.9	0.5	0.5	7.4	2.3	2.3	3.2	0
CHROMANOL-(+/-)	0	8.4	3.2	4.2	7.4	8.4	11.6	4.2	4.2	2.1	17.9	6.3	9.5	2.1	1.1	1.1	2.1	2.1	0	3.2	1.1
CHROMANOL-293B-(-)-[3R,4S]	1	4.3	5.8	5.3	5.8	7.7	9.2	4.3	4.3	3.4	20.3	6.3	4.3	2.9	1	1	5.8	1.9	2.4	2.4	0.5
CHROMIUM-PICOLINATE	4.3	0	4.3	13	4.3	17.4	4.3	4.3	0	0	8.7	30.4	4.3	0	0	0	4.3	0	0	0	0
CHROMOCARB	1.3	5.2	1.9	6.1	5.5	7.4	9.4	5.5	3.6	4.2	19.1	3.9	7.1	2.6	0.6	1	7.1	1.9	1	5.2	0.3
CHRYSIN	1.7	4	2.9	5.2	5.2	8.6	12.6	2.9	4.6	6.9	13.2	6.9	5.2	0	0.6	1.1	9.2	2.3	1.7	5.2	0
CHRYSOPHANIC-ACID	1.3	2.6	3.8	7.7	5.6	6.8	9.8	4.3	3	1.7	17.5	5.1	8.5	1.7	1.7	0.9	10.3	1.7	0.9	4.7	0.4
CHUANXIONGZINE	1	3.8	4.3	5.5	4.8	8.9	8.4	4.3	4.3	3.4	18.7	7	6.2	1.4	1.4	1	8.2	1.2	1.4	4.6	0.2
CI-844	2.2	3.6	2.2	11.5	4.3	7.2	12.9	5.8	2.9	4.3	15.8	2.2	7.2	2.9	1.4	0.7	6.5	1.4	0.7	4.3	0
CI-966	1	4.9	4.1	5.9	4.4	8.3	9	5.4	3.2	3.9	17.8	7.3	6.6	1	1.7	1	8.8	1	1.5	3.2	0.2
CI-976	1.3	3.5	3	5.6	5.2	8.2	10.4	3.5	3	4.8	16.9	6.9	7.8	1.7	2.2	0	7.4	1.7	1.7	4.8	0.4
CIANIDANOL	0.7	4	4.3	5.1	3.6	10.5	7.6	4	4	4.3	19.6	7.2	6.9	1.1	1.4	0.4	8	1.8	0.7	4.7	0
CIBENZOLINE	1.6	4.2	3.1	8.9	3.6	6.8	9.4	4.7	3.1	3.6	18.2	5.2	9.4	1	0.5	1	7.3	0.5	1	6.8	0
CICLESONIDE	0.6	3.2	3.8	5.1	4.8	11.5	5.1	3.8	3.2	4.2	19.2	6.4	6.7	2.2	1	0.3	8.3	2.9	2.2	5.1	0
CICLOPIROX	2.1	1.1	3.2	6.4	8.5	9.6	6.4	3.2	2.1	5.3	13.8	5.3	8.5	4.3	2.1	0	9.6	3.2	1.1	4.3	0
CID-5458317	3	0	0	15.2	6.1	9.1	9.1	0	9.1	6.1	12.1	3	12.1	0	3	0	0	3	3	6.1	0
CIDOFOVIR	1.2	4.3	4.3	8.5	6.1	12.8	5.5	3.7	4.9	3.7	15.9	4.9	7.3	1.8	3.7	0	7.3	0.6	0.6	3	0
CIGLITAZONE	0	2.1	3.2	5.3	3.7	7.5	9.1	5.3	3.2	3.2	20.3	8	4.3	2.1	1.6	1.1	9.1	1.6	2.1	6.4	0.5
CILAZAPRIL	0.9	4.9	3	6.1	5.5	8.8	8.2	4.3	4.6	4	16.7	6.4	7.3	1.8	1.2	1.2	7.3	1.2	1.5	4.9	0.3
CILENGITIDE	2.3	6.9	5.7	12.6	9.2	6.9	9.2	2.3	1.1	2.3	12.6	3.4	4.6	4.6	2.3	1.1	6.9	1.1	1.1	2.3	1.1
CILNIDIPINE	1.2	3.9	3.9	7.8	5.4	8.1	5.8	3.5	3.9	3.9	19.4	7.4	5.4	3.5	0	0.8	7.4	2.3	1.6	5	0
CILOMILAST	1.4	4.8	2.3	5.1	5.1	6	8.8	6	5.4	4.3	20.7	5.1	6.8	1.7	1.1	0.9	8.5	1.1	1.4	3.4	0
CILOSTAMIDE	2.1	4.7	3.6	6.7	4.1	6.7	5.7	5.2	3.6	3.1	19.2	5.2	6.7	2.1	2.1	0.5	9.8	3.1	2.6	3.1	0
CILOSTAZOL	1.2	4.7	2.6	7.3	5	7.3	7.6	4.7	2.3	3.8	19.6	7.3	7	2.3	1.2	1.2	8.5	1.5	1.8	2.9	0
CIMATEROL	0.9	3.5	2.5	6	4.7	8.5	8.5	4.7	4.7	2.5	19.2	5.7	6.3	1.9	1.9	1.3	9.4	1.6	1.3	4.7	0.3
CIMETIDINE	0.9	4.7	0.9	9.4	3.8	8.5	4.7	0	6.6	4.7	17.9	7.5	6.6	1.9	6.6	0.9	7.5	0.9	1.9	3.8	0
CIMETROPIUM	1.6	5.1	3.3	7.6	6	9.5	7.6	5.1	2.4	3.5	17.3	6.8	7.6	0.5	1.9	0.3	7.9	1.1	0.8	3.8	0.3
CINACALCET	1.2	4.3	3.6	6	4.1	8.7	8	4.6	3.9	4.1	19.3	7.2	6.3	1.4	1.4	0.2	8.5	1.2	1.2	4.3	0.2
CINACIGUAT	1.5	3.4	1.5	6.4	3.4	13.2	7.8	4.4	5.4	5.4	19.1	5.4	5.4	2.5	0	1	8.3	1.5	0.5	3.9	0
CINALUKAST	0.9	4.2	4.2	5.6	5.6	10.6	9.7	5.1	2.8	1.9	17.6	6.9	6.5	1.9	1.9	1.4	8.3	1.4	0.9	2.8	0
CINANSERIN	0.6	5.1	3.1	5.7	6.2	6.5	7.6	4.5	4.2	4.2	17.8	6.5	4.8	2	1.7	0.6	8.8	1.7	2.5	5.4	0.3
CINCHOCAINE	1.1	3.8	2.4	6.2	5.4	8.6	8.1	4.9	2.7	4.3	18.1	7.3	5.9	1.9	1.6	0.5	8.6	1.6	1.6	4.9	0.3
CINCHONIDINE	1.1	4.7	5.5	5.8	4.1	7.4	8.3	3.9	4.1	3.3	19.3	7.7	5.2	1.1	1.1	0.8	8.8	1.7	1.9	3.9	0.3
CINCHOPHEN	0.8	4.4	3.4	5.2	4.6	8.2	7.5	5.7	4.6	4.1	18.6	7.7	5.2	1.5	1.8	0.8	8.8	1.8	1.3	3.9	0.3
CINEPAZET	1.1	5.3	4.2	6.7	5.3	8.4	7.5	5.8	4.2	3.1	18.9	5.6	6.4	0.8	1.7	0.3	8.9	1.1	1.9	2.8	0
CINEPAZIDE	1.1	4.3	3.1	5.7	4.8	8.3	6.8	4	4.8	4.3	19.4	7.1	6.3	1.7	1.7	0.3	8.5	1.1	1.4	4.8	0.3
CINFLUMIDE	1	3.8	4.1	6.8	3.3	8.4	8.6	4.6	4.8	3.8	18.7	6.8	8.1	1	1.8	0.5	6.6	0.8	1.8	4.6	0.3
CINNARAZINE...1557	2.2	8.9	2.2	2.2	0	8.9	6.7	0	4.4	6.7	31.1	6.7	6.7	2.2	0	2.2	4.4	2.2	2.2	0	0
CINNARAZINE...1558	1.6	3.8	3.4	4.4	4.4	10	9.7	4.1	3.4	3.4	18.1	6.9	5.9	1.9	1.2	0.9	8.4	1.9	2.2	4.1	0.3
CINOXACIN	0.8	4.3	3.2	6.5	4.6	9.5	8.1	4.9	4.3	4.3	19.2	6.8	5.9	1.6	1.1	1.1	7.3	0.8	1.6	3.8	0.3
CINOXATE	2.2	4.4	2.2	8.1	3.7	8.9	7.4	5.2	3.7	3.7	14.8	7.4	10.4	2.2	1.5	0	6.7	2.2	0	5.2	0
CINROMIDE	0.9	4.7	3.8	7.5	4.7	10.4	4.7	5.7	4.7	4.7	17	9.4	5.7	3.8	0	0.9	7.5	0.9	0.9	1.9	0
CINTRIAMIDE	1.5	4.1	4.6	6.1	3.9	9	7.5	5.1	3.6	4.1	18.2	5.6	6.8	1.7	1.5	0.7	8	1.7	1.9	4.4	0.2
CIPEMASTAT	2.2	6.1	3.3	11.1	3.3	8.9	8.3	5	2.2	3.9	15	5	7.2	1.7	1.7	0.6	8.9	0.6	2.2	2.8	0
CIPROFIBRATE	0.8	4.9	3.6	6.2	4.9	11	7.4	3.6	3.8	3.3	18.5	5.4	6.4	2.6	1.3	0.5	8.5	1.5	1.3	4.6	0
CIPROFLOXACIN	1	4.9	3.6	6.8	4.9	8.8	7.1	5.1	4.1	3.6	17.5	7.3	6.1	1.9	2.2	0.2	7.1	1.2	1.9	4.4	0.2
CIPROXIFAN	0.5	5.1	4.6	7.1	6.1	7.6	9.1	5.6	3.6	5.6	15.7	7.6	5.6	1	1.5	0	6.6	1.5	0.5	5.1	0
CIRAZOLINE	1.1	4.1	3	5.8	5.5	6.6	8.5	6.1	3.6	4.7	18.2	6.9	6.6	1.4	1.7	0.8	7.4	1.4	1.9	4.4	0.3
CIS-9,TRANS-11-CONJUGATED-LINOLEIC-ACID	0.7	4.9	3.2	6.6	4.7	8.6	8.1	5.2	3.2	3.9	18.2	7.6	6.9	1.2	1.7	0.7	7.6	1.2	1	4.4	0.2
CIS-ACPD	1.5	3.9	3.1	7.3	4.6	10.4	8.5	5.4	3.5	4.6	18.9	6.2	4.2	1.9	1.2	0.4	8.1	1.9	1.5	2.7	0
CIS-UROCANIC ACID...214	1	4.8	2.8	8.3	3.8	7.3	7.6	6.2	2.8	2.1	18	7.6	5.9	0.3	1.7	0.7	8.7	1.7	2.1	6.2	0.3
CIS-UROCANIC ACID...3096	1.3	3.9	3	8.6	4.3	8.6	7.8	5.2	2.6	4.3	15.9	6	7.3	2.6	1.7	0.4	9.1	1.3	1.7	4.3	0
CISAPRIDE	1.1	2.3	2.3	9.1	5.7	6.8	5.7	1.1	3.4	5.7	19.3	4.5	11.4	5.7	0	0	8	1.1	1.1	5.7	0
CISPLATIN	1.1	3.5	2.5	8.2	5.3	9.9	8.2	4.3	3.9	5	19.9	5.7	5.3	2.1	2.5	0.4	7.4	1.4	0.7	2.8	0
CITALOPRAM	0.9	4.5	3.8	6.8	4.2	8.7	8	4.2	4.2	3.8	17.4	6.6	6.1	2.4	1.9	0.9	8.7	0.5	1.4	4.7	0.2
CITCO	2.5	5.7	3.8	8.8	5.7	10.1	4.4	6.3	5.7	4.4	17	5	4.4	1.9	0.6	0	4.4	1.9	1.9	5	0.6
CITICOLINE	1.2	5.8	4.3	6.4	4.6	6.7	7.3	4.6	3.6	2.4	20.4	5.5	7.9	1.2	1.8	0.6	7.3	1.5	1.8	4.9	0.3
CITIOLONE	1.1	4.7	4	5.3	5.1	7.6	8.2	5.3	3.8	4	17.8	6.9	6.4	1.8	1.3	0.7	7.6	1.6	1.8	4.9	0.2
CK-636	0.6	3.9	4.5	5.2	4.5	8.8	7	4.8	3	5.2	17	6.7	7.6	1.8	1.5	0.3	9.4	1.2	2.1	4.5	0.3
CL-218872	1.9	3.2	3.9	8.4	5.2	9	5.2	4.5	4.5	3.2	15.5	5.8	7.1	1.3	1.9	1.3	12.3	0	1.9	3.2	0.6
CL-225385	1.2	3.7	4	6.4	4.9	9.5	8.5	4.9	4.3	2.1	20.1	7.3	5.8	0.6	1.5	1.2	7.9	0.6	1.5	3.7	0.3
CL316243	0.7	6.6	6	11.3	6	7.3	6	4.6	2.6	3.3	14.6	5.3	8.6	1.3	0.7	1.3	7.3	1.3	2	3.3	0
CLADRIBINE	0	0	18.2	0	9.1	9.1	9.1	0	0	9.1	27.3	0	0	9.1	9.1	0	0	0	0	0	0
CLARITHROMYCIN	1.2	4.9	4.1	3.3	3.7	9	9.8	4.9	4.5	4.9	18.4	5.7	6.1	2.5	0.4	0.4	7	2	2.5	4.5	0
CLEBOPRIDE	0.6	3.6	4.2	5.6	5.3	8.7	7	4.8	3.4	3.4	18.8	7	6.2	2.2	1.1	1.1	9.2	1.4	1.4	5	0
CLEMASTINE	1.3	4.7	3.9	5.5	5	8.9	9.2	5	4.2	3.7	17	6	6.8	2.1	1	1	7.3	1.8	1	4.2	0.3
CLEMIZOLE	1.4	3.9	3	6.7	4.8	7.9	8.3	5.1	4.2	3.5	18.2	6.9	6.5	1.8	1.8	0.7	7.4	1.6	1.6	4.4	0.2
CLENBUTEROL	0	5.6	0	0	5.6	11.1	0	5.6	5.6	0	27.8	11.1	16.7	0	5.6	0	0	0	0	5.6	0
CLEVIPREX	1.1	4.1	3.7	5.3	5	8.7	8.5	4.6	4.6	2.5	17.2	6.2	7.8	1.6	1.4	0.9	8.7	2.1	1.8	3.9	0.2
CLEVUDINE	2.1	2.1	2.1	9.4	8.3	10.4	4.2	3.1	7.3	6.2	13.5	7.3	7.3	4.2	2.1	1	3.1	3.1	0	3.1	0
CLIDINIUM	1	4.5	3.8	6.4	4.5	9	8.6	5.5	4	3.3	16.9	6.4	6	1.2	1.4	1	8.8	1.2	1.9	4.3	0.2
CLIMBAZOLE	1.4	5.4	2.3	5.9	5	7.2	9	5.9	4.1	5	16.7	7.7	4.5	3.6	2.3	0.5	7.2	1.8	0.5	4.5	0
CLINAFLOXACIN	0.8	4.4	4	6.4	3.2	7.6	9.2	4.4	4	3.2	18.3	6	6.8	0.8	2	0.4	9.6	1.6	2	5.2	0.4
CLINDAMYCIN	1.6	4.7	4.7	7	4.7	6.2	10.2	3.9	1.6	6.2	18.8	7	4.7	3.1	0.8	1.6	7.8	2.3	0.8	1.6	0.8
CLINDAMYCIN-PALMITATE	0.5	4.2	4	5	5	8.2	8.5	4	4.8	3.7	17.2	7.2	5.8	1.9	1.6	1.1	9.3	1.3	1.9	4.8	0
CLINDAMYCIN-PHOSPHATE	0.8	5.1	3.6	6.6	3.8	8.4	9.1	5.1	4.1	3.3	16.8	6.9	6.6	0.8	2	1	8.4	1.5	1.5	4.6	0.3
CLINOFIBRATE	1.1	4.7	3.2	7.2	3.2	7.9	8.6	3.6	2.2	3.6	16.8	8.6	6.5	1.4	1.8	1.1	8.6	2.2	1.4	6.1	0.4
CLIOQUINOL	2.2	3.3	4.9	6.6	3.8	7.1	8.2	2.2	4.9	4.4	13.2	8.8	8.8	2.7	2.7	0.5	7.7	1.6	1.1	4.9	0
CLOBAZAM	1	4.2	3.7	5.4	4.6	9	8.8	3.7	4.6	3.4	18.6	8.1	5.1	1.5	1.7	1	8.1	1.5	1.7	4.4	0
CLOBENPROPIT	2	4.4	3.6	7.3	4.4	10.5	6	3.6	2.4	2.8	16.5	6.9	8.1	1.6	0.8	0.8	9.7	1.6	2	4.8	0
CLOBETASOL-PROPIONATE	0.4	3.3	4.2	5.4	4.6	9.6	6.7	3.8	1.7	3.3	20.4	5.4	6.7	2.5	0.8	0	10.4	2.9	2.1	5.4	0.4
CLOBETASONE-BUTYRATE	1.5	4.6	3.6	2.5	6.1	10.7	6.1	4.1	3	4.6	21.8	7.6	7.6	1	0.5	1	6.6	1.5	3.6	1.5	0.5
CLOBUTINOL	0.9	4.4	4.7	7.9	5	5.8	8.8	4.4	4.1	2.9	17.3	8.5	6.7	1.2	1.5	0.6	8.8	1.8	0.9	3.8	0.3
CLOCORTOLONE-PIVALATE	0.6	4.7	3.5	4.7	5.8	13.5	7.6	2.9	1.2	4.1	19.9	8.8	5.8	2.9	0.6	0.6	3.5	2.9	2.3	4.1	0
CLODRONIC-ACID	0.7	1.3	4.6	10.5	5.9	7.9	4.6	3.3	2	5.3	19.1	7.9	9.9	2.6	2	1.3	5.3	0.7	0	4.6	0.7
CLOFARABINE	5	0	0	5	25	15	5	5	0	5	15	0	5	0	0	0	5	5	5	0	0
CLOFAZIMINE	1.1	3.9	3.9	7	4.8	8.7	8.1	4.5	5.9	3.4	16.9	5.3	7.9	1.4	2.2	0.6	7.3	2	1.1	3.7	0.3
CLOFEDANOL	0.9	4.2	5.1	6.1	5.1	8.4	10.3	4.2	3.7	3.7	17.3	4.7	8.9	0.5	1.9	0.5	7	0.9	1.9	4.2	0.5
CLOFIBRATE	1.3	5.3	2.6	9.2	3.9	6.6	9.2	3.9	5.3	2.6	15.8	6.6	7.9	1.3	6.6	0	6.6	1.3	1.3	2.6	0
CLOFIBRIC-ACID	2.4	7.6	1.8	7.6	5.3	8.2	6.5	2.9	5.3	2.9	15.3	8.2	8.8	1.8	2.4	1.2	5.3	2.9	1.2	2.4	0
CLOFOCTOL	1.5	4.7	3.6	5	4.1	8	9.8	5.6	4.4	4.7	18.6	6.8	5.3	2.1	1.8	0.9	6.5	1.2	2.1	3	0.3
CLOMETHIAZOLE	0.7	4.5	3.1	4.9	5.9	8.7	9.1	3.5	4.9	3.5	18.8	7.7	4.9	1.4	1.7	0	8	2.1	1	5.6	0
CLOMIFENE	1.4	4.9	5.2	3.8	3.8	6.9	6.9	5.2	3.5	3.8	20.1	8.3	5.6	1	2.4	0.3	9.4	2.1	1.7	3.1	0.3
CLOMIPRAMINE	1.8	6	3.6	7.2	4.8	11.4	6	3.6	2.4	6	16.2	7.2	6	0.6	2.4	0.6	6.6	1.8	1.2	4.8	0
CLONAZEPAM	0.4	2.1	4.5	5.8	6.6	8.6	6.6	5.3	4.1	3.3	18.9	7.8	6.2	1.6	1.2	0.8	9.1	1.6	1.2	3.7	0.4
CLONIDINE	0.9	5.1	3.6	5.1	4.5	8.7	8.1	6	4.8	3	20.2	6.3	4.2	2.4	1.2	0.6	6.6	1.5	1.8	5.1	0
CLONIXIN-LYSINATE	1.3	5.7	3.1	6.7	4.1	8.3	9.1	4.9	3.6	3.1	17.1	6.7	6.7	0.8	1.8	0.8	8.8	1.6	1	4.4	0.3
CLOPAMIDE	0.8	3.9	3.9	4.7	3.9	9	9.4	4.7	4.7	3.9	18.8	6.6	5.5	2	0.8	0.8	9.4	1.6	2	3.5	0.4
CLOPERASTINE	1.5	2.3	3.1	3.8	4.6	10.7	6.9	5.3	3.1	2.3	27.5	3.8	6.1	1.5	1.5	0	8.4	1.5	3.1	3.1	0
CLOPIDOGREL	1.3	3.8	3	6.8	5.5	8.9	9.7	5.9	4.7	2.5	19.5	5.9	5.5	2.1	1.3	0	5.5	1.7	2.1	3.8	0.4
CLOPIDOL	1.3	4.3	3.3	5	3.3	9.3	8.1	5	4.8	4.3	16.6	5.8	6.3	2	2.3	0.8	9.3	1.3	2	4.8	0.3
CLOPROSTENOL-(+/-)	1.5	3.6	4	5.1	2.9	8.7	9.5	5.1	5.1	4	16.4	6.2	8	2.2	2.2	1.1	6.9	2.2	1.8	3.3	0.4
CLORANOLOL	1.2	5.2	2.3	7	4.9	7	7.3	4.9	4.4	4.4	20.1	5.5	8.1	1.2	1.7	0.9	6.1	1.7	1.5	4.4	0.3
CLORGILINE	0.7	5.2	3.4	5.8	3.4	7.9	6.9	5.2	4.8	4.1	19.2	7.2	5.5	2.4	1.7	0.7	7.9	1.7	2.1	3.8	0.3
CLOROTEPINE	1.4	3.4	4.8	7.8	4.1	6.5	7.8	5.1	3.7	3.4	19.7	5.4	6.5	1	1.4	0.3	9.2	1	2	5.1	0.3
CLORPRENALINE	1.4	4.2	3.7	5.6	6.5	11.2	6.1	5.1	5.6	5.1	16.8	4.2	3.7	2.3	2.8	0.5	6.5	0.9	0.9	6.5	0
CLORSULON	0	5.9	5.9	2.4	2.4	9.4	9.4	3.5	3.5	4.7	11.8	14.1	5.9	2.4	2.4	1.2	7.1	1.2	2.4	4.7	0
CLOSANTEL	1.2	3.9	3.5	6.5	4.8	7.9	8.5	3.9	4.8	3.5	18	6.9	6.7	0.9	1.6	0.5	8.5	1.6	1.8	4.6	0.2
CLOTIAPINE	1.4	5.4	4.2	5.1	5.4	8.2	8.5	4.5	3.7	2.5	20.1	6.8	5.6	1.4	1.7	0.6	7.3	2	1.7	4	0
CLOTRIMAZOLE	1.5	4	3.3	8.4	5.1	8.7	5.1	4	5.8	2.9	17.5	6.5	6.9	2.5	1.1	0.7	9.1	0.7	1.5	4.4	0.4
CLOXACILLIN	1.1	4.7	4.1	6.4	4.5	9.2	8.3	4.7	3.4	3.2	17.7	6.6	6.6	1.9	1.3	0.2	7.7	1.9	1.7	4.5	0.2
CLOXYQUIN	1.1	4.3	3	6.8	5.4	9.2	7.3	5.4	4.3	4.1	18.7	6.2	5.7	2.2	1.4	0.8	7	1.9	1.1	4.1	0
CLOZAPINE	0.9	8.7	5.2	7	5.2	9.6	3.5	3.5	4.3	0.9	21.7	7	6.1	0.9	0.9	0.9	7	2.6	0	3.5	0.9
CMPD-1	4.3	2.1	1.1	10.6	5.3	9.6	7.4	1.1	5.3	4.3	16	4.3	13.8	0	4.3	0	4.3	2.1	2.1	2.1	0
CNQX	1.3	4.3	3.6	5.6	4.9	8.1	8.3	5.1	5.1	3.4	18.4	6	6.8	1.5	1.7	0.9	8.1	1.5	1.1	4.1	0.2
CNX-2006	1.2	1.9	3.5	7.8	6.2	12.1	5.8	3.5	3.1	3.5	15.6	5.4	8.2	1.9	1.6	0	11.3	2.3	3.1	1.6	0.4
CNX-774	1.7	5	1.7	10.1	10.1	10.9	2.5	3.4	7.6	4.2	16.8	5.9	9.2	0	1.7	0	4.2	1.7	0	2.5	0.8
CO-101244	0.7	3.9	3.6	7.9	4.7	7.5	10	5	4.7	2.2	16.1	6.8	7.5	1.4	2.9	0.7	7.2	2.2	1.4	3.2	0.4
CO-102862	1.6	5.2	4.2	5.9	2.9	6.2	9.4	5.2	3.6	3.3	17.9	6.8	6.8	1.3	0.7	0.3	9.4	2.3	1.6	5.2	0
COBICISTAT	1	3.7	2.4	5.7	6.1	8.8	7.4	3.4	4.7	4.4	17.8	8.1	6.1	1.7	1.7	0.3	9.4	1.7	1.3	4	0.3
COBIMETINIB	0.7	3.5	7.1	2.8	11.3	10.6	2.1	0.7	5.7	2.1	22	9.9	1.4	0.7	4.3	1.4	0.7	2.1	2.1	8.5	0
COLCHICINE	6.2	2.1	0	8.3	8.3	8.3	10.4	2.1	6.2	0	12.5	16.7	6.2	4.2	2.1	0	2.1	0	2.1	2.1	0
COLESEVALAM	0.7	5.9	4.4	5.1	8.1	5.1	8.8	3.7	3.7	2.9	16.2	3.7	7.4	2.9	1.5	1.5	6.6	2.9	2.9	5.9	0
COLFORSIN	0.5	3.7	2.7	6.4	3.7	9.6	8	8.5	3.2	3.7	19.1	5.3	6.4	1.1	3.2	0.5	11.2	0	1.1	2.1	0
COLFORSIN-DAPROATE	1	4.2	3.5	6.1	3.9	7.1	10	6.1	2.9	3.9	19.9	6.1	6.8	1.6	1.9	0.6	8	1.6	1.6	2.9	0.3
COLFOSCERIL-PALMITATE	1.4	5.5	5	4.1	3.7	8.2	10	4.6	5	4.1	18.3	5.9	5.5	1.4	1.4	1.4	8.2	1.8	0	4.6	0
COLISTIN-B-SULFATE	0.6	3.2	5.1	6.3	2.5	6.3	4.4	6.3	3.8	3.8	20.9	7	6.3	3.2	2.5	1.3	6.3	1.9	1.9	6.3	0
COMBRETASTATIN-A-4	0	0	0	10	10	0	10	0	0	10	30	10	10	0	0	0	0	0	0	10	0
COMPOUND-401	1.1	3.6	2.9	6.5	5.5	8	8.4	4.4	2.5	4	18.9	7.3	5.1	2.2	1.1	0.7	9.8	1.1	0.7	5.8	0.4
COMPOUND-W	1.6	3.2	2.1	6.4	3.7	8	8	5.3	3.2	2.7	19.8	7	4.8	2.1	2.7	0	9.1	2.1	2.1	5.3	0.5
CONIVAPTAN	0.4	4.2	3.4	6.9	5	9.2	8.4	4.6	5.4	4.6	18	5.4	4.6	1.1	2.7	1.1	8.8	1.1	1.9	3.1	0
COPANLISIB	0	0	0	66.7	0	0	0	0	0	0	0	0	33.3	0	0	0	0	0	0	0	0
COPPER-HISTIDINE	1.1	4.3	4	6.7	4.3	8.3	9.1	5.4	4.6	3.5	15.3	6.7	7	2.1	1.6	0.5	8	2.1	1.9	3.2	0.3
CORDYCEPIN	0.7	3.6	4.7	6.2	3.6	9.8	9.1	5.1	4.4	3.6	17.8	4.4	5.5	1.1	2.2	0	11.3	1.5	1.8	3.3	0.4
COROSOLIC-ACID	1.8	3.2	3.6	6.8	4.1	8.6	6.8	4.1	2.7	4.5	18.9	7.2	9.5	0.9	2.7	0.5	6.8	2.3	1.4	3.6	0.5
CORTICOSTERONE	0.5	5.2	3.5	5.5	4.7	8.7	8.4	5.5	3.7	3.7	18.9	6.7	5.7	1.5	1.7	0.5	7.9	2.2	1	4.2	0.2
CORTISONE	0.9	5.2	3.7	5.5	5.5	9.5	8	4.6	3.7	3.1	18.7	5.8	4.6	3.1	1.5	0.6	8.6	2.1	1.8	3.4	0
CORTISONE-ACETATE...4225	1.5	4.5	4.2	6	4.5	7.5	7.9	6.4	3.4	5.3	18.5	6.8	4.5	1.5	1.1	0	7.5	1.9	1.5	5.3	0
CORTISONE-ACETATE...4226	1.1	3.7	3.7	6.3	6.3	8.8	8.5	4.8	3.1	2.8	17.9	6	6	1.7	0.9	1.1	8.8	1.7	2	4.3	0.3
CORTODOXONE	0.9	5.3	3.6	6.7	4	8	9.8	5.3	1.8	3.1	18.7	6.7	7.6	0.4	1.8	1.3	8	0.9	1.3	4.4	0.4
COSTUNOLIDE	1.4	4.6	4.1	5.7	4.6	8.9	6.5	3.3	5.7	4.3	17.6	7	7	1.4	2.2	0.8	7.6	1.1	1.6	4.6	0
COTININE	1.1	4.2	3.7	6.3	4.2	7.9	9.4	5	3.7	4.2	16.8	7	6.8	1.5	2	0.7	8.1	2	1.5	3.7	0.2
COUMARIN	1.4	1.4	1.4	8.7	7.2	7.2	8.7	0	1.4	4.3	29	5.8	5.8	1.4	4.3	0	7.2	0	0	4.3	0
COUMOPHOS	1.3	4.6	2.1	8.4	3.4	7.6	10.1	5.1	3.8	4.2	15.6	6.8	5.9	1.7	1.3	0.8	8.9	2.1	1.7	4.2	0.4
CP-339818	2	2.6	5.1	7.1	4.6	11.2	3.6	5.6	6.1	4.6	20.4	4.1	3.6	2.6	2	1.5	8.2	2.6	1	1.5	0
CP-673451	1.5	3.6	4.1	9.6	6.6	7.6	6.1	6.1	3.6	4.6	13.2	4.1	7.1	3	2	0.5	10.7	1.5	1	3.6	0
CP-724714	0	2.7	2.7	4.3	2.7	11.8	6.5	2.2	6.5	4.3	22	7.5	5.9	2.7	1.6	0	10.8	2.2	0.5	3.2	0
CP-91149	1.3	4.4	3.8	7.3	5.1	10.4	8.2	5.1	3.5	3.5	17.1	7.9	5.4	1.6	1.3	0.6	7.6	1.3	1.6	2.8	0.3
CP-93129	1.1	4.4	3.8	5.7	4.1	9.5	8.4	5.7	3	4.4	18.3	7.9	5.7	1.6	1.1	0.8	7.1	1.6	2.2	3.3	0.3
CP-945,598	1.1	2.3	1.1	5.7	5.7	9.1	5.7	1.1	4.5	6.8	25	11.4	5.7	3.4	0	0	5.7	2.3	1.1	2.3	0
CPCCOET	1.1	3.8	4.2	6.4	3.8	8.7	9.1	5.3	4.2	3.8	18.9	8.3	4.9	0.8	3	0.4	7.9	1.1	1.9	2.6	0
CPI-1189	0	5.6	3.2	6.3	7.1	9.5	4.8	0.8	8.7	4.8	18.3	7.1	4	1.6	2.4	0	8.7	3.2	0.8	3.2	0
CPI-613	0.8	5	4	6.6	4	8.2	8.5	4.2	4	3.2	18.6	6.6	5.6	2.1	1.6	0.8	8.8	1.3	2.1	3.7	0.3
CPP	0.4	3	3.9	7.3	5.2	6.9	8.2	5.2	3.4	4.7	18.5	5.6	6.5	1.3	2.2	0.4	9.9	0.9	0.9	5.6	0
CR8-(R)	0	0	0	0	0	0	0	0	100	0	0	0	0	0	0	0	0	0	0	0	0
CREATINE	1.2	3	2.4	3	5.5	9.1	7.9	4.9	4.9	4.3	18.9	5.5	6.1	3	1.8	1.2	9.8	1.2	3	3	0
CREATININE	1.2	4.4	2.9	6.3	4.9	7.8	7.8	5.3	4.6	3.6	17.2	7	6.1	1.9	1.2	0.5	9	1.7	1.7	4.6	0.2
CREATINOL-PHOSPHATE	0	3.3	1.6	7.4	3.3	7.4	9.8	4.9	4.1	5.7	18	9.8	5.7	2.5	0.8	0.8	6.6	0.8	1.6	4.9	0.8
CRENOLANIB	0	0	0	0	25	0	0	0	0	0	50	0	25	0	0	0	0	0	0	0	0
CRESOL	1.2	4	4	6.5	4.7	8.1	7.8	4.7	4	4.3	19.6	8.1	6.8	1.9	0.9	0.3	5.6	1.2	1.6	4.3	0.3
CRESOPIRINE	1.7	3.9	3.9	6.1	6.7	6.7	6.1	3.9	6.1	3.4	15.1	8.9	7.3	1.1	2.8	0	10.6	2.2	1.1	2.2	0
CRIDANIMOD	1.2	5.3	4.7	5.9	4.4	8.1	9.7	6.9	3.4	3.4	16.5	6.2	5.9	0.9	0.9	0.9	8.1	1.6	1.2	4.4	0.3
CRISABOROLE	0.9	4.4	2.6	5.7	6.2	8.8	10.6	4.4	2.2	4.4	16.7	4.4	6.6	0.4	2.6	0.9	8.8	0.9	2.2	5.7	0.4
CRIZOTINIB	2.1	2.1	2.1	5	5.9	6.7	5.9	5	7.1	5.9	18.8	6.3	5.4	0.8	2.9	1.3	9.6	2.1	1.3	3.8	0
CRIZOTINIB-(S)...2657	1.8	5.3	4.6	7.5	5.7	8.5	5.3	5.3	3.2	3.6	18.1	7.5	6	0.7	2.1	0.7	7.1	1.1	2.1	3.2	0.4
CRIZOTINIB-(S)...2658	0.9	3.4	4	4.7	4	9.9	7.5	4.3	5.3	3.4	18.3	7.1	6.2	2.5	0.9	0.3	9	1.9	2.2	3.7	0.3
CROMAKALIM	0	11.1	0	0	0	0	11.1	0	0	11.1	11.1	0	0	11.1	0	0	11.1	0	11.1	22.2	0
CROMOGLICIC-ACID	0.6	3.1	1.9	5	4.4	8.1	9.4	2.5	1.9	7.5	21.2	7.5	6.2	1.2	0	0.6	8.1	2.5	1.9	5.6	0.6
CROTAMITON	2.2	3.5	0.9	7.4	3.5	10.5	9.2	4.8	3.1	4.8	15.3	5.7	5.2	2.6	3.1	0	7	2.6	1.3	7	0.4
CRT0044876	1.4	6	4.2	6.9	4.2	8.8	10.2	4.2	3.7	4.2	16.7	5.6	6.5	3.2	0.9	0.9	5.6	1.9	1.9	3.2	0
CRYSTAL-VIOLET	0	0	0	0	0	0	0	0	0	0	0	100	0	0	0	0	0	0	0	0	0
CS-110266	1.3	4.7	2.8	5.6	5	9.4	8.5	5.6	4.7	2.8	18.5	6	5.6	2.5	1.6	0.3	7.5	1.3	1.9	4.1	0.3
CS-917	2.6	6	5.2	6.9	8.6	6	12.9	0.9	2.6	2.6	17.2	6.9	5.2	2.6	1.7	0.9	4.3	0.9	0.9	4.3	0.9
CT-7758	1	4.9	3.9	5.9	5.9	8.9	6.4	4.4	5.9	3.9	15.8	6.4	6.9	2.5	2	1	6.9	2	1	3.9	0.5
CTEP	1.6	5.9	1.1	3.7	3.7	8	10.7	5.9	5.3	2.7	11.8	7	8.6	3.2	1.1	1.1	10.2	1.1	2.1	4.8	0.5
CTS-1027	1.5	4.4	4.4	7.7	3.7	9.2	8.1	5.9	3	4.1	18.5	5.9	5.5	1.5	1.8	1.1	8.1	1.5	0.4	3.3	0.4
CTS21166	0.4	4.6	3.3	7.9	3.3	10	8.3	5	4.1	2.9	17.8	7.1	5.4	2.1	1.2	0.4	8.3	1.7	1.2	5	0
CUDC-101	1.2	7.1	2.4	8.3	3.6	14.3	2.4	0	9.5	3.6	19	7.1	11.9	1.2	1.2	0	6	0	0	1.2	0
CUDC-907	0	0	33.3	0	0	0	0	0	0	0	33.3	0	0	0	0	0	33.3	0	0	0	0
CURCUMIN	0.9	4.1	1.4	5	7.3	10.9	6.4	3.6	7.3	4.5	17.7	5.5	6.4	0.9	2.7	0.9	8.2	0.5	1.8	3.6	0.5
CUTAMESINE	0.4	4	5.8	5.8	3.6	10.3	9	2.7	4.5	3.6	17	6.3	5.4	2.2	1.8	0.9	8.5	1.8	1.8	4.5	0
CV-1808	0.3	4.4	3.1	6.6	5	6.3	7.9	4.1	4.7	3.5	19.5	7.5	5.7	1.3	1.9	1.3	8.5	2.2	0.6	5.3	0.3
CX-4945	1.7	5.5	2.9	8	6.7	9.7	8	3.4	5	2.1	19.3	5	5.9	2.1	1.7	0.8	4.6	1.3	1.3	4.6	0.4
CX-516	1.1	6.5	1.6	4.3	3.2	9.7	8.1	3.8	2.2	4.3	20.5	8.6	7	2.7	1.1	1.1	4.9	2.2	2.7	3.8	0.5
CX-5461	3.2	3.8	3.8	5.4	6.5	5.4	6.5	6.5	6.5	5.4	16.1	3.2	4.8	1.1	3.2	0.5	11.8	2.2	2.2	2.2	0
CYACETACIDE	1.3	4.6	2.9	5.5	5	8.8	7.7	5.5	4.2	3.1	18.6	6.8	7.2	1.8	1.5	0.9	8.1	1.3	1.1	3.9	0.2
CYAMEMAZINE	1.2	5.1	4.3	8.2	3.5	9	8.6	5.9	2.3	4.3	16	7.4	8.2	0.8	0.8	0.8	8.6	0.8	2	2.3	0
CYANOCOBALAMIN	1.2	3.1	5.1	5.9	4.7	10.5	5.9	4.7	4.3	4.3	17.6	7.8	5.9	2.7	1.6	1.2	6.2	0.4	2.3	4.3	0.4
CYANOPINDOLOL	1.2	2.8	4.3	6.7	3.7	8.6	7.6	5.8	3.4	4.6	15.9	7	6.1	2.1	1.2	0.9	9.2	2.1	1.5	5.2	0
CYC116	1	2.1	1	7.2	8.2	5.2	5.2	5.2	4.1	7.2	14.4	4.1	13.4	3.1	3.1	1	9.3	0	2.1	3.1	0
CYCLAMIC-ACID	0.8	4.2	3.4	6.2	4.9	7.2	8.1	5.5	4	3.6	18.7	6.2	6.6	1.7	1.7	0.8	8.1	1.9	1.5	4.7	0.2
CYCLANDELATE	1.5	3.6	3.6	7.6	4.7	8.7	7.6	4	4	3.3	20.4	8.4	4.7	2.2	1.1	0.7	6.2	1.8	2.2	3.6	0
CYCLIZINE	1.2	4.9	3.8	7	5.5	6.1	8.4	5.5	3.8	3.2	18	7	5.2	1.7	2	0.6	8.4	1.2	1.2	4.9	0.3
CYCLOBENZAPRINE	1	4.8	3.4	7.2	4.3	8.7	8.2	2.9	2.9	4.3	20.3	5.8	3.9	2.9	0.5	1.4	10.1	1.4	1.9	3.4	0.5
CYCLOCYTIDINE	0	0	4.8	4.8	4.8	9.5	4.8	4.8	9.5	4.8	9.5	4.8	14.3	4.8	9.5	0	4.8	0	0	4.8	0
CYCLOHEXIMIDE	0	5.6	0	11.1	11.1	0	5.6	0	5.6	5.6	11.1	0	5.6	0	11.1	0	11.1	11.1	5.6	0	0
CYCLOPENTHIAZIDE	0	4.5	9.1	13.6	2.3	2.3	2.3	4.5	11.4	6.8	15.9	4.5	9.1	0	0	0	9.1	2.3	2.3	0	0
CYCLOPENTOLATE	2.6	0	5.1	10.3	10.3	5.1	7.7	5.1	2.6	10.3	17.9	2.6	10.3	2.6	0	0	0	0	2.6	5.1	0
CYCLOPHOSPHAMIDE	1.3	4.4	2.9	5	4.8	8.4	8.4	4.8	4.2	4.2	17	7.3	6.3	1.5	1.7	0.8	8.4	1.7	1.7	5	0.2
CYCLOPIAZONIC-ACID	1.2	4.4	2.2	6.9	4	8.4	9.1	4.4	4.2	4.2	17.8	7.7	6.2	1.5	1.7	0.7	7.4	1.7	1.5	4.4	0.2
CYCLOSPORIN-A...1147	1.4	3.1	4.1	5.5	5.5	10	5.8	5.2	3.8	4.1	17.2	7.9	5.8	1.4	1	0.7	8.9	2.1	2.4	3.8	0.3
CYCLOSPORIN-A...163	0.9	1.8	5.5	5.5	6.5	12	4.1	2.3	4.6	3.7	17.1	9.2	4.6	1.4	3.2	0.9	10.1	0.5	1.4	4.6	0
CYCLOVALONE	0.6	3.6	0.6	8.3	7.1	7.7	6	2.4	6	3.6	20.2	6.5	6.5	0	0	0.6	13.7	0	1.8	4.8	0
CYCLOVIROBUXIN-D	1.5	4.1	4.1	4.6	5.1	9.7	7.7	5.1	4.6	5.1	20.4	6.6	6.1	1.5	2	0.5	7.1	1	2	0.5	0.5
CYPROHEPTADINE...2266	0	4	5.6	7.2	4.8	8.8	8	4	7.2	6.4	16.8	6.4	5.6	4	0	0.8	6.4	2.4	0	1.6	0
CYPROHEPTADINE...2267	0.6	4.5	3.9	5.4	6	7.4	7.7	5.1	2.7	3.6	18.8	6	7.1	1.5	1.2	1.2	8.6	2.1	1.2	5.4	0.3
CYPROTERONE-ACETATE	0	5.1	1.7	10.8	5.7	6.8	8.5	5.7	4	4	16.5	8	5.7	4.5	1.1	0.6	4.5	3.4	1.1	2.3	0
CYROMAZINE	0	7.1	3.6	7.1	7.1	3.6	10.7	7.1	0	3.6	21.4	3.6	7.1	3.6	0	0	7.1	0	3.6	3.6	0
CYT-997	0	10	0	10	0	10	10	10	0	0	10	10	30	0	0	0	0	0	0	0	0
CYT387	1.5	3.9	1.2	8	6.5	7.7	7.7	4.2	4.5	4.5	14.3	5.7	8.6	2.1	2.4	0.9	8.3	1.5	1.5	4.8	0.3
CYTARABINE	0.9	5	3.8	5.6	5	6.6	7.2	4.7	2.5	3.4	20	8.1	5.9	1.9	1.9	0.9	8.1	0.9	2.2	5	0.3
CYTISINE...3825	0.7	3.7	2.7	6.4	6.1	7.5	7.5	4.4	3.4	4.4	18.6	9.5	5.1	1.7	2	0.7	7.8	1.4	1.7	4.4	0.3
CYTISINE...3826	0.8	3.8	4.1	5.6	5.6	8.4	9.2	5.6	4.3	4.1	17	6.6	6.1	1.8	1.5	0.8	7.4	1.3	1.5	4.3	0.3
CYTOCHALASIN-B	2.2	4.4	3.7	9.6	5.9	3.7	7.4	3	5.2	5.2	14.8	4.4	6.7	3	1.5	1.5	9.6	1.5	2.2	4.4	0
CYTOCHLOR	0.9	4.1	2.7	7.7	7.2	9.5	6.3	1.8	4.1	4.5	18.6	6.8	9	0.5	3.2	1.4	2.3	1.8	2.7	4.5	0.5
CZC24832	1	4.2	3.7	6.2	5.2	8.4	7.4	4.2	4.7	3.2	19	6.9	6.4	1.7	1.2	1	8.6	1.2	2	3.7	0.2
D,L-MEVALONIC-ACID-LACTONE	0.3	3.9	2.6	6.9	4.9	7.6	7.9	4.6	3	5.6	16.1	6.6	6.9	1.3	1.3	1	10.5	2.3	1.6	4.6	0.3
D-4476	0.9	5.5	4.6	8.3	5.5	5.5	6.4	3.7	4.6	4.6	20.2	4.6	4.6	3.7	0.9	0	11.9	2.8	0	1.8	0
D-64131	3.1	3.1	0.8	7	7.8	5.4	10.9	3.1	4.7	4.7	16.3	8.5	9.3	0	0.8	0	10.1	0	1.6	3.1	0
D-7193	2.9	5.7	2.9	8.6	11.4	2.9	5.7	2.9	14.3	5.7	8.6	8.6	14.3	0	2.9	0	2.9	0	0	0	0
D-ALPHA-TOCOPHERYL-SUCCINATE	2.3	5.1	2.3	6.2	2.8	8.5	9.6	5.1	5.6	4.5	12.4	6.2	4	1.7	2.8	0.6	11.3	2.8	1.1	4.5	0.6
D-DELTA-TOCOPHEROL	0.6	4.7	2.2	6.2	5.3	7.5	9	5.9	3.1	4.3	18.9	5	7.1	1.6	2.2	0.6	7.5	1.9	2.5	4	0
D-PHENYLALANINE	1.2	5.4	3.6	5.7	4.2	9.3	8.4	4.5	3.3	3.9	20	6.3	6.9	2.1	1.8	0.9	6.6	0.9	1.5	3.9	0
D-SERINE	1.6	4	3.1	6.2	4.7	7.8	7.5	5.9	5	4.3	18	5.3	5	2.8	1.6	0.6	8.4	1.9	1.9	4.3	0.3
DABIGATRAN	1	4.9	3.1	6.7	4.6	8.7	7.2	5.4	3.6	3.8	19.5	6.9	7.7	0.5	1.8	0.8	7.9	0.8	1	3.8	0.3
DABIGATRAN-ETEXILATE	1.2	3.7	4.1	7.9	5.4	9.1	6.2	2.9	2.5	5	17.4	6.6	5.4	2.5	2.5	1.2	8.3	1.2	1.7	5	0.4
DABRAFENIB	1.3	5.1	2.5	5.1	8	10.1	11.4	4.2	3	5.5	18.1	6.3	7.2	3	0.8	0	1.7	0.8	0.8	5.1	0
DACARBAZINE	0.4	5.1	3.8	6.4	6.4	7.2	8.5	3	6	4.3	17.4	6	7.2	1.7	3	0.4	7.2	0.9	0.9	4.3	0
DACINOSTAT	0	0	0	0	0	0	0	0	0	0	100	0	0	0	0	0	0	0	0	0	0
DACLATASVIR	3	1.8	3.7	9.1	1.8	6.7	10.4	1.8	3.7	4.9	19.5	5.5	8.5	2.4	2.4	0.6	6.1	1.8	1.2	4.3	0.6
DACOMITINIB	0.7	2.5	3.2	6.7	3.9	12.3	3.5	2.1	6	3.5	20	3.9	7	1.4	2.5	0.7	12.3	2.5	2.1	3.5	0
DAIDZEIN	1.4	4.5	4.1	6.8	5.1	8.6	8.9	4.8	2.7	4.1	15.8	7.5	6.8	1	1.4	0.7	8.9	1.7	1.4	3.4	0.3
DALARGIN	0	3	3	5.1	8.1	8.1	10.1	3	2	5.1	20.2	11.1	6.1	3	1	0	6.1	1	0	4	0
DALCETRAPIB	1.5	4.8	3.9	7.9	5.1	11.2	6.9	6.6	4.8	3.3	16	4.8	4.2	1.2	2.1	0.6	9.1	0.9	0.9	3.6	0.3
DALFAMPRIDINE	1.2	3.6	3.3	5.7	3.9	7.6	9.1	5.1	5.1	3	19.3	7.3	6.3	1.5	1.8	0.6	7.9	0.9	1.8	4.5	0.3
DALTROBAN	1.3	4.2	2.3	6.5	4.2	8.1	8.1	6.2	3.2	3.2	17.2	6.8	8.8	1.3	1.6	0.3	8.4	1.9	1.3	4.5	0.3
DANAZOL	0.7	6	3.6	6.8	6.8	7.5	8.9	5	2.8	4.3	16.4	7.8	6	2.1	1.1	0.4	4.6	2.8	1.8	4.3	0.4
DANEGAPTIDE	1.4	4.2	4.5	7	5.3	8.1	5.6	5.9	4.8	3.1	16.6	5.9	7	1.7	1.7	0.6	9	1.7	2	3.7	0.3
DANIRIXIN	1.1	4.9	3.8	6.4	2.6	8.7	6.4	5.7	5.3	4.2	18.5	8.3	6	1.9	1.5	0.8	6.8	1.5	1.5	3.8	0.4
DANOFLOXACIN	1.1	4.5	3	5.3	4.5	9	7.1	4.5	4.5	4.5	15.4	7.5	6.4	1.5	1.5	0.8	9.4	1.9	2.3	4.9	0.4
DANOPREVIR	1.1	3.2	3.6	6.5	2.9	8.7	6.9	5.1	4.3	3.6	18.4	7.6	7.2	1.1	1.8	0.4	8.7	2.2	1.4	5.1	0.4
DANTROLENE	0.9	5.6	3	8.2	4.3	6.4	6.9	4.3	3.9	3.4	21.9	6.9	4.7	1.7	0.4	0.4	10.7	1.3	2.1	3	0
DANTRON	1	4.4	6.1	4.8	5.1	7.8	8.9	6.8	3.4	2.4	16	6.1	7.8	1.7	1.4	0.3	9.2	1.4	2	2.7	0.3
DANUSERTIB...1577	1.9	1.9	3.7	5.6	9.3	5.6	5.6	0	11.1	5.6	22.2	3.7	5.6	5.6	3.7	1.9	5.6	0	0	1.9	0
DANUSERTIB...1578	1.6	2.4	2.4	5.7	6.5	8.1	8.1	6.5	8.1	4.1	14.6	3.3	8.9	0	3.3	1.6	13.8	0	0	0.8	0
DAPAGLIFLOZIN	1	4.3	3.4	5.3	4.6	8.7	8	4.3	4.6	4.3	18.8	6.3	7.5	1.4	1.9	0.7	8	1.4	1.7	3.6	0.2
DAPHNETIN	0.9	5.6	3.1	5.3	5	7.8	8.4	5.9	5.6	4.7	15.9	8.1	5.9	1.6	1.2	0	8.4	1.2	1.6	3.1	0.3
DAPIPRAZOLE	1.2	4.5	3.3	6.5	4.1	8.2	5.3	4.5	4.9	5.7	18	6.5	10.2	1.2	1.6	0.4	7.3	0	2	4.1	0.4
DAPIVIRINE	0	4.3	4.3	8.6	3.2	4.3	10.8	4.3	8.6	2.2	15.1	3.2	7.5	3.2	5.4	0	8.6	2.2	2.2	2.2	0
DAPOXETINE	0.9	5.1	2.8	7	3.7	10.7	8.9	2.8	2.8	4.2	15.4	6.1	6.5	3.3	0.9	0.5	10.7	1.9	1.9	3.3	0.5
DAPRODUSTAT	1.4	4.3	2.9	4.6	5.8	8.7	9	6.1	2.3	3.8	18.3	5.8	8.1	0.9	1.4	0.9	7.8	1.4	1.2	4.9	0.3
DAPSONE	1	5	3.3	6.2	5	9	8.6	4	4.3	2.6	16.9	5.7	7.1	2.1	1.7	0.7	8.8	1.9	1.4	4.5	0.2
DAPT	2	3.3	3.3	5	4	8.3	9.3	3.7	5	5	17.7	7.7	5.7	1	2.7	0.7	6.7	2.3	1.7	5	0
DAPTOMYCIN	1.1	4.1	3.4	4.9	3.4	9.4	7.9	5.2	3.7	5.2	20.6	6.4	5.2	2.6	0.4	0.4	9	1.5	2.2	3	0.4
DARAPLADIB	1	5.2	2.1	8.9	5.2	12.6	6.3	4.7	2.1	6.3	14.7	5.8	7.3	2.6	3.1	0.5	5.8	1	1	3.7	0
DARGLITAZONE	1.6	4.7	3.7	5.8	5.3	8.4	9.5	7.4	2.6	3.2	19.5	6.8	3.2	0.5	1.1	0	11.1	0	2.1	3.2	0.5
DARIFENACIN	1.1	3.8	3.8	7.1	3.3	7.1	7.1	1.6	7.1	2.2	22	7.7	6.6	2.2	2.2	1.1	7.7	1.6	1.1	2.7	0.5
DARUNAVIR	0.9	4.8	3.9	5.5	4.1	8	8.7	5	3.6	3.6	18.7	6.8	7.1	1.4	1.6	0.9	8	1.8	1.6	3.9	0.2
DARUSENTAN	1.1	5	4.2	6.4	5	7.8	8.6	4.5	2.5	3.9	18.9	6.7	7.8	0.6	1.4	0.6	7.5	0.8	1.4	5	0.3
DASABUVIR	2	4.4	4.1	6.4	5.1	8.1	7.8	6.1	3.7	5.1	16.3	7.5	5.8	2.4	0.7	0.7	6.8	1	2.4	3.7	0
DASATINIB	0	4.8	9.5	9.5	0	19	0	0	4.8	4.8	23.8	0	4.8	4.8	0	0	14.3	0	0	0	0
DAU-5884	0.7	5.1	4.4	5.1	4.1	8.2	8.5	4.8	3.7	3.4	18.4	8.2	5.4	2.4	1.7	0.7	6.8	1.7	1.7	5.1	0
DAUCOSTEROL	0	3.6	1.8	9.1	2.7	8.2	10.9	8.2	2.7	5.5	14.5	5.5	7.3	1.8	0.9	0.9	9.1	0.9	0.9	4.5	0.9
DAUNORUBICIN...2760	0	0	0	0	0	0	0	0	0	0	0	0	0	0	0	0	0	100	0	0	0
DAZMEGREL	1.1	4.2	3.8	5.9	4.6	8.2	8	4.4	4.4	3.4	18.4	7	6.1	1.7	1.9	0.6	7.6	1.7	1.9	4.9	0.2
DAZOXIBEN	1.3	4.4	1.3	7	4.7	9.1	7.7	4.7	4.4	3	19.1	7.7	6.4	2.3	1	0.3	9.4	1.7	1	3.4	0
DBEQ	0.9	2.3	2.8	5.1	4.1	13.4	4.6	4.6	3.7	5.5	18	6.5	7.8	2.3	3.2	0.9	8.3	0.9	1.8	3.2	0
DCEBIO	1	4.7	4.7	8.1	6.1	6.8	9.2	6.4	3.1	3.1	18.3	5.1	7.8	1	1.4	0.3	5.1	1.7	1.7	4.1	0.3
DCPIB	1.7	4.4	5.6	6.1	5	4.4	7.2	6.1	5	4.4	16.1	6.1	6.1	2.2	1.7	0	8.9	2.8	0.6	5	0.6
DEBRISOQUIN	1.1	4.5	4.8	7.4	3.7	8.6	9.7	4.8	2.6	2.6	20.1	5.9	7.1	0.7	0	0.4	7.4	0.7	1.9	5.6	0.4
DECAMETHONIUM	1.3	4.1	3	6.3	5.3	8.9	8.9	5.6	3.3	3.8	17.3	6.1	7.1	1.8	2	0.3	7.9	1.3	1.5	4.1	0.3
DECITABINE	2.4	2.4	2.4	6	7.1	7.1	4.8	2.4	6	9.5	14.3	1.2	8.3	4.8	2.4	1.2	7.1	2.4	2.4	6	0
DECOQUINATE	1.5	2.9	5.9	5.9	4.4	11.8	7.4	1.5	2.9	4.4	13.2	10.3	7.4	1.5	2.9	1.5	5.9	1.5	1.5	5.9	0
DEFACTINIB	0.8	3.4	3	6.4	6.4	10.6	6.8	4.5	3.4	4.2	16.6	5.7	7.5	0.8	2.6	0.8	9.1	1.9	2.3	3.4	0
DEFERASIROX	2	4.1	2.7	6.8	4.4	8.8	5.8	4.4	3.4	4.4	19.7	5.8	7.5	0.7	1.4	0.7	8.8	1.4	2.7	4.1	0.3
DEFERIPRONE	1.6	4.3	3.2	5.4	4.3	8.8	8	5.6	4.6	4	17.7	7.2	5.4	2.4	1.9	0.5	8.6	1.3	1.3	3.5	0.3
DEFEROXAMINE-MESYLATE	1.2	3.3	2.4	5.8	4.2	9.1	8.2	4.8	3.6	3.9	19.7	6.1	7.9	0.6	1.5	1.2	7.6	1.5	2.4	4.5	0.3
DEFLAZACORT	0.6	4.5	2.6	6.5	3.9	11.6	5.2	5.2	2.6	3.2	20.6	5.8	7.1	0.6	1.9	0.6	9	3.9	1.9	2.6	0
DEFOROLIMUS	2	3.5	2.5	12.5	5	4.5	7	5.5	4.5	2.5	15	4.5	7	3.5	4	0.5	8	3	2.5	2.5	0
DEGARELIX	2.2	4.7	5	7.6	3.2	6.8	7.9	5	2.5	4	17.6	6.5	8.6	0.7	1.4	0.4	8.3	1.8	1.1	4.7	0
DEHYDROACETIC-ACID	1	6.1	4.4	6.1	4.7	8.4	7.4	6.4	5.1	3.7	19.2	6.1	5.4	2	1.3	0.7	6.4	0.7	1.7	3.4	0
DEHYDROCHOLATE	0.8	4.4	3.3	5.6	4.8	7.9	8.6	5.2	4.2	3.8	17.4	6.9	7.1	1.9	1.7	0.6	8.4	1.7	1.7	3.8	0.2
DEHYDROCHOLATE-ACID	0.7	2.8	4.1	4.8	5.5	7.6	9.7	4.1	7.6	4.8	18.6	6.2	3.4	2.1	2.1	0.7	6.2	3.4	2.1	3.4	0
DEHYDROCORYDALINE	0.8	3.5	4	7	4.2	7.2	8.8	5.8	3.8	4.8	18	7.2	6	1	1	0.8	8.8	1.5	1.5	4.2	0.2
DEHYDROEPIANDROSTERONE	0.8	3.8	3.8	5.9	4.3	8.1	9.2	5.1	3.1	4.1	18.1	7.1	5.6	1.3	1.3	1	9.7	1.8	1.3	4.6	0.3
DEHYDROEPIANDROSTERONE-SULFATE	0.7	3.8	4.9	7	4.5	9.4	10.1	3.8	3.8	2.8	17.8	6.6	9.4	1	2.8	0.7	5.6	1	1	3.1	0
DELAMANID	0.8	3.6	3.2	7.5	4	6.7	7.9	5.5	4.3	3.6	17.4	8.7	7.5	0.4	1.6	0	7.5	1.6	2.4	5.5	0.4
DELANZOMIB...3305	0	0	0	0	0	0	0	0	33.3	0	33.3	0	0	33.3	0	0	0	0	0	0	0
DELAPRIL	1.1	4.2	3	8.4	4.6	6.8	8.4	5.7	3.4	4.6	16.7	7.2	5.3	1.9	2.3	0	7.2	1.1	1.9	6.1	0
DELAVIRDINE	1.8	3.2	4.5	8.6	3.6	8.6	7.7	4.1	4.1	5	15.5	6.8	7.7	0.9	1.8	0.9	6.4	1.4	1.8	5.5	0
DELIVERT	0.8	4.8	4.2	5.6	2.6	9	7.4	6.3	3.4	3.7	19.8	5.6	6.6	1.3	1.3	0.5	8.5	1.3	2.4	4.5	0.3
DEMECARIUM	0	8.9	7.1	5.4	3.6	8.9	10.7	1.8	3.6	0	17.9	0	7.1	5.4	1.8	1.8	5.4	1.8	1.8	7.1	0
DENATONIUM-BENZOATE	0.6	3.9	3.9	5.1	4.5	9.3	8.7	4.8	4.2	2.7	17.9	7.8	5.1	1.5	1.8	1.2	7.8	2.1	2.7	4.5	0.3
DENOTIVIR	0.4	3.9	2.7	5.4	5.8	8.5	9.7	6.2	4.2	3.9	16.2	7.3	5.8	1.2	1.9	0.8	8.5	0	1.9	5.4	0.4
DEOXYCHOLIC-ACID	0	3.6	1.8	7.7	4.1	8.6	7.7	5	3.6	3.2	20.4	6.3	8.6	2.3	1.8	0.9	7.2	1.8	0.9	4.1	0.5
DEOXYCORTICOSTERONE-ACETATE...2143	0.9	5.8	3.3	5.5	6.1	8.8	8.5	6.1	3.9	4.2	18.8	5.8	4.8	1.2	2.4	0.6	6.7	1.2	2.1	3	0.3
DEOXYCORTICOSTERONE-ACETATE...2144	0.9	4.9	3	5.6	4.7	8.2	8.6	5.4	3	3.7	18.4	7.2	7.2	2.1	1.9	0.5	6.8	2.1	1.9	3.7	0.2
DEOXYEPINEPHRINE	0.6	5.6	3.2	5.6	5.3	8.5	10.3	3.8	4.1	3.8	15.3	6.5	5.9	2.1	1.8	0.9	10	1.5	0.9	4.4	0
DEPTROPINE	1.1	5.4	3.2	6.1	5.4	8.6	6.1	6.1	2.9	2.9	19.6	5	8.9	2.1	1.4	0.4	8.6	0.7	1.8	3.6	0.4
DEQUALINIUM	0	4.8	0	9.5	0	0	4.8	0	0	4.8	19	19	9.5	4.8	4.8	0	14.3	0	0	4.8	0
DERACOXIB	0.8	4.3	3.7	5.9	5.1	8.8	8.8	4.3	2.9	3.7	18.9	6.7	6.4	1.6	2.1	0.8	8.5	1.6	1.6	3.2	0.3
DESERPIDINE	1.9	3.8	3.2	6.7	6.1	7.1	9	3.8	5.4	4.5	17	5.8	6.1	1.3	0.6	0.6	9.9	1.6	1.9	3.2	0.3
DESIPRAMINE	2.2	3.5	4.3	5.2	4.3	9.1	7.4	4.8	2.6	2.6	18.3	7.8	7.8	0.4	1.3	0.9	10	1.3	1.3	4.3	0.4
DESLANOSIDE	0	0	0	100	0	0	0	0	0	0	0	0	0	0	0	0	0	0	0	0	0
DESLORATADINE	0.5	3.3	1.9	5.6	5.6	8.9	7.5	3.3	2.8	4.2	19.7	8	10.8	2.3	1.9	0.9	5.2	1.9	0.9	4.7	0
DESMOPRESSIN-ACETATE	3	5.1	2	8.1	5.1	6.1	8.1	3	3	3	20.2	5.1	7.1	4	3	1	6.1	3	1	3	0
DESOGESTREL	1.2	3.8	3.5	5	4.7	9.7	7.9	5	4.4	3.8	18.5	7.1	6.5	2.1	1.8	0.6	7.6	0.9	1.5	4.1	0.3
DESONIDE...2050	0	1.5	4.4	4.4	11.8	11.8	2.9	4.4	1.5	11.8	11.8	10.3	8.8	5.9	2.9	0	1.5	2.9	0	1.5	0
DESONIDE...2051	0.3	4.5	3.8	6.6	5.9	11.1	5.9	4.9	2.8	2.1	18.1	6.3	7.3	2.1	0.7	1	8.7	2.1	1.7	3.8	0
DESOXIMETASONE	1	4.1	3.1	6.4	5.4	10.1	7.2	3.6	2.6	4.1	18.8	6.4	5.9	2.1	1	0.5	8.8	2.1	1.5	4.9	0.3
DESOXYCORTICOSTERONE-PIVALATE	1	5.3	2.6	7	4	9.3	7.6	4.3	4.6	3	18.9	7	7	1	1.3	0.7	7.9	1.7	1.7	4	0.3
DESOXYCORTONE	0.5	4.7	3.6	5.2	6.2	9.8	7.8	4.1	4.7	6.2	15.5	8.3	5.2	2.1	1.6	0.5	5.7	1	1	6.2	0
DESOXYPEGANINE	0.9	4	3.6	5.8	5.4	9	8.1	3.6	3.1	5.8	17.5	6.7	8.5	2.2	0	0.9	7.2	0.9	1.8	4.9	0
DESVENLAFAXINE	0.8	4.4	3.4	6.2	4.7	9.1	7.5	4.9	3.6	3.6	17.4	6	6.5	2.3	1.6	1	8.8	1.6	1.6	4.9	0.3
DETOMIDINE	0.9	3.3	4.5	6.3	3.6	8.1	9.9	5.4	4.2	3.3	15.1	6.9	6.9	1.8	2.1	0.9	9	1.5	1.8	4.2	0
DEXAMETHASONE	1	3.8	4.1	6.8	4.8	10.6	6.8	3.8	3.1	3.4	18.8	6.5	8.2	0.7	0.7	0.3	8.2	1.4	2.1	4.5	0.3
DEXAMETHASONE-ACETATE	0.6	4.5	4.5	5.1	4	10.2	7.4	2.8	4	6.2	15.9	4.5	6.8	2.8	1.1	1.1	7.4	2.8	2.8	5.1	0
DEXAMETHASONE-SODIUM-PHOSPHATE	0.7	4.8	4.1	6.3	5.2	8.8	7.9	4.8	4.3	3.2	17	6.6	5.9	2	0.9	0.7	8.4	1.8	1.4	5	0.2
DEXCHLORPHENIRAMINE	1.1	5.1	3.5	5.9	3.8	8.6	8.3	4.8	3.8	4.3	16.6	6.2	7	1.9	1.1	1.1	8.6	1.9	2.1	4.3	0.3
DEXFENFLURAMINE	0.7	4.4	3.4	7.1	5.8	10.5	6.8	4.7	4.1	4.4	16.9	6.4	5.8	1.7	1.4	0	8.8	1	1	4.7	0.3
DEXFOSFOSERINE	0.6	2.9	3.4	7.4	5.1	6.3	8	3.4	4.6	5.1	20	7.4	7.4	1.1	2.3	1.1	7.4	1.7	0.6	3.4	0.6
DEXLANSOPRAZOLE	1.4	4.6	4.1	6.4	3.7	10	6.8	7.3	5.5	3.7	17.4	4.1	6.4	0.9	1.8	0.9	9.1	0.9	1.4	3.2	0.5
DEXLOXIGLUMIDE	0.9	4.6	5.3	6.8	3.7	9.6	10.8	4.6	3.1	2.8	16.1	5.6	6.2	2.2	2.5	0.9	6.2	1.5	0.9	5.6	0
DEXNIGULDIPINE	0	6.1	3	3.6	1.2	9.1	7.9	4.2	4.2	4.2	20	7.9	7.3	2.4	1.8	0.6	7.9	1.2	1.8	4.8	0.6
DEXPANTHENOL	0.7	4.8	1.7	6.8	3.4	6.8	8.9	3.1	4.5	4.8	16.4	6.2	7.9	2.4	1.4	1	9.2	2.1	2.1	5.5	0.3
DEXRAZOXANE	2.2	2.7	1.6	6.5	5.4	10.2	6.5	3.2	7.5	5.4	16.7	5.4	8.6	1.6	2.7	1.1	8.6	1.6	0.5	2.2	0
DEXTRAN	2.6	2.6	2.6	6.5	3.9	8.2	9.1	5.2	5.6	3.4	15.9	6	9.5	0	2.2	0.9	7.3	1.3	1.3	5.6	0.4
DEXTROAMPHETAMINE	0.8	3.5	2	6.2	5.9	8.6	7.4	3.5	3.5	3.5	16	9.8	7.4	2.7	2.3	0.8	8.6	2	1.2	4.3	0
DEXTROMETHORPHAN	0	6.5	3.3	10.9	8.7	7.6	4.3	8.7	4.3	1.1	14.1	7.6	6.5	0	3.3	1.1	8.7	1.1	1.1	1.1	0
DEXTROSE	0.9	4.4	3.3	6.2	4.7	7.1	8.3	4.1	3.6	4.1	18	6.8	5.9	1.8	2.7	0.9	8.6	1.8	2.1	4.7	0
DFB	1.4	4.2	3.4	5.9	4.8	9	9.6	4.2	3.4	4.5	16.9	7	6.7	1.1	1.4	1.1	7.6	1.7	1.4	4.8	0
DIACEREIN	1.1	2.8	1.7	2.8	4	11.3	10.2	4.5	4	4.5	16.9	8.5	7.3	1.1	2.3	0.6	7.9	2.8	1.7	4	0
DIACETAMATE	1.7	5.1	2.6	6.4	6	8.5	8.5	4.3	2.6	4.3	15	8.5	6.4	0.9	1.3	0.9	9.8	0.9	1.7	4.3	0.4
DIADENOSINE-TETRAPHOSPHATE	1.1	5.1	3.5	5.3	4.2	8.6	8.4	5.7	4.2	4	16.3	6.4	7	1.8	1.8	0.9	8.4	1.3	1.8	4.2	0.2
DIANHYDROGALACTITOL	1.5	5.5	3.1	6.2	5.2	8.9	8.3	5.5	4.3	3.7	16.6	6.5	6.5	1.5	0.9	0.6	8.3	1.2	1.8	3.4	0.3
DIARYLPROPIONITRILE	1.4	4.1	3.4	6.1	4.7	7.4	7.4	5	4.3	3.6	18.1	6.3	7.2	1.8	2	0.9	8.6	1.6	1.6	4.3	0.2
DIATRIZOIC-ACID	0	5.4	4	6	4.7	12.1	7.4	4.7	2.7	2.7	22.1	6.7	3.4	2.7	1.3	0	4.7	3.4	2	4	0
DIAVERIDINE	1.3	5.1	2.6	5.1	4.7	7.3	7.3	4.3	4.7	1.7	19.7	9.4	6	2.6	1.3	0.4	9.8	1.3	1.7	3.8	0
DIAZEPAM	0.8	4.5	4.2	5	4.2	8.7	8.4	5.3	3.4	3.7	19	7.1	6.1	1.8	1.3	0.8	9.2	1.6	1.8	2.6	0.3
DIAZOOXONORLEUCINE	1.3	2.6	3.9	6.5	5.2	9.7	5.8	3.2	2.6	5.2	18.1	9.7	4.5	1.9	1.9	0.6	7.1	0.6	1.9	7.7	0
DIAZOXIDE	1.3	5.2	3.5	5.2	5.2	9.4	9.7	5.5	2.6	3.2	17.4	8.1	5.5	1.9	1.6	0.6	7.4	1	1.3	4.5	0
DIBENZEPINE	0.3	5.5	3.1	5.5	4.8	9.2	7.5	5.5	3.8	4.1	18.8	7.2	4.8	0.7	2	0.3	9.2	2.4	2	3.1	0.3
DIBENZOTHIOPHENE	0.5	5.3	2.4	7.8	3.9	5.8	8.3	4.9	3.4	2.9	22.3	5.8	7.3	1	0	0.5	10.2	1	1.5	5.3	0
DIBUTYL-PHTHALATE	1.2	4.7	3	5.1	4.9	9.1	7.7	5.4	4.7	3	17.7	6.5	7	1.4	1.9	0.7	6.8	2.1	2.1	4.9	0.2
DICHLORISONE-ACETATE...3145	1.3	3.9	4.6	5.6	4.9	11.8	6.2	5.6	2.3	4.2	19.3	6.9	5.9	2.3	1.6	0.7	6.2	2	2.3	2.3	0.3
DICHLORISONE-ACETATE...3146	1.3	3.4	3.4	6.4	5.1	11.4	4.2	3	3.4	4.7	19.1	8.9	6.4	3.4	0.8	0.4	5.1	3.4	2.1	4.2	0
DICHLOROACETATE	0.9	8.1	4.5	3.6	6.3	7.2	7.2	9.9	8.1	2.7	17.1	4.5	4.5	1.8	1.8	0	7.2	0.9	0.9	1.8	0.9
DICHLOROPHEN	1	2.9	2.9	6.8	5.8	10.7	9.7	4.9	3.9	4.9	13.6	9.7	5.8	1.9	1.9	0	5.8	1.9	1.9	3.9	0
DICHLORVOS	0	8	0	12	4	4	16	0	8	0	16	16	8	0	4	0	4	0	0	0	0
DICLAZURIL	1.2	1.2	4.7	4.7	7	9.3	11.6	1.2	2.3	2.3	19.8	4.7	3.5	4.7	1.2	0	10.5	3.5	2.3	3.5	1.2
DICLOFENAC	0	5.7	3.2	5.7	6.4	7.6	7	3.2	5.1	1.9	20.4	7	5.7	2.5	0.6	1.9	7.6	0.6	1.9	5.7	0
DICLOFENAMIDE	1	4.3	3.3	6.7	5	7.3	8.7	5	2.3	4.7	20.7	5.3	7.7	2.3	0.7	1	7.3	1.7	1.3	3.3	0.3
DICLOFENSINE	1.1	4.6	4.2	6.5	4.2	7.2	11	4.2	5.3	4.6	16.7	6.5	5.7	1.1	1.9	0.8	8	1.9	1.1	3	0.4
DICLOXACILLIN	0.9	5.5	3.4	5.7	5	8.9	8.2	5.3	4.3	4.1	18.3	6.6	5.7	1.8	0.9	0.7	7.3	1.6	1.6	3.7	0.2
DICOUMAROL	0.6	6.5	4.7	6.5	3	7.1	11.8	4.7	3	3.6	15.4	5.9	5.3	1.8	0.6	0	11.2	2.4	1.8	4.1	0
DICYCLOVERINE	1.3	4.5	3	5.8	4.3	9	9	5.1	3.8	3.8	17.9	7.7	5.8	1.5	1.7	0.9	7.3	1.3	1.7	4.5	0.2
DIDANOSINE	1.2	2.4	3.6	6	8.4	7.2	6	6	3.6	9.6	15.7	4.8	6	4.8	0	1.2	7.2	1.2	2.4	1.2	1.2
DIDEOXYADENOSINE	1.5	5.2	4.5	5.2	3.7	10.4	9	1.5	5.2	6.7	11.9	9.7	6.7	4.5	1.5	0.7	3	2.2	2.2	3.7	0.7
DIDOX	0.6	5.3	4.4	6.9	5.3	7.9	9.4	4.1	3.8	2.2	18.9	6.3	6.9	0.6	0.9	0.9	6.6	1.6	2.2	4.7	0.3
DIENESTROL	1.3	4.5	2.9	5.5	4.7	8.7	7.4	5.3	4	3.7	19	7.1	5.3	2.4	1.1	0.3	9.5	1.6	1.8	4	0
DIENOGEST	0	0	7.7	3.8	15.4	19.2	7.7	0	7.7	0	11.5	7.7	7.7	0	0	0	3.8	3.8	3.8	0	0
DIETHYLCARBAMAZINE	0.5	5.8	3.4	5.5	5.8	8.1	6.6	4.7	3.4	3.1	18.9	8.7	5.5	2.1	2.1	0.8	8.7	1	1.6	3.7	0
DIETHYLSTILBESTROL	1.1	4.2	3.4	5.9	5.6	10.9	8.1	4.8	3.6	3.6	19.3	5	6.7	1.4	1.4	0.6	8.1	2.2	0.8	3.1	0
DIETHYLTOLUAMIDE	0.4	4.1	2.9	5.4	5.4	10	6.2	5.4	4.6	5.8	15.4	6.6	8.3	1.2	1.7	0.8	8.7	0.8	1.7	4.1	0.4
DIFENPIRAMIDE	1.3	5	4.2	7.1	5.9	8.8	9.2	2.9	2.1	3.4	17.6	8	7.6	0.8	1.3	0.8	8	0.8	1.3	3.8	0
DIFLORASONE-DIACETATE	1	4.2	4.2	5.5	4.7	8.9	7.2	4.7	3.5	4.5	19.4	6.9	6	2	0.5	0.7	6.9	2.2	1.7	5	0.2
DIFLOXACIN	0.7	5.2	3.7	4.1	4.8	8.6	5.9	5.9	3.3	5.6	19.3	6.7	7.1	2.2	0.7	0.4	6.3	2.6	2.6	3.7	0.4
DIFLUNISAL	1.5	4.6	3.3	5.4	5.1	7.7	8.4	5.4	5.1	3.8	16.6	7.2	7.2	1.5	1.5	0.8	6.4	1.5	1.5	5.1	0.3
DIFLUPREDNATE	0.6	4.6	3.4	5.8	3.1	10.4	8.3	4.3	3.4	4.3	18.7	7	5.5	1.8	1.2	0.6	8	1.8	1.8	5.2	0.3
DIFTALONE	1	5	2.7	6	5	8.3	9.3	5.3	3.7	3.7	16.7	6.3	8	1.7	2.3	1	8.7	1.3	0.7	3.3	0
DIGITOXIGENIN	0	0	0	50	0	0	50	0	0	0	0	0	0	0	0	0	0	0	0	0	0
DIGITOXIN	0	0	0	0	50	0	0	0	0	0	50	0	0	0	0	0	0	0	0	0	0
DIGOXIGENIN	0	0	0	25	0	12.5	0	0	0	0	12.5	12.5	0	12.5	12.5	0	0	0	0	12.5	0
DIGOXIN	0	0	0	50	0	0	0	0	0	0	0	50	0	0	0	0	0	0	0	0	0
DIHOMO-GAMMA-LINOLENIC-ACID	1.3	3.8	3.8	5.4	4.9	9.7	8.2	5.4	3.3	4.3	16.4	6.6	6.4	1.3	2.3	1	9	1	1.8	4.1	0
DIHYDROARTEMISININ	1.4	5	1.9	5	3.6	9.7	7.2	5.8	6.1	4.7	18.7	6.1	7	0.8	2.8	0.6	6.1	1.7	1.4	3.9	0.3
DIHYDROERGOCRISTINE	1.3	4.3	3	5.6	4.3	7.3	5.6	4.3	5.6	3.9	21.6	6.5	5.2	0.9	2.6	0.4	8.6	2.6	1.3	5.2	0
DIHYDROERGOTAMINE	2.5	3.8	3.8	6.2	5.6	7.5	6.9	5	5	3.8	19.4	6.2	3.1	2.5	2.5	0.6	8.1	3.1	1.2	3.1	0
DIHYDROMYRICETIN	0.8	3.7	3.4	7.3	4.5	9.6	9	4.2	3.1	3.4	17.7	7.6	7	0.8	2	0.8	6.5	2.3	0.8	5.1	0.3
DIHYDROSTREPTOMYCIN	0.6	6.1	3.8	7.2	4	8.7	9	5.2	3.2	4	18.2	5.5	5.5	1.4	1.4	0.9	8.4	1.4	0.6	4.6	0.3
DIHYDROTESTOSTERONE	1.1	6.1	2.5	7.1	4.6	8.9	10	4.3	2.5	2.1	21.4	7.9	5.7	0.4	1.1	0.4	7.1	1.4	1.1	3.9	0.4
DILAZEP	1.1	5	5	6.1	4.3	9	9	5.4	4.3	3.9	15.4	6.1	6.1	1.1	0.4	0.4	10	1.4	1.4	4.3	0.4
DILOXANIDE	1.2	4	3.4	6	5	8.7	7.8	5.6	3.8	3.6	18.3	7	6	1.8	1.4	0.8	8	1.8	1.8	4.2	0.2
DILTIAZEM	1.1	4.3	5	6.8	3.9	8.9	6.8	5.3	3.2	4.3	20.6	6	5	1.4	1.1	1.1	6.4	1.8	2.5	4.3	0.4
DIMAPRIT	0.9	4.9	4	5.8	3.2	8.9	8.6	4.6	4	3.7	17.3	8.1	6.1	1.2	1.4	1.2	8.4	0.9	1.7	5.2	0
DIMEMORFAN	2.2	4.3	6.5	8.6	3.6	5	6.5	5.8	2.9	7.2	18	7.2	5.8	1.4	2.2	0	5	1.4	2.2	4.3	0
DIMERCAPROL	0.6	4.4	3.9	6.7	3.3	7.2	13.9	2.2	3.3	6.7	16.7	7.8	5.6	1.1	2.8	1.1	6.7	1.1	1.1	3.9	0
DIMERCAPTOSUCCINIC-ACID	0.5	5.8	4.2	7.4	5.8	5.8	7.9	4.2	3.7	5.3	17.9	7.4	5.8	1.6	1.6	0	7.9	0	1.6	5.8	0
DIMESNA	0.8	4	3.8	5.6	4.3	7	7.5	5.6	3.8	4	20.2	6.2	5.4	1.6	2.2	1.1	8.6	2.2	1.6	4.3	0.3
DIMETHINDENE-(S)-(+)	0.8	6.1	4.1	8.2	5.3	8.6	9.4	3.7	4.5	2.4	14.7	4.9	5.3	2	1.6	0.8	9.8	2	1.6	4.1	0
DIMETHISOQUIN	1	4.7	3.7	6.9	4.7	8.2	8.9	5.5	4.2	3.7	16.9	4.7	6	1.5	1.5	0.7	8.7	1.7	1.5	5	0.2
DIMETHYL-FUMARATE	1.7	4.1	3.7	5.8	4.1	7.1	8.2	5.4	5.1	3.4	17.7	7.1	7.8	1.4	1.7	1	6.8	1.4	1.4	4.8	0.3
DIMETRIDAZOLE	0.9	4	2.1	6.4	5.5	9.5	7.9	5.5	4.3	4.3	16.8	8.5	6.1	1.5	1.8	0.6	8.2	1.5	0.9	3.4	0.3
DIMINAZENE-ACETURATE	1.5	4.8	4.4	7	3	8.5	9.6	5.6	3.7	1.5	16.7	6.7	5.2	2.2	1.1	0.4	8.5	2.6	1.5	5.6	0
DIMPYLATE	1.1	5.1	3.2	6.7	4.9	8.6	6.5	5.7	4	4	17.3	7.3	5.7	1.3	1.6	0.8	8.4	1.6	1.9	4	0.3
DINITOLMIDE	1.1	4.8	3.2	5.7	4.3	8.4	8.9	4.3	4.3	4.1	16.8	6.8	6.6	2	1.8	0.9	8	1.8	1.8	4.1	0.2
DINOPROST	0.6	4.3	3.7	6.2	6.2	8.7	5.6	5.6	5	5	19.3	5	6.2	1.9	1.2	0	7.5	2.5	1.9	3.7	0
DIOSCIN	1	4.2	4.2	5.1	4.2	7.4	8	4.5	4.8	4.5	17.3	7.7	7.7	1.6	2.6	0.6	7.4	1.9	1.9	3.5	0
DIOSGENIN	1.1	4	4.5	6.8	4.8	8.5	8.8	4.8	3.7	2.8	18.5	7.7	7.1	1.4	1.1	0.3	7.1	2	1.4	3.1	0.3
DIOSMETIN	0.8	4.6	3.3	6	4.3	7.9	8.7	4.1	3.8	3.5	19.5	7.3	6.8	1.6	1.9	1.1	8.4	0.8	2.2	3.3	0.3
DIOSMIN	0.9	4.2	3.3	5.7	5.2	7.5	6.6	3.3	5.7	3.3	18.4	7.1	6.6	2.8	1.9	0.5	7.1	1.9	1.4	6.1	0.5
DIOXYBENZONE	1	4.9	3.4	5.1	4.4	9.7	8.3	4.6	3.4	3.6	18.4	8.3	6.1	1.5	1	0.7	8.5	1.5	1.9	3.9	0
DIPEPTAMIN	0	4.3	4.3	13	4.3	17.4	8.7	4.3	0	0	17.4	4.3	8.7	0	4.3	0	4.3	0	0	0	4.3
DIPERODON	1.5	4.6	3.8	5.4	5	8	7.7	4.6	3.4	4.2	19.2	6.5	6.5	1.9	2.3	1.1	7.3	1.1	1.5	4.2	0
DIPHEMANIL	0	1.6	6.3	4.8	3.2	7.9	9.5	4.8	3.2	6.3	12.7	7.9	11.1	3.2	1.6	0	7.9	3.2	3.2	1.6	0
DIPHENCYPRONE	1.2	3.7	2.1	6.6	2.9	7	8.2	5.8	3.3	4.5	19.8	9.9	7.4	1.2	2.5	1.2	4.5	2.1	1.6	4.5	0
DIPHENHYDRAMINE	1.1	4.1	3	6.5	4.8	8.4	8.9	5	3.7	3.7	18.2	6.9	6.1	1.5	1.7	0.9	7.4	1.9	1.9	4.1	0.2
DIPHENIDOL	0.9	3.9	4.8	4.8	3.9	8.7	9	4.5	3	3.3	19.6	5.7	6.9	1.2	2.7	0.6	8.7	0.6	2.1	4.8	0
DIPHENYLENEIODONIUM	3.7	3.7	11.1	14.8	3.7	3.7	3.7	3.7	11.1	7.4	3.7	3.7	14.8	0	3.7	0	7.4	0	0	0	0
DIPHENYLPYRALINE	1.3	5.3	3.3	4.7	6	9.3	8	3.3	4.7	4	16	6	3.3	3.3	2.7	0	10	0.7	1.3	6	0.7
DIPIVEFRINE	1	5.3	2.7	5.1	4.3	8.2	8.2	5.6	4.8	3.6	18.4	6.8	6.3	1.7	1.4	0.7	8.5	1.9	1	4.6	0
DIPRAGLURANT	0.9	3.6	3.1	7.2	7.2	7.2	4.9	6.3	4.9	3.1	19.3	6.7	6.3	1.8	2.2	0.9	7.6	1.3	1.3	4	0
DIPT	0.9	4.9	4.4	6.7	4.9	7.6	12	3.1	3.6	2.7	18.2	5.3	7.1	0.9	2.2	0.4	8	1.3	1.3	4	0.4
DIPYRIDAMOLE	1.1	5.3	2.5	4.9	4.6	6.7	7.7	3.5	6	2.5	21.5	7	5.3	2.5	1.1	0	9.5	1.4	2.5	4.2	0.4
DIRITHROMYCIN	1.8	4	2.6	4.4	4	8.8	7	5.1	4.4	3.3	17.6	8.4	7	2.2	0.7	0.7	8.4	2.2	2.2	5.1	0
DIROXIMEL-FUMARATE	0.8	3.5	2.7	7	4.7	7.8	9.8	4.7	5.5	3.9	14.1	8.6	9.4	0.8	2	0.4	6.2	1.2	1.2	5.5	0.4
DISOPYRAMIDE	1	3.4	3.7	6.8	4.7	7.5	8.5	5.1	3.4	3.7	18.3	6.1	6.8	1.4	0.7	0.7	7.8	2	2	6.1	0.3
DISULFIRAM	1.5	3.1	2.1	9.3	4.6	5.7	5.7	5.7	5.7	6.2	15.5	5.2	8.8	2.1	1	0.5	7.7	2.1	1.5	5.7	0.5
DITIOCARB-SODIUM-TRIHYDRATE	0	5.6	1.6	7.1	6.3	4.8	7.1	4	4.8	4.8	15.9	5.6	11.1	1.6	2.4	0	9.5	1.6	1.6	4	0.8
DITOLYLGUANIDINE	0.8	4.6	3.2	5.6	4.8	8.3	8.3	5.2	4.8	3.6	18.3	6.9	6	1.8	1.8	0.8	7.7	1.2	1.4	4.4	0.2
DIXANTHOGEN	0.6	5.1	2.8	7	4.7	7.3	7	4.7	4.4	3.8	18.4	7.9	6.3	1.6	1.6	0.3	9.5	1.6	1.6	3.8	0
DIZOCILPINE-(+)	1.1	5.4	3.1	6.2	5.6	8.7	8.2	4.2	3.9	3.1	17.2	6.8	5.9	2.3	1.7	0.8	8.2	1.7	1.4	4.2	0.3
DIZOCILPINE-(-)	0.4	7.6	4.9	3.6	5.4	8	6.7	7.1	4.9	3.6	20.1	5.4	4.9	0.4	1.3	0.4	8	1.3	2.2	3.1	0.4
DMAB-ANABASEINE	1.3	4.3	3.5	5.1	4	7.7	8	4.8	4.5	4.5	19.7	7.4	6.9	1.6	2.1	0.5	7.7	1.3	1.9	2.9	0.3
DMEOB	0.8	4	3.1	6.2	4.5	8.8	7.9	4.5	4.5	3.4	18.6	5.1	6.5	1.7	2	0.8	9.3	1.4	2	4.8	0
DMH1	2	3	2	3	4	12.1	9.1	3	5.1	6.1	19.2	6.1	6.1	3	1	0	7.1	1	1	5.1	1
DMNB	0.9	4.4	3.8	7.8	5.3	8.1	8.4	4.4	4.1	2.5	16.6	6.6	7.2	1.6	1.6	0.9	8.1	1.2	1.9	4.7	0
DMP-543	1.1	5.7	3.5	6.2	5.1	7.3	7.3	5.1	3.8	3.8	17.5	6.7	6.2	1.9	2.2	1.1	6.7	1.3	2.2	5.4	0
DMP-777	1.6	2.7	4.3	6.4	3.2	8.5	5.3	6.4	4.3	4.8	17.6	7.4	5.9	2.1	2.7	2.1	8	1.6	2.1	3.2	0
DNQX	1.2	3.3	2.9	4.9	5.3	10.6	7.3	6.5	4.1	4.5	18.8	5.3	5.3	2.4	2	0.4	7.8	2	0.8	4.1	0.4
DOBUTAMINE	1.1	4.3	3.8	5.1	4.8	9.1	8.8	4.8	5.1	3.2	19.3	7	5.4	1.1	1.9	0.5	8.3	0.8	1.6	3.8	0.3
DOCETAXEL...2354	0	0	2.3	9.3	4.7	7	7	2.3	2.3	4.7	20.9	9.3	7	9.3	4.7	0	2.3	4.7	0	2.3	0
DOCETAXEL...2355	5	5	0	10	5	0	0	5	10	5	30	5	10	5	5	0	0	0	0	0	0
DOCONEXENT-ETHYL-ESTER	0	3	3	6	9	10.4	7.5	7.5	0	7.5	19.4	7.5	7.5	6	0	0	1.5	0	1.5	1.5	1.5
DOCOSANOL	1.3	5.6	2.3	8.2	3.9	8.2	5.6	3.9	2.6	4.9	18.1	7.2	6.6	1.6	2	0.7	9.5	1.3	2	4.3	0
DOFEQUIDAR	1.2	4.2	4	6.2	4	8.4	7.4	5	4.7	3.5	18.1	6.9	6.9	2	1.7	1	7.2	1.7	1.7	4.2	0
DOFETILIDE	2.6	0	2.6	2.6	15.8	5.3	5.3	2.6	2.6	7.9	21.1	13.2	0	10.5	0	0	0	0	0	7.9	0
DOLASETRON	0.9	4.2	3	6.3	4.2	9.1	9.1	5.3	4	3.3	17.9	6.5	6.3	1.6	1.4	0.9	7.9	2.1	1.6	4.2	0.2
DOLASTATIN-10	5.3	0	0	0	21.1	5.3	15.8	0	10.5	0	5.3	5.3	10.5	5.3	0	0	5.3	0	0	10.5	0
DOLUTEGRAVIR	1.5	4.8	4.1	6.7	4.8	8.2	5.9	3.7	6.7	4.8	17.8	5.2	7.4	1.5	2.2	0.7	5.9	1.5	2.2	3.7	0.4
DOMIPHEN	1.7	3.8	3.8	6.8	4.8	10.6	6.1	5.1	5.5	4.4	17.7	4.8	6.1	1.7	2	1	9.9	1	0.3	2.4	0.3
DOMPERIDONE	1.8	5.4	4	5.8	4.5	8.1	9.4	4.5	4.9	4	15.7	4.9	5.8	3.1	2.2	0.9	7.2	1.3	1.8	4	0.4
DONEPEZIL	0.9	4.6	3.8	7.5	4.6	9.3	9	5.5	4.1	3.8	16.5	6.1	7	1.4	1.4	0.3	7.5	1.4	2	3.2	0
DONITRIPTAN	0.8	3.7	4.2	5.6	4.8	8.5	8.1	5.2	4.4	3.3	18.1	7.1	6.2	1.7	1.5	0.6	8.7	1.2	1.9	4.2	0.2
DOPAMINE	1.4	3.5	2.8	7	5.3	9.1	6	7.4	3.2	5.3	18.9	7.4	5.6	1.4	1.4	0.7	7.4	1.1	0.7	4.2	0.4
DORAMAPIMOD	0.8	4.3	4.3	7.8	6.2	7.8	6.6	4.7	2.7	3.9	16.3	8.2	6.6	1.2	0.4	0.8	8.2	2.7	2.3	4.3	0
DORAMECTIN	1	3.8	2.6	5.4	5.1	9	8.3	5.8	4.2	3.8	20.5	6.4	7.7	1.9	1.9	0.6	4.8	1.9	1.6	3.5	0
DORZOLAMIDE	1.3	3.2	3.2	8.2	6.3	6.3	7.6	6.3	7	4.4	19	0.6	6.3	2.5	3.2	0.6	7	1.9	1.9	3.2	0
DOSULEPIN	1.2	5.5	3.9	5.1	6.2	9.8	10.2	4.3	3.9	3.1	14.8	7.8	5.5	2	1.2	0.4	7	2	1.2	5.1	0
DOVITINIB...4207	0	0	3.7	3.7	14.8	0	18.5	0	0	7.4	11.1	11.1	11.1	7.4	0	0	7.4	3.7	0	0	0
DOVITINIB...4208	2.5	2	2	7.4	7.9	5.9	7.4	4.9	4.4	4.4	17.7	4.9	7.9	0.5	2	0.5	9.4	2.5	2	3.4	0.5
DOXAPRAM	1.1	3.9	3.9	6.6	4.8	8.2	7.6	5.3	4.1	4.3	18.5	5.9	7.3	1.6	1.8	0.7	7.3	1.6	1.4	3.7	0.2
DOXAZOSIN	1.3	4.8	3	6.1	5.1	9.4	7.6	4.1	3.3	3.8	20	6.1	6.3	2.5	2	0.3	7.6	1.5	1.3	4.1	0
DOXEPIN	0.9	4.8	3.9	6.9	4.2	8.2	6.3	5.7	3.9	3.6	17.5	6.3	6.9	2.1	0.9	0.6	9.1	2.4	1.5	3.9	0
DOXERCALCIFEROL	1.4	3.5	4.2	4.9	2.8	12.5	6.9	2.8	6.2	9.7	15.3	4.9	8.3	0.7	2.1	0	7.6	0.7	2.1	3.5	0
DOXIFLURIDINE	3.7	3.7	4.6	2.8	5.5	10.1	9.2	1.8	4.6	4.6	18.3	6.4	5.5	0.9	1.8	0	9.2	0.9	0	6.4	0
DOXOFYLLINE	1.1	5.3	2.7	7.4	5.3	8.5	7.4	4.2	4.2	4.2	15.6	7.2	6.4	2.4	1.6	0.8	8.8	1.3	1.9	3.4	0.3
DOXORUBICIN	0	0	0	0	0	0	0	0	0	0	100	0	0	0	0	0	0	0	0	0	0
DOXYCYCLINE...619	0.9	2.4	3	6.3	4.8	10.5	6.9	3	5.4	4.2	18	6.3	7.2	1.5	2.4	0.6	7.8	2.1	2.4	4.2	0.3
DOXYCYCLINE...620	1.8	4	1.8	7.1	5.8	5.8	8.4	4.4	3.5	4.4	16.4	6.6	8	2.2	1.3	0.9	7.5	2.7	1.8	5.3	0.4
DOXYCYCLINE...621	1.1	4.2	2.6	5.3	5.3	6.3	8.9	3.7	3.7	5.8	21.1	6.8	5.8	2.6	2.6	0.5	5.3	1.6	1.6	5.3	0
DOXYCYCLINE...622	1.5	3.1	2.3	11.5	8.5	10	9.2	2.3	6.2	4.6	13.8	3.8	7.7	0	3.1	0	4.6	1.5	2.3	3.8	0
DOXYLAMINE	1.3	4.5	3.1	5.8	5.2	9	7.8	5.2	3.6	2	17.5	7.2	7	2	1.8	0.9	8.3	1.8	1.8	4	0.2
DPCPX	0.6	2.9	4	6.3	3.4	10.3	5.7	4.6	4	4.6	20.6	5.7	4	2.9	1.1	1.1	8.6	0.6	3.4	5.1	0.6
DPI-201106	1.2	3	3	5.4	4.7	9.9	7.2	5.4	4.7	3.5	17.8	6.7	5.9	2.2	2	0.7	8.4	1.7	2	4.5	0
DPO-1	0.5	5.9	3.6	2.7	6.3	9	7.2	5	3.2	4.5	17.2	6.8	5.4	3.6	1.8	0.5	7.7	2.3	0.9	5.9	0
DPPE	0.7	5.1	3.7	6.1	5.8	8.5	9.5	4.4	3.7	4.1	18.6	4.7	6.8	1	2	0.7	9.2	1	1.7	2.7	0
DRF053-(R)	2.2	6.2	5.1	3.9	4.5	9.6	7.9	4.5	3.4	2.2	18	6.7	3.4	2.8	0.6	0.6	10.1	1.7	1.7	4.5	0.6
DROFENINE	1.1	5.1	3.1	6.5	4.9	7.8	7.6	4.5	4.2	3.3	19.2	6.7	5.6	2	1.1	0.7	8.5	1.3	1.8	4.7	0.2
DROLOXIFENE	0.9	3.8	4.1	5.9	4.4	10.9	8	3.5	3.2	3.5	18.3	6.2	7.4	0.6	1.5	0.6	9.1	1.2	1.8	4.7	0.3
DROMOSTANOLONE-PROPIONATE	1.3	6.5	3.3	6.5	6.5	9.2	7.2	5.2	2.6	3.3	16.3	7.2	6.5	0.7	1.3	1.3	7.2	1.3	2.6	3.3	0.7
DRONEDARONE	0.7	4.3	3	6.3	3.3	10	5.6	4	6.3	4	18.9	5.6	7.3	1	1.7	0.3	9.6	2	2	4	0
DROPERIDOL	0.5	4.7	3.8	5.2	5	7.5	8.7	4.7	3.5	4	18.2	6.1	6.8	2.6	2.1	0.9	7.1	1.7	2.1	4.5	0.2
DROPROPIZINE	1	3.9	2.7	6.1	3.7	10	8.8	4.9	3.9	4.2	19.6	7.6	5.4	1.7	0.5	1	7.8	1	2	4.4	0
DROSPIRENONE...1474	1.5	5.4	3	6	5.4	9	8.1	6.3	3	3	19	6	6.6	1.2	1.5	0.6	6.3	2.4	1.5	3.6	0.3
DROSPIRENONE...1475	0.9	4.4	3.7	6.4	4.6	9.2	7.9	4.8	3.7	2.9	16.7	8.4	7	1.8	2	0.7	7.3	1.5	1.5	4.4	0.2
DROTAVERINE	2.1	3.7	3.7	10.1	4.8	6.9	9.6	1.6	4.8	3.2	14.4	5.9	4.8	1.1	2.1	1.6	10.1	1.6	2.1	5.3	0.5
DROXIDOPA	1.7	3.3	3.3	5	7	7.9	5.8	5.8	5	5.4	18.6	6.6	7.4	1.7	1.7	0.8	8.7	0.4	1.7	2.5	0
DROXINOSTAT	1.4	4.1	1.9	5.4	5.7	9.3	8.7	5.4	4.9	3.8	18.3	5.2	7.9	0.3	1.1	0.8	9	1.1	1.9	3.5	0.3
DS2-(806622)	1.3	3.8	3.2	7.3	4.5	7.6	7	4.5	4.5	3.8	18.2	7.3	6.1	2.5	1.6	1	7.6	1.3	2.2	4.5	0.3
DU-728	1.8	5.4	2.5	6.4	5.7	7.1	8.9	4.6	4.3	4.6	16.1	6.1	5.4	1.1	1.8	1.1	9.6	1.8	1.1	4.6	0
DULOXETINE	1.7	4.2	4.2	4.2	5.1	6.8	6.8	3.4	5.9	4.2	15.3	7.6	5.1	4.2	3.4	0.8	7.6	1.7	0.8	6.8	0
DUP-697	0.6	4.2	3.6	6	4.5	9.6	7.8	5.7	3.6	3.9	17.1	7.2	6.6	1.8	2.1	1.2	8.4	1.5	1.5	3	0.3
DUTASTERIDE	1.2	3	3.6	6.7	6.7	6.1	8.5	5.5	3	4.2	17	7.9	7.9	2.4	1.2	0	8.5	0.6	1.8	3.6	0.6
DVD-111	0.5	4.1	6.8	6.8	5.5	9.1	5.5	4.6	3.2	4.6	15.5	7.3	7.8	1.8	1.4	0	8.7	1.4	0.9	4.6	0
DY131	1.6	3.7	4.5	6.1	4.5	10.2	6.1	4.1	4.5	3.3	15.9	6.5	5.7	2	2.4	0.8	9	2.9	1.2	4.5	0.4
DYCLONINE	1.7	4.2	3.3	7.1	3.8	5.4	8.8	4.2	2.9	2.5	20.8	7.5	8.3	0.8	1.7	0.8	8.8	0.8	1.7	4.6	0.4
DYDROGESTERONE	0.8	4.4	4	5.6	4.6	8.8	8.1	5	3.8	3.8	17.7	6.9	6.9	1.7	1.5	0.8	7.9	1.9	1.9	4	0.2
DYPHYLLINE	1.1	4.4	3.4	5.7	5	7.8	8.7	4.8	3.9	3.4	18.3	6.2	7.3	2.1	1.1	0.5	8.3	1.8	1.4	4.4	0.2
E-2012	1.2	4.3	4	5.2	4	11.7	7.4	5.2	3.7	2.8	17.5	6.8	6.8	1.2	1.8	0.3	6.8	1.8	2.2	4.9	0.3
E-4031	1.8	4.2	4.2	6.1	3	8.5	7.3	3.6	4.2	4.8	19.4	6.1	5.5	1.8	2.4	0	8.5	3	1.2	3.6	0.6
E-64	1.3	5.4	3.6	6.3	4.5	9.4	6.7	6.3	4	4.5	18.4	7.6	6.7	1.8	1.8	0.4	5.8	0.9	0.9	3.1	0.4
E7449	0	2.5	3.8	8.9	3.8	7.6	10.1	5.1	5.1	3.8	17.7	8.9	3.8	1.3	1.3	0	5.1	1.3	2.5	6.3	1.3
EBASTINE	1.3	4.6	3	3.8	5.1	9.7	6.3	3.4	3	3.8	17.7	4.2	7.2	2.1	2.5	0.4	13.1	3	2.1	3.8	0
EBPC	1	4.4	3.1	6.4	5.4	9.5	9	5.4	3.1	3.6	16.4	6.7	5.9	2.1	1.8	1	7.7	1.3	1.8	4.4	0.3
EBSELEN	0.9	3.8	2.4	5.7	6.6	8.5	7.5	3.8	3.8	5.2	14.6	9	9	1.9	0.5	0.5	8	1.9	1.9	4.7	0
ECABAPIDE	1.1	5	3.9	8.9	3.9	7.3	9.5	3.4	2.8	3.9	16.2	6.7	5	2.2	2.8	0.6	8.9	1.7	2.2	3.9	0
ECABET	1	3.7	2.7	5.6	5.6	8.5	9	5.9	4.4	2.9	16.8	6.8	6.3	2.2	1.7	1	8	1.7	1.5	4.4	0.2
ECAMSULE-TRIETHANOLAMINE	4.5	0	0	9.1	9.1	4.5	4.5	4.5	9.1	0	22.7	9.1	9.1	9.1	4.5	0	0	0	0	0	0
ECHINOMYCIN	0	0	0	0	0	0	0	0	0	0	0	0	100	0	0	0	0	0	0	0	0
ECONAZOLE	1.7	4.5	3.4	5.4	4.8	8.5	8.8	4	4.8	3.1	16.5	7.4	6.8	2.3	2.6	0.9	7.4	1.7	2	3.4	0
EDELFOSINE	1.2	4.8	2.9	6.7	5	8.6	7.1	5.5	3.8	3.1	18.1	7.1	6.7	1.7	1.7	1	7.6	1.7	1.9	4.3	0
EDITOL	0	2.4	4.8	8	4.8	10.4	3.2	3.2	2.4	5.6	18.4	9.6	8	1.6	3.2	1.6	4.8	0.8	1.6	5.6	0
EDOXABAN	0	5.8	3.8	9.6	0	15.4	3.8	0	3.8	0	25	7.7	7.7	0	3.8	1.9	7.7	3.8	0	0	0
EDOXUDINE	0.9	4.1	2.8	5.7	5.7	9.4	9.4	3.8	4.7	3.1	17.9	8.2	6.9	1.6	1.6	0.9	5	1.6	1.6	4.7	0.3
EDROPHONIUM	0.8	3.5	3	6	5.2	10.5	7.5	5.2	4.8	4.2	17.5	6.8	5.2	2.2	1.8	0.8	8.2	1.5	1.8	3.5	0
EFAPROXIRAL	1.1	6.5	3.3	6.5	3.3	7.1	5.4	3.3	4.3	3.8	19.6	6.5	8.2	3.8	1.1	0	7.1	2.7	2.2	4.3	0
EFAROXAN	1.2	4.2	2.7	6	5.2	8.2	8.5	3.7	4.2	4.2	18.4	7.7	6.5	2.2	1.2	1	8.2	1.7	1.5	3	0.2
EFATUTAZONE	0.5	4.5	3.6	5.4	5	11.3	8.6	4.1	4.1	4.5	17.1	6.8	6.8	2.3	2.7	0.5	6.3	2.3	0.9	3.2	0
EFAVIRENZ	0	6.5	3	6	6	8.9	8.9	4.2	5.4	3.6	14.9	5.4	7.7	2.4	0.6	0	11.3	0	0.6	4.2	0.6
EFINACONAZOLE	0.5	4.3	3.5	6.4	4.8	8	8.8	5.3	4.8	4	17.3	5.9	7.7	1.1	1.3	1.1	7.2	1.3	1.6	4.8	0.3
EFLORNITHINE	1.3	3.2	3.2	5.1	6.4	5.7	7.6	1.3	3.2	6.4	19.7	8.9	8.3	4.5	0.6	0.6	6.4	1.3	1.3	5.1	0
EFLOXATE	0.8	7.2	3	6.4	4.7	6.8	8.5	5.5	3	3	19.9	8.1	6.4	2.1	1.3	0.4	5.9	2.1	1.3	3.8	0
EFONIDIPINE-MONOETHANOLATE	0.9	4.2	2.8	6.5	4.9	8.2	8.9	4.4	4.7	4.2	17.7	7.7	5.8	1.4	1.9	0.7	7.9	1.4	1.9	3.7	0.2
EGF816	1.8	1.3	3.1	5.3	4.9	12.4	4.4	2.7	4	4.4	16.9	4.9	8	1.3	1.3	1.8	12.9	0.4	4	3.6	0.4
EGLUMETAD	0.6	5.6	3.7	5.6	6.2	8.7	8.1	4.3	5	5	20.5	7.5	4.3	0.6	3.1	1.2	3.7	0.6	2.5	3.1	0
EHOP-016	2.2	2.7	3.3	4.9	3.8	10.4	6	3.3	3.8	4.9	18	6	8.7	0.5	1.6	0	10.4	2.2	1.1	6	0
EIT-HYDROBROMIDE	1	3.7	2.9	6.6	5.2	7.9	8.4	5.4	4.4	3.7	19.2	6.9	5.4	1	1.7	1	8.6	1.7	1.5	3.7	0.2
ELACRIDAR	1.2	3.9	4.6	7.3	4.6	8.7	7.7	4.8	3.4	3.4	16.9	6.1	6.8	1.7	1.5	1	9	2.2	1.2	3.9	0.2
ELAFIBRANOR	1	7.4	2	5.4	5.4	8.9	7.9	6.9	4	4.5	16.3	6.4	7.4	0.5	1.5	0.5	8.4	1.5	2	1.5	0.5
ELAGOLIX	2.3	4.6	3.1	10.7	1.5	10.7	8.4	5.3	0.8	2.3	19.1	8.4	7.6	0.8	0.8	0.8	7.6	0.8	0.8	3.1	0.8
ELBASVIR	1.2	4.1	4.7	6.9	4.1	7.5	9.4	4.1	3.4	4.7	17.5	6.9	7.5	1.2	1.9	0.3	7.5	1.2	1.9	3.8	0.3
ELESCLOMOL	0	0	3	9.1	9.1	9.1	6.1	3	9.1	3	15.2	12.1	6.1	3	0	0	6.1	6.1	0	0	0
ELETRIPTAN	0.8	4.8	4.4	6.9	4	6.5	7.3	4.4	2.8	4.8	19.8	8.1	6.5	1.6	0.4	1.2	7.7	2	1.6	4.4	0
ELIGLUSTAT	1.6	5.4	3.2	7.6	4.1	8.2	8.2	4.1	3.5	2.8	18.3	7.3	7.3	0.9	1.6	0.6	8.8	0.3	1.3	4.7	0.3
ELIPRODIL	0.7	4.5	4.5	5.7	4.5	9.4	8.2	5.7	4.2	3.5	17.9	6.2	6.5	1.2	1.7	1	8.2	1.2	1.5	3.5	0.2
ELLAGIC-ACID	1.3	4.4	3.4	6	4	8.7	8.4	5.7	3.7	3.7	18.8	5	6.4	2.3	1	0.7	8.4	2.3	1.3	4	0.3
ELTANOLONE	0.5	4.2	2.1	6.3	4.7	8.9	8.9	5.2	3.7	4.7	21.5	6.3	5.2	1	1.6	0.5	7.9	1	1	4.7	0
ELTOPRAZINE	1.1	5	5.6	5.6	4.5	10.1	9.5	5	2.8	3.9	22.3	5	7.3	0	1.1	0	4.5	1.1	1.7	3.9	0
ELTROMBOPAG	2.3	3.5	1.9	5.8	6.2	10	8.1	4.6	3.5	5	19.2	6.9	7.7	0.4	0.8	0	6.9	1.5	2.7	2.7	0.4
ELUXADOLINE	0.8	5.9	3.9	6.2	4.3	9	9	5.5	3.1	2.3	21.5	5.9	7	0.4	1.2	0.4	7.4	1.6	0.8	3.5	0.4
ELVITEGRAVIR	1.7	5	3	5.7	4	10.4	5.4	4.7	4	4.3	18.7	6.4	7.4	2.3	1.7	0	9.7	1	1.3	3.3	0
EMBELIN	1.9	3.8	3	7.1	3.8	7.9	9	4.1	6	2.6	17.7	7.5	6	1.5	2.3	0.8	7.1	1.5	1.5	4.5	0.4
EMD-1214063	0.8	4.5	4.5	4.2	5.4	9.3	7	4.2	2.8	3.9	18.9	5.4	5.9	1.7	1.7	0.8	10.7	2	2	4.2	0
EMD-386088	1	4.6	2.6	7.9	2.6	8.6	7.9	4.6	4.3	3	18.8	6.9	5.6	2	1.7	0.3	8.9	1.7	1.3	5.3	0.3
EMD-53998	0	2.9	3.3	5	6.2	10.4	6.7	3.8	2.9	6.2	19.2	5.4	6.2	3.8	2.1	0.8	6.7	2.1	1.2	5	0
EMD-66684	0.6	3	3.7	4.9	5.5	10.4	11	4.3	3	3	19.5	7.9	4.9	3	2.4	0.6	5.5	1.2	1.2	3.7	0.6
EMEDASTINE	2.1	3.2	6.4	7.4	6.4	7.4	5.3	4.3	5.3	5.3	20.2	6.4	5.3	4.3	2.1	1.1	3.2	0	0	4.3	0
EMODIN	2.9	2.9	8.6	5.7	4.3	12.9	7.1	1.4	7.1	5.7	18.6	4.3	5.7	0	1.4	0	4.3	2.9	1.4	2.9	0
EMORFAZONE	1.3	5.7	3.8	7.6	5.1	9.2	10.2	3.8	3.5	1.9	17.5	8	6.1	1	1.3	0	7.3	0.6	1	4.8	0.3
EMOXIPIN	1	5.1	2.8	6.4	4.1	8.4	7.1	5.1	3.6	3.3	18.6	7.1	6.6	2.3	1.5	1	8.4	1.8	1.8	3.8	0.3
EMPAGLIFLOZIN	1.4	6.2	4.3	4.8	4.8	7.7	9.6	3.8	3.3	2.4	16.3	6.2	6.7	3.3	0.5	0	7.7	1.9	1	7.7	0.5
EMTRICITABINE	1.2	4.3	3.1	6.2	4.7	12.8	7.8	4.3	3.5	3.5	18.2	5.8	6.2	1.6	1.6	0.4	5.8	1.6	2.7	4.7	0.4
ENALAPRIL	1.4	4.4	4.1	6.8	4.7	9.9	7.7	4.1	3.8	4.7	17.8	7.1	5.8	1.1	1.6	0.5	7.7	1.6	1.4	3.6	0.3
ENALAPRILAT	0.6	5.5	3.7	8.6	4.6	6.4	11	4.9	4	4	16	5.8	8.6	0.3	0.9	0.3	8	0.9	1.8	3.7	0.3
ENASIDENIB	1.9	4.7	4.2	4.2	3.8	13.2	6.1	5.2	3.3	4.7	17.9	6.1	7.1	1.4	1.4	0.9	8.5	0.5	1.9	2.4	0.5
ENCIPRAZINE	1	4.4	2.7	4.8	5.4	9.5	8.5	5.8	4.8	2.4	16.3	6.1	7.8	0.3	2	0.7	8.5	2	2.4	4.1	0.3
ENDO-IWR-1...3382	1.1	3.9	4.5	6.7	7.8	7.3	11.7	6.1	2.2	5	15.1	5	6.1	1.1	1.1	1.7	6.7	1.1	1.7	3.4	0.6
ENDO-IWR-1...3383	0.5	4.6	4.3	6.7	4.3	7.8	9.9	5.9	2.4	1.9	17.5	6.2	6.5	1.1	1.3	1.1	10.8	1.9	1.3	4	0
ENFLURANE	0.9	4.6	3.4	4.9	5.2	8.9	9.5	5.2	4	3.7	17	8.6	4.9	1.4	2	0.6	7.2	1.1	2.3	4.6	0
ENILCONAZOLE	0.9	4.7	2.8	6.6	3.5	7.3	8.8	3.5	5.7	3.8	17.4	6.6	7.6	1.6	1.3	0.6	8.5	1.6	2.2	4.7	0.3
ENISAMIUM-IODIDE	0.4	3.9	4.4	6.1	3.5	8.8	7	3.1	4.4	3.9	20.6	7.9	5.3	2.6	2.2	0	6.1	2.6	1.3	5.7	0
ENMD-2076	1.1	2.2	1.7	7.9	9	7.9	11.8	3.4	3.4	3.4	14.6	5.6	9	0.6	1.1	0.6	10.7	1.7	1.1	3.4	0
ENOCITABINE	3.2	3.9	1.3	3.9	5.2	12.3	6.5	4.5	1.9	6.5	15.6	8.4	3.2	0.6	2.6	1.3	9.7	2.6	2.6	3.2	0.6
ENOXACIN	2.5	6.2	2.9	7.4	6.6	8.6	7.8	2.9	3.7	3.7	17.7	7	6.2	0.8	1.6	0.4	7.4	1.2	1.2	3.7	0.4
ENOXIMONE	1.3	5.9	3.8	6.8	5.1	5.1	8	5.9	3.8	3.8	20.3	7.2	8.9	1.3	1.7	0.4	4.2	0.8	1.3	4.2	0.4
ENOXOLONE	1.3	3.8	2.9	6	4.5	8.7	8.5	4.7	4.2	2.9	18.9	6.7	6.7	1.3	1.6	0.9	8.2	1.8	1.6	4.7	0.2
ENPROFYLLINE	0.7	4.6	3.9	6.4	5.1	8.3	8.6	4.2	4.4	3.9	18.1	6.6	6.4	1.7	1.7	0.7	7.3	1.5	1.2	4.4	0.2
ENROFLOXACIN	2.3	4.5	5.1	5.1	6.8	9.6	9	6.2	5.1	4	16.4	6.8	5.6	1.7	0	0	5.1	1.7	1.1	4	0
ENTACAPONE	1.2	4.7	3.2	5.5	4.9	8.7	8.7	4.9	3.5	4.1	16.9	8.1	6.1	1.7	1.7	0.6	8.4	1.5	1.5	3.8	0.3
ENTECAVIR	1	3.4	6.9	6.9	4.4	6.4	9.3	6.9	2.9	3.9	16.2	5.4	3.4	2.5	2	0.5	8.3	2.9	2.5	4.4	0
ENTINOSTAT	4.2	0	8.3	8.3	4.2	14.6	8.3	0	6.2	4.2	12.5	8.3	14.6	0	2.1	0	2.1	0	0	2.1	0
ENTRECTINIB	1.4	2.1	2.5	6.4	4.9	10.6	10.2	2.1	3.2	4.6	17.7	5.7	6.7	0.4	1.4	1.4	10.6	1.8	2.5	3.9	0
ENZALUTAMIDE	0.9	4.1	1.8	5.4	5	8.6	9.5	2.3	5.9	3.2	17.6	9	5	2.3	2.3	0	7.2	2.7	2.3	4.5	0.5
ENZASTAURIN	1.3	3.5	5.3	3.5	5.3	6.6	6.6	7.5	3.5	3.1	19.8	5.7	6.6	1.8	0.4	0.9	8.4	1.3	3.1	5.3	0.4
EO-1428	1.4	5.1	3.7	6.5	4.2	9.1	8.8	5.1	3.4	2.8	19.8	4.5	5.4	0.8	2	0.6	10.2	1.7	0.8	4	0
EPALRESTAT	0.8	3.6	4	6	6	8	8	5.2	4	5.2	16.1	8.4	6	1.2	1.2	0.4	8	0.8	2.8	3.6	0.4
EPEREZOLID	0.7	3	3	6.3	4.8	8.9	8.5	6.3	3	4.4	21.9	6.3	4.4	1.1	1.1	0.7	7.8	2.2	1.1	4.1	0.4
EPERISONE	0.4	3.4	4.1	7.1	5.2	7.5	7.1	4.9	4.1	3	17.5	8.6	5.2	1.9	2.6	0.7	6.7	2.6	1.5	5.6	0.4
EPHEDRINE	1.1	4.7	3.2	6	5.4	8.8	7.9	4.7	4.1	3.6	16.5	6.9	6.6	1.7	1.7	0.9	9	1.1	1.7	4.3	0.2
EPHEDRINE-(RACEMIC)	0.8	4.8	4	6.4	5.4	7.5	6.7	4.3	5.1	2.9	17.7	7.5	6.2	2.4	1.9	0.5	8.3	1.6	2.1	3.8	0
EPIANDROSTERONE	1	5.8	1	5.8	4.9	9.7	10.7	3.9	1.9	1.9	20.4	7.8	2.9	5.8	1	1.9	4.9	2.9	2.9	2.9	0
EPICATECHIN-GALLATE-(-)	1.4	5.2	3.5	4.9	4.9	8.7	6.9	5.6	3.5	4.5	18.8	8.3	6.9	1	1.7	0	8.3	1.4	1	3.1	0.3
EPINASTINE	0.8	4.6	4.1	6.4	4.6	9.3	7.2	4.4	3.4	3.6	17	6.4	7.2	2.6	1.8	0.3	7.2	2.3	1.3	5.2	0.3
EPINEPHRINE	1.3	4.9	4	8.1	3.1	7.6	5.4	5.4	4	4.9	18.4	4.9	4	2.7	1.8	1.3	10.8	0.4	2.7	4	0
EPIRIZOLE	1.6	6.1	2.9	5.1	5.4	8.6	9.2	4.5	4.1	3.2	19.1	8	4.8	1.6	1.3	0.3	8.3	1.3	1.6	3.2	0
EPIRUBICIN	0	0	0	0	16.7	0	0	0	0	0	50	16.7	0	16.7	0	0	0	0	0	0	0
EPITIOSTANOL	1.5	3.7	3	9.7	3.7	6.7	6.7	3.7	1.5	5.2	23.9	5.2	4.5	0.7	3.7	1.5	6.7	3	1.5	3.7	0
EPLERENONE...1998	2	3.9	3.6	6.6	5.6	6.6	8.2	3.3	4.3	2.6	17.4	7.6	6.2	2.3	2.3	0.3	8.6	1.6	1.3	5.3	0.3
EPLERENONE...1999	2.3	2.9	7	5.2	5.8	14	4.1	1.2	7	6.4	20.3	4.1	4.7	2.3	1.2	0	6.4	1.7	1.7	1.7	0
EPOPROSTENOL	1	4.4	4.7	6.5	4.7	7.8	8.6	4.2	3.6	3.6	18	6	6	1.6	2.1	0.3	8.6	2.1	1.6	4.4	0.3
EPOTHILONE-A	0	3.8	0	3.8	11.5	3.8	0	0	7.7	0	19.2	7.7	23.1	3.8	0	0	7.7	0	0	7.7	0
EPOTHILONE-B	0	0	2.3	9.3	7	4.7	4.7	0	4.7	7	20.9	4.7	9.3	0	7	0	9.3	0	2.3	7	0
EPOTHILONE-D	0	2.6	2.6	2.6	10.5	5.3	2.6	2.6	7.9	2.6	18.4	7.9	15.8	10.5	0	0	2.6	0	0	5.3	0
EPRAZINONE	0.6	6.9	4	5.8	3.5	7.5	6.9	3.5	6.4	5.8	19.1	9.2	4.6	1.7	1.2	0.6	7.5	1.2	1.2	2.9	0
EPRINOMECTIN	1.4	5	1.8	6.1	5.4	9.7	6.5	5.4	3.2	3.9	16.1	5.7	7.2	2.2	1.4	0.4	9.7	2.2	1.8	5	0
EPROBEMIDE	2.2	5.7	4.3	5	5	7.9	8.6	5	3.6	4.3	20.4	6.5	5.4	1.8	1.1	0.7	6.1	2.2	1.4	2.5	0.4
EPRODISATE	1	7.5	3	9	6.5	8.5	7.5	8	2.5	1.5	17	3	5.5	1.5	1.5	0.5	5.5	2	1.5	6.5	0.5
EPROSARTAN	7.3	2.4	9.8	7.3	9.8	2.4	7.3	2.4	7.3	7.3	7.3	4.9	7.3	2.4	7.3	0	2.4	2.4	0	2.4	0
EPTIFIBATIDE	1.5	4	2.6	7	4	9.2	6.6	3.7	4.4	4	19.9	8.5	4.8	1.5	1.8	1.1	7.7	2.2	0.7	4.8	0
EPZ-5676...2210	1	3.2	2.2	4.8	5.1	9.9	6.7	4.8	3.5	3.8	19.2	8.3	6.7	1.9	1.3	0	8.7	2.2	1.9	4.5	0
EPZ-5676...2211	1.3	4.5	2.7	5.9	5.9	9.3	5.6	4.8	5.6	5.1	16	5.9	6.4	1.6	1.9	0.3	10.1	1.6	1.3	4.3	0
EPZ004777	1.3	5.1	3.5	3.5	5.8	9	8.4	4.5	4.8	4.2	18.6	6.1	6.4	1.3	1	0.3	7.1	1.3	2.3	5.1	0.3
EPZ005687	1	3.5	3	7.1	5.6	11.6	9.1	3	2	4	18.2	9.1	8.1	3.5	1.5	0.5	5.6	0.5	0.5	2.5	0
EQUILIN	1.2	2.7	3.6	5.7	6	6.3	8.4	4.2	4.2	4.2	15.3	8.4	7.2	2.4	1.5	0.6	9	2.1	1.8	4.8	0.3
EQUOL...3171	1.3	2.6	3.9	8.4	4.5	9.7	9.7	2.6	3.2	5.2	18.1	5.8	7.1	3.2	2.6	0.6	5.8	1.9	0.6	3.2	0
EQUOL...3172	1.3	3.8	1.7	6.4	4.7	6.8	7.3	7.7	5.6	4.7	20.1	5.1	5.1	0.9	2.6	0.9	9	1.7	0.9	3.8	0
ERASTIN	1.2	5.6	2.4	8	5.6	6.5	9.5	7.7	3.6	3.8	16	4.4	5.9	0.6	1.5	0.6	10.1	0.9	1.8	4.4	0
ERCALCITRIOL	3	3	3	7.5	2.3	15.8	7.5	1.5	2.3	6	14.3	4.5	5.3	3	2.3	0.8	9	1.5	1.5	6	0
ERDAFITINIB	1.1	5.4	2.3	8.4	5.4	5	10.7	4.6	2.7	3.4	19.9	5.7	8	1.1	1.1	1.1	8.4	1.1	1.5	2.7	0
ERDOSTEINE	1.4	4.3	3.5	5.8	4.6	8.9	8.1	5.2	4.6	3.5	15.9	6.9	6.3	1.4	1.7	0.9	9.2	1.7	1.2	4.6	0.3
ERGOCALCIFEROL	0.3	6.6	4.3	6.6	5	8.6	9.9	4	4	3	16.6	5.6	7.6	1.3	1.7	0.7	7.6	1	1.3	4	0.3
ERGONOVINE	2.5	4.5	4	5.5	6.5	6	9.5	4.5	5	3	19.4	6.5	4.5	3	2	0	6.5	2	2	3.5	0
ERLOTINIB	1.4	1.4	3.5	9.6	4.6	9.6	4.6	1.8	4.3	3.2	16.3	4.3	9.6	3.2	2.8	0.7	10.3	2.5	2.5	3.5	0.4
ERTEBEREL	1.8	3.2	3.2	7.7	4.1	8.6	9.5	6.8	6.3	4.5	13.5	4.1	5.4	1.8	3.2	1.8	7.7	1.8	1.4	3.6	0.5
ERTUGLIFLOZIN	2	4.3	3.1	6.3	6.3	10.2	6.7	3.9	5.1	4.7	19.6	5.1	7.5	0.8	1.6	0	7.1	2	0.8	2.7	0.4
ERYTHRITOL	0.8	3.8	1.9	8.7	4.2	5.7	4.5	6.4	5.7	4.9	18.5	7.2	6.8	1.5	2.3	0.4	8.3	1.1	2.3	4.9	0.4
ERYTHROMYCIN-ETHYLSUCCINATE	2.6	4.7	3.2	5.8	4.7	9.5	7.4	3.2	4.2	2.6	18.4	6.8	8.4	2.6	2.1	0.5	5.3	0.5	3.2	4.2	0
ERYTHROMYCIN...3466	1.1	4.8	4	5.3	5.3	8	8.5	5.1	3.2	4	16.8	7.2	6.7	1.3	1.9	0.8	9.1	1.9	1.9	2.9	0.3
ERYTHROMYCIN...3467	1.2	3.9	3	7.3	4.5	9.4	7	6.7	3.9	3.6	18.5	6.1	6.1	1.5	0.9	0.6	8.2	1.5	2.1	3.6	0.3
ERYTHROSINE	1.6	3.5	2.3	8.2	3.5	8.6	9.3	4.7	3.5	5.4	17.5	7	6.6	1.9	1.9	0	7.8	1.6	0.8	3.9	0.4
ESAPRAZOLE	1.7	4.7	3	7.7	5	10.3	9.3	4.3	2.7	3.3	17	5.3	8	1.3	1.3	0.7	9	1	0.3	3.7	0.3
ESCITALOPRAM	0.6	3	3	7.3	4.2	6.9	9.1	4.8	4.5	3.6	19.9	6.9	5.4	0.9	1.5	0.9	8.8	1.8	1.8	4.5	0.3
ESCULIN	1.1	4.2	3.6	5.7	5.1	8.2	7.4	5.3	3.8	3.4	18.5	7.4	6.3	1.9	1.9	0.6	7.6	1.5	1.7	4.8	0.2
ESLICARBAZEPINE-ACETATE	0.9	6.1	2.2	7.9	3.5	10.1	6.6	5.3	4.4	3.1	18.4	7	6.1	1.3	1.3	0.9	6.1	2.6	1.8	3.9	0.4
ESMOLOL	1.1	4.1	3.7	6.3	4.4	9	7.4	5.2	3.7	3.7	19.4	6.8	5.2	1.7	1.7	0.7	9	1.5	1.5	3.5	0.2
ESOMEPRAZOLE	0.6	4	2.9	7.5	4	10.4	6.9	3.5	6.4	2.9	16.8	8.1	5.8	2.9	1.7	0.6	8.1	2.3	1.2	3.5	0
ESTETROL	1.3	3.8	4.1	5.6	3.8	8.2	9.4	5.3	4.1	3.4	22.3	5.3	6.9	1.3	1.6	0.9	7.2	0.6	0.9	4.1	0
ESTRADIOL-ACETATE	1.6	2.3	4.7	6.6	6.2	7	6.2	5.4	2.7	2.7	18.7	7.4	7	1.2	1.9	0	7	1.9	2.3	7	0
ESTRADIOL-BENZOATE	0.7	4.2	2.8	4.5	4.5	8	8.7	3.1	4.5	3.8	17.4	7.6	7.6	2.1	2.8	0	8.7	2.4	1.7	4.5	0.3
ESTRADIOL-CYPIONATE	0.8	2.5	3.3	12.4	7.4	4.1	7.4	0.8	8.3	8.3	13.2	9.1	7.4	5.8	0	0	5	0.8	0.8	2.5	0
ESTRADIOL-VALERATE	0.9	4	3.1	6.2	4.3	8.4	6.5	5.9	4.3	4.3	17.4	7.8	7.8	1.2	1.2	0.9	8.4	1.2	1.6	4	0.3
ESTRADIOL...1961	1	4	4	6.9	5.4	7.9	9.4	5	5	4.5	16.3	5.9	6.4	1.5	2.5	0.5	7.4	1	1	4.5	0
ESTRADIOL...1962	0.8	4.5	3.9	5.9	4.9	8.7	7.7	5.3	3.9	3.4	18.7	7.1	6.7	1.6	1.6	0.8	7.3	1.4	1.6	4.1	0.2
ESTRAMUSTINE	1.2	2.7	3.5	7.3	2.3	10	8.5	5	4.6	5.8	15.1	5.4	8.9	1.5	2.7	1.2	8.5	1.5	1.2	2.7	0.4
ESTRAMUSTINE-PHOSPHATE	1.6	3.8	4.5	5.1	4.8	7	8	4.2	4.8	2.9	17.9	7.7	7	2.2	1.9	0.6	8.6	1.9	1.9	3.2	0.3
ESTRIOL	0.6	5.2	3.8	5.5	5.2	6.7	9.6	4.7	4.1	3.5	18.4	6.1	5.5	2	2	0.9	7.9	2.3	1.7	4.1	0
ESTRONE...4084	0.4	2.6	2.2	6.6	5.7	8.8	8.3	6.1	3.1	4.4	18	7.9	6.6	1.3	1.8	0.9	8.3	1.8	0.4	4.4	0.4
ESTRONE...4085	0.8	5.3	3.7	6.4	5.3	8.8	8.2	5	4.5	4.2	19.4	5.3	6.4	1.3	1.3	0.8	5.6	1.9	1.9	4	0
ESTROPIPATE	0.9	3.1	3.4	5.9	4	9.6	8	5.3	3.4	5.3	15.8	6.5	7.4	1.5	1.9	1.2	8.7	1.5	2.2	4	0.3
ESZOPICLONE	2.4	4.8	3	5.5	4.8	7.9	6.7	3.6	2.4	3.6	20.6	8.5	7.3	4.2	0.6	1.2	4.8	2.4	0.6	4.8	0
ETACRYNIC-ACID	1.3	4.4	4.4	5.7	3.3	8.2	8.5	4.9	4.1	2.6	17.5	6.7	7.7	2.6	1	0.5	8.7	1.5	1	5.1	0.3
ETAFENONE	0.6	4.4	3.5	6.7	4.7	9.6	8.7	4.7	2.9	4.1	18.7	5.8	7.6	0.9	1.2	0.9	7.9	0.6	1.5	5	0.3
ETAMSYLATE	0.9	4.4	3.5	5.8	5.5	8.7	9.6	5.8	4.1	4.4	18	6.1	5.2	1.2	1.7	0.6	8.1	1.7	1.2	3.2	0.3
ETANIDAZOLE	1.2	4	3.5	5.4	5.4	7.9	7.9	5.2	5	3.5	19.1	7.2	5.7	2	1.2	0.7	7.4	1.5	1.7	4.2	0.2
ETAZOLATE	2.3	5.4	3.9	7	5.4	7.8	8.5	6.2	2.3	4.7	17.8	4.7	4.7	1.6	0.8	0.8	10.1	2.3	2.3	1.6	0
ETEBENECID	0	4.5	4.5	5.4	5.4	7.2	9.9	3.6	4.5	3.6	18.9	3.6	7.2	2.7	0.9	0.9	3.6	3.6	2.7	7.2	0
ETHACIZIN	0.7	5.2	4.2	7.3	3.8	5.9	9.1	7	4.2	4.2	19.9	6.3	7	1	1.4	0.7	6.3	0.7	1.4	3.1	0.3
ETHACRIDINE-LACTATE-MONOHYDRATE	2	3	2	7.9	4	3	4	0	9.9	2	21.8	5	6.9	4	4	0	7.9	1	4	7.9	0
ETHAMBUTOL	1	4.1	3.6	4.3	5.3	8.1	7.9	4.8	3.6	4.6	17	7.9	7.1	2	2.3	0.8	9.4	1.5	1.3	3.3	0.3
ETHAMIVAN	0.8	3.8	3.3	6.5	4.6	7.6	8.2	4.9	4.6	4.1	18.8	6.5	5.7	1.6	1.4	0.8	8.7	1.6	2.2	4.1	0
ETHAVERINE	1.3	4.6	3.3	5.9	4.1	8.7	7.7	4.4	4.4	3.3	19.7	6.4	5.1	1.5	2.1	0.8	10	1.5	1.5	3.6	0
ETHENZAMIDE	1.1	4.6	3.3	6.3	4.8	9.2	7.9	5.2	3.5	3.3	18.3	6.6	6.1	1.1	1.5	0.9	8.5	1.3	2	4.4	0.2
ETHIMIZOL	1.3	3.6	3.6	6.9	4.9	9.5	8.6	4.6	3.9	3.3	16.4	6.9	6.6	2	1.3	0.3	8.6	0.7	1.6	4.9	0.3
ETHINYL-ESTRADIOL	3.2	3.8	5.1	7	5.1	9.5	6.3	3.2	3.2	5.1	19.6	4.4	5.1	1.3	2.5	1.3	7	1.3	1.9	3.8	0.6
ETHIONAMIDE	1.6	5.1	2	6.3	5.5	5.5	9.4	4.7	4.3	2.8	16.1	6.3	6.7	2.8	3.5	1.2	7.9	1.6	2.4	4.3	0
ETHISTERONE	0.9	4.1	3	5.8	4.7	9.2	8.8	4.7	4.1	3.8	17.7	7.1	6.8	2.1	1.5	0.4	7.7	1.3	1.9	4.3	0.2
ETHOPABATE	0.8	4.6	3.3	6.9	4.3	7.6	7.6	5.9	3.6	4.1	16.3	8.1	6.1	2	1.3	1	9.7	1.8	1	4.1	0
ETHOSUXIMIDE	1.2	4.9	3.7	7	3.7	6.6	8.6	6.2	4.9	3.3	18.1	8.6	6.6	1.6	2.1	0.4	5.8	1.6	2.1	2.9	0
ETHOTOIN	1.2	5.2	3.5	5.9	3.8	8	8.9	5.4	3.5	3.5	17.8	6.6	6.8	1.9	1.4	0.7	8.5	1.9	1.6	3.8	0.2
ETHOXZOLAMIDE	1.4	4.1	4.1	5.8	5	8.9	7.7	4.8	3.4	3.4	18	6.5	6.7	1.7	2.2	0.7	8.4	1.4	1	4.8	0
ETHYL-PARABEN	1.4	4.6	2.1	5.3	5.3	9.2	7.8	3.2	3.5	4.3	18.1	7.1	7.1	1.8	1.8	0.7	9.2	0.4	2.1	4.6	0.4
ETHYL-VANILLIN	0	3.7	5.2	6	3.7	9	4.5	3	3.7	6	23.1	3.7	9.7	2.2	2.2	0.7	6	2.2	0.7	3.7	0.7
ETHYLENEDIAMINETETRAACETIC-ACID	0.4	4.4	3.6	6.8	4.8	8.8	7.6	4.8	2.8	5.6	19.5	6.8	6	0.4	0.8	0.4	7.6	2	2.4	4.8	0
ETHYLNOREPINEPHRINE	0.7	5.5	2.6	7.7	4.7	7.7	7.3	3.6	3.3	4.4	16.4	8	6.2	2.2	1.5	0.7	10.2	1.1	1.5	4.4	0.4
ETHYNODIOL-DIACETATE...2861	1.3	3.8	1.9	8.3	10.2	6.4	8.9	4.5	0.6	3.2	15.9	7.6	7	2.5	1.9	0	5.1	2.5	2.5	5.7	0
ETHYNODIOL-DIACETATE...2862	1.3	5.3	4	6.2	4	11	9.7	4.4	4.4	3.5	16.3	7.9	5.7	2.6	0.9	0.9	5.7	0.9	0.9	4.4	0
ETICLOPRIDE	0.9	4.3	4.1	6.3	5	8.6	6.8	4.8	3.2	3.6	18.8	7	6.1	1.6	1.8	0.7	8.2	1.4	1.6	5	0.2
ETIDRONIC-ACID	1.3	4	3.2	7	3.5	8.9	8.3	6.2	3.8	4	19.6	7	5.4	1.9	1.9	0.3	6.2	1.3	1.6	4.3	0.3
ETILEFRINE	1.4	4.1	1.8	6.9	4.6	9.7	7.8	6	3.2	5.1	19.4	5.5	5.5	3.2	1.4	0.5	7.4	0.9	1.4	4.1	0
ETILEVODOPA	2.2	5.1	2.9	5.1	6.5	6.5	8.3	5.1	4.3	4.3	20.7	7.6	6.2	0.7	1.1	0.4	6.9	0.4	1.1	4.7	0
ETIZOLAM	0.3	6.1	4.2	6.8	5.2	8.4	8.7	3.5	4.8	3.5	19	6.1	5.2	2.3	1	0.6	5.8	1.9	1.6	4.5	0.3
ETODOLAC	1.1	3.8	3.8	6.7	5.1	8.9	8.6	5.1	4.4	3.5	16.6	6.4	6.7	1.6	1.8	0.7	7.8	0.9	1.3	5.1	0.2
ETOFENAMATE	0.6	5.1	4	9.6	5.1	9	6.8	5.6	4	2.8	17.5	6.8	9	1.1	0.6	1.1	5.1	1.7	1.7	2.8	0
ETOFIBRATE	1.1	4.4	3	6.8	4.2	8.9	7.6	4.9	4.4	3.8	17.9	6.5	6.5	1.7	1.7	0.8	8.4	1.5	1.7	4	0.2
ETOFYLLINE	1.5	4.9	4.1	6.1	4.9	8.7	8.7	5.6	3.3	4.1	16.1	7.7	6.4	1.5	1.8	1	6.6	1.5	1.3	3.8	0.3
ETOFYLLINE-CLOFIBRATE	0.5	4.9	4.6	6.3	4.6	9.6	7.4	4.6	3.6	2.7	18	6.3	6.8	1.1	1.4	0.3	9.8	1.9	1.1	4.1	0.3
ETOMIDATE	1.1	3.3	2.6	6.6	5.1	8.8	8	4.7	3.3	4.7	19.7	7.3	6.6	2.6	2.2	0	6.6	1.5	1.1	4	0.4
ETOMOXIR	0	0	0	0	0	0	50	0	0	0	50	0	0	0	0	0	0	0	0	0	0
ETONOGESTREL	0.5	3.3	3.8	8.6	5.3	10.5	5.3	4.3	1.9	4.3	20.1	8.1	5.3	1.9	1.4	1	7.7	1.9	1.4	3.3	0
ETOPOSIDE	0.8	3.3	3.3	10.8	7.5	7.5	9.2	2.5	7.5	4.2	13.3	4.2	8.3	1.7	4.2	0	6.7	0.8	1.7	2.5	0
ETOPOSIDE-PHOSPHATE	1.2	4.1	1.7	8.3	5	7.9	7.1	5	5	3.3	19.9	6.6	10.4	0.4	1.7	0.8	6.2	0.4	1.2	3.3	0.4
ETORICOXIB	0.5	3.5	4.3	5.4	4.6	8.6	9.1	5.1	3.5	3.2	19	7.8	5.9	1.6	1.1	1.1	8.6	1.3	2.1	3.5	0.3
ETOSALAMIDE	1.3	3.8	3.5	6.1	5.6	9.6	9.1	5.1	3.3	3.5	16.9	6.6	5.6	1	1.8	1	9.1	1.5	1	4.5	0.3
ETP-46464	1.7	4.9	2.8	8	4.5	9.7	6.2	4.5	4.5	3.5	15.3	3.8	7.3	2.1	2.4	0.3	9.7	2.1	2.1	4.5	0
ETRAVIRINE	1.1	4.8	2.8	5.5	4.8	9.2	8.1	4.8	4.6	3.5	17.3	7.4	5.7	2.2	1.8	0.9	8.1	1.8	1.8	3.7	0.2
EUGENOL	1.1	4.3	4	6	5.5	8.3	8	4	4	3.4	16.7	7.5	6.6	2	2	0.9	8.3	0.9	0.9	5.5	0
EUPATILIN	0.3	3.8	2.5	4.7	4.1	7.6	10.4	6.3	3.8	3.5	21.8	6.6	5.1	1.6	0.6	0.6	9.8	1.3	0.9	4.4	0
EVACETRAPIB	0.8	3.1	4.2	6.7	4.5	10.1	6.7	5.6	5	3.1	16.8	5.9	5.6	2	2.2	0.6	7.3	2.5	1.7	5.3	0.3
EVANS-BLUE	0.3	5.3	3.8	4.7	5.3	7.5	8.2	5.3	4.1	4.1	19.4	6.6	7.2	2.2	1.3	1.3	6.3	1.3	1.6	4.1	0.3
EVATANEPAG	1.1	4.9	3.5	6.8	4.9	8.7	8.4	5.7	3.5	4.1	17.4	6.8	6	0.5	2.2	0.3	7.6	1.4	1.9	4.1	0.3
EVEROLIMUS	1.2	3.3	2.5	10.4	5.4	5.8	8.3	3.3	4.2	2.1	15.4	5	8.8	2.9	2.5	0.4	10.8	1.7	1.7	3.8	0.4
EVODIAMINE	0	2.4	7.1	9.5	4.8	4.8	4.8	2.4	9.5	0	16.7	4.8	11.9	4.8	2.4	0	9.5	2.4	2.4	0	0
EVP-6124	0.8	4.7	3.3	6.1	4.5	8.9	9.2	5.6	4.2	5	16.2	5.3	5.8	1.4	1.4	0.6	8.9	1.7	1.7	4.5	0.3
EVP4593	1.2	2.9	6.2	5.4	5	9.6	6.7	4.6	5.8	2.1	18.3	5.4	6.7	2.9	2.5	0.8	7.9	1.2	1.7	2.9	0
EX-527	0.6	4.6	2.6	6.4	4.9	10.1	7	5.2	3.5	4.9	17.4	7.2	6.1	2	0.9	0.6	8.4	1.4	1.4	4.3	0.3
EXALAMIDE	1.3	2.7	3.6	9.3	6.7	8.4	8	4.4	4.4	3.1	14.7	8	5.8	2.2	0.9	0.4	9.3	1.8	1.8	2.7	0.4
EXAMORELIN	1.7	5.4	3.7	7.8	4.1	7.1	9.5	5.4	2.7	4.7	16.6	7.8	6.8	0.7	1	0.3	8.1	0.7	1.4	4.4	0.3
EXATECAN-MESYLATE	0	0	0	50	0	0	0	0	0	0	50	0	0	0	0	0	0	0	0	0	0
EXEMESTANE	0.8	3.4	3.4	7.2	6.1	6.4	9.5	3.4	4.5	3.8	19.7	6.8	8.7	1.5	2.3	0.8	4.9	1.5	1.1	4.2	0
EXHERIN	1.4	3.6	4.5	6.1	3.3	8.1	7.8	5	5	2.8	18.9	7.2	5.8	1.9	1.4	0.8	8.6	0.8	2.2	4.2	0.3
EXIFONE	1.5	4.2	2.1	6	5.7	9	8.7	5.7	3	3.6	20	5.7	6.3	1.2	1.8	0.9	9	0.6	0.9	4.5	0
EXISULIND	1.3	4.1	3.6	6.6	4.6	6.9	9.4	5.6	3.8	3.6	19.1	5.1	7.9	0.8	0.8	1	8.9	1.3	2	3.6	0.3
EXO-1	1.2	5.4	3.6	8.4	6	7.2	6	7.2	4.2	5.4	18	8.4	3	1.8	1.8	0	6.6	0.6	1.2	3.6	0.6
EZATIOSTAT	1.3	4.5	4.8	7.6	4	7.8	8.6	4.8	4.5	3.3	16.9	6.3	6.5	1.8	1.5	0.8	7.1	1.8	1.5	4.8	0
EZETIMIBE...2723	1.1	5.2	3.3	6.6	5.2	8	8.2	5.5	4.4	4.1	16.8	6.3	6	2.2	1.4	0.3	7.4	1.6	1.4	4.7	0.3
EZETIMIBE...2724	1.5	4.8	5.1	8.1	5.5	9.6	10.3	5.1	2.2	2.9	15.4	5.9	6.6	1.5	1.1	0.4	9.6	0.7	1.1	2.2	0.4
EZUTROMID	1.5	4.2	3.9	5.9	5	7.4	9.5	5.3	4.2	3.3	17.2	6.5	6.8	1.2	0.9	1.2	7.7	1.5	1.8	4.7	0.3
F-11440	1.6	2.8	4	6.7	3.6	7.9	9.5	5.6	4.8	4	19.4	6	6.3	1.2	1.6	0	6.7	1.6	1.6	4.8	0.4
F351	1.4	4.9	3.4	7.1	5.7	9.7	8.9	5.1	3.1	2.3	16	7.4	7.1	0.3	1.1	0.6	8.6	1.1	1.7	4	0.3
FADROZOLE	1.1	4.5	5	5.6	3.9	8.4	7.3	4.5	5.6	6.1	19.6	5.6	5	1.7	2.8	0.6	5.6	1.7	0.6	4.5	0.6
FAGOMINE	0.9	4.8	4.4	8.3	3.9	8.3	7.4	5.7	5.7	3.1	16.2	5.2	7	1.3	3.1	0.9	6.6	1.7	1.3	3.9	0.4
FALECALCITRIOL	0.8	4.9	4.1	4.9	4.1	10.4	8.5	3.6	3.8	4.1	18	6.6	4.4	1.4	1.6	0.5	9.3	1.9	1.6	5.5	0
FAMCICLOVIR	0	0	0	18.8	6.2	0	6.2	0	0	6.2	6.2	18.8	6.2	6.2	0	0	12.5	12.5	0	0	0
FAMOTIDINE	2.4	5.3	2.4	4.3	1.4	8.7	6.7	4.8	5.3	4.3	23.1	8.2	4.3	0.5	1.9	1	6.2	3.4	1	4.8	0
FAMPROFAZONE	1	4.2	4.2	7.6	5.2	8.9	7.9	4.5	4.7	4.2	17	5.8	6	2.1	1.6	0.5	7.3	1.6	1	4.5	0.3
FANANSERIN	0.9	4.3	2.2	5.2	5.2	7.8	9.9	4.3	3	4.3	15.5	6	8.6	2.6	1.7	0.9	9.5	2.2	0.9	5.2	0
FANETIZOLE	1.3	5.9	4.7	7.6	3.4	7.2	9.7	4.7	1.3	3.4	19.5	5.5	5.1	0.8	2.1	0.8	8.1	1.3	1.7	5.5	0.4
FAROPENEM	0.7	4.9	4.2	4.5	5.2	8.7	8	4.9	3.1	3.8	18.5	5.6	7	1.4	1	1.4	8.7	1.4	2.4	4.5	0
FAROPENEM-MEDOXOMIL	1.2	3.9	3.1	5.9	3.9	7.8	9.8	4.3	5.9	3.1	18	7.5	4.7	1.6	0.8	0.8	9	2.4	1.6	4.7	0
FASUDIL	1.3	4.5	2.8	6.5	4	8.3	8.5	5.8	3.8	3.8	17.8	7	6.8	2	1.8	0.8	8	1.5	2	3	0.3
FAVIPIRAVIR	0.7	4.6	5.9	4.6	3.9	9.2	9.2	3.9	5.9	4.6	21.1	5.9	3.9	0	2	0.7	7.9	2	0	3.9	0
FDCYD	3.6	3.6	1.8	5.5	5.5	1.8	3.6	0	7.3	7.3	23.6	5.5	12.7	3.6	3.6	0	1.8	1.8	1.8	5.5	0
FEBUXOSTAT	1.5	5	3.8	7.6	5	10	7.9	5.9	3.2	2.6	16.7	7	6.2	1.2	1.2	0.3	8.2	1.5	1.5	3.5	0.3
FELBAMATE	0.9	4.7	4.1	7.6	4.4	8.9	7.9	5.1	5.4	3.2	15.8	7.6	6.3	2.2	1.3	0.9	6.3	1.3	1.9	4.1	0
FELBINAC	1.5	4.6	3.1	6.8	3.1	9.8	8.3	4.6	4.6	4.6	19.4	6.5	5.5	2.8	1.2	0.3	5.2	1.5	1.2	4.9	0.3
FELODIPINE	1.1	4.4	3.6	6.1	4.6	8.9	7.8	5.1	4.4	3.6	17.8	7.2	6.1	1.5	1.9	0.8	7.6	1.5	1.5	4.4	0.2
FENACLON	1.1	5.4	3.2	7.5	3.8	6.5	8.6	2.7	3.8	2.7	19.4	7	7	2.2	1.6	0.5	8.1	1.6	1.6	5.4	0.5
FENBENDAZOLE	2.7	0	0	5.4	8.1	5.4	8.1	0	8.1	5.4	13.5	13.5	10.8	5.4	5.4	0	5.4	0	0	2.7	0
FENBUFEN	1.9	9.6	3.8	1.9	9.6	11.5	5.8	1.9	3.8	5.8	19.2	9.6	5.8	1.9	0	0	5.8	0	0	1.9	0
FENCLONINE-(+/-)	1.4	5.6	4.2	5.6	5.2	9.8	11.8	4.2	3.5	2.8	15.7	5.2	5.9	1.7	1.4	0.3	7.3	1.7	1.7	4.9	0
FENDILINE	0	2	6	12	4	8	4	2	4	6	20	4	8	0	2	0	10	0	0	8	0
FENIGAM	1.3	6	3.3	6.7	3.7	8.3	6.7	5	2.7	4.7	18	7.3	7.7	1.7	1	0.7	7.3	2.3	1.3	4.3	0
FENOBAM	0.5	5.1	4.2	7.4	4.2	8.3	8.8	5.1	5.6	6	14.4	6.9	6	1.9	1.9	0	6.5	0.5	2.3	4.2	0.5
FENOFIBRATE	1.7	1.7	2.5	3.3	2.5	15.7	5.8	1.7	8.3	6.6	18.2	7.4	4.1	0.8	1.7	0	9.1	3.3	1.7	4.1	0
FENOFIBRIC-ACID	1.4	3.3	2.9	6.9	5.4	7.2	7.6	4.3	4.3	2.9	18.8	5.4	6.5	1.8	1.4	0	9.1	2.9	2.5	4.7	0.4
FENOLDOPAM	1.6	4.7	2.4	5.5	4.3	8.6	7.8	5.5	4.7	4.7	19.6	6.7	5.5	2.4	1.2	0.4	6.7	3.1	1.2	3.5	0
FENOPROFEN	1.8	5.5	4.6	2.8	6.4	8.3	5.5	6.4	4.6	5.5	14.7	7.3	8.3	4.6	2.8	0.9	2.8	3.7	0.9	2.8	0
FENOTEROL	0.4	5	2.3	7.4	5	7.8	8.1	3.9	4.3	5	19	5	5.8	1.6	0.8	1.2	7.8	1.6	1.9	5.8	0.4
FENOVERINE	1.5	4.9	4.3	5.2	4.3	8.6	8.6	4	3.4	2.8	17.2	8	5.8	1.2	0.6	0.6	8.3	2.2	2.5	5.5	0.3
FENRETINIDE	1.1	4.6	1.4	8.5	3.9	10.6	8.8	4.2	4.2	2.5	18.7	6	8.5	0.4	2.1	0.7	6.4	1.8	2.5	3.2	0
FENSPIRIDE	1.5	4.2	3.1	4.2	4.6	9.2	8.4	4.6	4.6	4.2	18	8.4	6.1	1.1	0.8	0.8	8.8	1.1	2.3	3.4	0.4
FENTHION	1.6	4	2.8	6	6.4	9.2	8.8	4	6.4	3.6	20.1	7.6	3.6	0.8	2.4	0.8	4	1.2	2	4.4	0
FENTIAZAC	0.7	4.5	3.1	6.2	4.8	9.3	7.6	4.8	3.4	4.1	17.9	7.2	5.2	2.1	1.7	0.7	6.9	2.4	2.7	4.5	0.3
FENTICONAZOLE	0.8	4.2	3.8	6.9	5	8.8	9.5	4.2	3.4	2.7	20.2	6.9	6.5	1.5	0.8	0.4	7.6	1.5	1.1	3.8	0.4
FERB-033	1.5	3.7	3.4	6.3	4.1	10.1	9.3	6	5.2	3	14.2	4.9	9.3	0.7	1.9	0.4	8.2	1.9	1.1	4.5	0.4
FERULIC-ACID	1.3	3.2	3.5	4.5	6.1	9.6	9	3.2	3.5	3.5	19.3	7.4	6.8	0.6	1.9	0.6	8	1.6	1.9	3.9	0.3
FESOTERODINE	1	4.7	4	7.1	4.4	5.7	8.1	5.7	5.1	3.7	16.8	5.1	5.1	2.4	2	1	10.4	2.4	2	3.4	0
FEXARAMINE	0.8	4.2	3.1	7.6	3.4	8	8	5.7	5	4.6	12.6	7.3	4.6	2.3	1.1	1.1	9.5	1.1	3.4	6.5	0
FEXINIDAZOLE	1	5.3	3	7	6.7	9.3	9.3	4.7	5.3	4.3	15.3	5	7.3	0.7	2	0.7	7.3	1.3	1	3.3	0
FEXOFENADINE	1.2	3	3.7	9.1	5.5	8.5	7.9	5.5	2.4	6.1	19.5	5.5	4.9	2.4	1.2	1.2	6.7	1.8	0.6	3	0
FG-2216	0.4	5.8	3.3	7	5	9.1	9.9	4.5	3.3	5.4	17.8	6.6	5.4	0.8	2.9	0.4	6.2	0.8	0.8	4.1	0.4
FG-4592	1.3	3	4	5.7	6.3	6.7	8.7	3.7	3.7	4	18.3	7.3	6.3	2.3	2	0.3	8	1.7	2.3	4	0.3
FG-7142	1.1	4.1	4.9	4.1	4.9	10.5	8.6	4.1	4.5	3.4	16.5	7.1	7.5	1.9	0.7	0.4	8.2	1.9	2.2	3	0.4
FGIN-1-27	0.9	4.7	2.1	5.5	4.7	8.9	6	4.3	3	5.5	22.1	6.8	6	2.1	2.6	0.9	8.5	1.3	1.3	3	0
FGIN-1-43	2.4	3	4.2	5.5	3	9.1	9.1	3	6.7	4.8	15.2	9.1	9.1	3	1.2	0.6	5.5	1.2	0	4.2	0
FH1	0.9	4.7	2.2	7	4.7	10.1	8.9	6.3	2.5	2.2	18	7.6	5.7	0.9	1.6	0.9	8.2	2.5	0.9	3.8	0
FIACITABINE	1	3.4	3.6	5.7	4.9	9.6	8.8	4.2	4.4	3.9	17.9	7.8	6.2	1.8	1.6	0.3	7.8	1.6	1.3	4.2	0
FIDARESTAT	0	4.7	5.6	6.5	2.8	6.5	9.3	2.8	4.7	4.7	18.7	3.7	8.4	3.7	1.9	0.9	4.7	4.7	0	5.6	0
FIDAXOMICIN	1.7	4.3	4.6	7.9	3.3	8.6	9.2	5	4.3	4.6	13.5	4.6	6.9	2	1.7	0.3	11.2	1	1	4.3	0
FILGOTINIB	0.5	5	2	8	4	10.6	7.5	4.5	4.5	2.5	15.6	4.5	5	1	2.5	1.5	12.6	1.5	1	5.5	0
FIMASARTAN	1.3	4.7	3.8	6.8	4.3	8.9	8.1	5.1	3.8	4.7	19.1	6.4	6.4	1.3	0.9	0	6.4	1.7	0.9	5.1	0.4
FINAFLOXACIN	2	4	2.5	8	4	8	6	4	6	3	15.9	5	10	2	3	1	8.5	1	0.5	5.5	0.5
FINASTERIDE	0	3.7	3.1	6.1	4.6	8	8.9	5.2	4	3.7	17.7	7.6	6.7	1.8	1.2	0.3	10.1	1.8	2.4	2.8	0.3
FINGOLIMOD	1.3	4.6	4	5.7	4.6	8.8	7.7	4.2	4.6	3.1	18.8	6.4	6.4	1.5	1.8	0.7	7.7	1.8	1.3	4.6	0.2
FIPEXIDE	0.8	5.2	4.2	5.2	4.5	8.9	9.4	5	3.4	2.9	18.1	6	7.3	1.8	1	0.8	8.6	1.8	1.3	3.7	0
FIPRONIL	0.7	3.4	2.6	7.9	4.5	8.2	7.1	5.6	4.9	4.5	16.1	6	6.7	2.2	1.9	0.7	7.5	1.9	1.1	6.4	0
FIRATEGRAST	0.5	4.8	3.3	5.8	3.5	8.1	8.1	5.6	3.8	4	17.9	6.8	6.8	1.5	2	0.8	8.3	1.5	2	4.5	0.3
FIROCOXIB	1.8	2.8	3.2	8.3	4.1	9.7	9.2	4.6	3.2	3.7	13.8	6	4.1	3.2	1.8	0.5	11.1	2.8	0.5	5.5	0
FK-33-824	1.3	6.9	3.1	7.5	5	7.5	6.9	5.7	5.7	3.8	15.1	4.4	6.9	3.1	0.6	0.6	8.8	2.5	1.3	2.5	0.6
FK-3311	0.7	5	3.6	7.9	2.1	7.9	7.9	6.4	5	1.4	22.9	4.3	7.1	2.9	1.4	0	6.4	2.1	1.4	2.9	0.7
FK-866	0	0	11.8	5.9	11.8	0	11.8	0	0	11.8	11.8	11.8	5.9	5.9	5.9	0	0	0	0	5.9	0
FK-888	1.8	5.9	3.3	5.5	5.1	6.6	8.5	6.2	4.4	3.7	18.4	6.2	5.9	1.5	2.6	0.4	8.5	1.5	2.2	1.8	0
FK-962	0.5	4.1	2.1	7.2	4.6	10.3	8.7	4.1	3.1	4.6	20	8.7	4.6	1	1.5	1	7.2	1.5	1.5	3.6	0
FLAVOXATE	1.9	5	3.5	7.9	5	7.2	5.7	4.7	3.1	3.5	18.9	8.8	6.6	1.6	1.6	0.6	7.9	1.3	1.9	3.1	0.3
FLECAINIDE	1.2	3.5	5.3	6.4	5.8	7	10.5	2.3	2.9	2.9	18.7	6.4	2.3	2.3	1.2	1.2	6.4	3.5	2.3	7	0.6
FLEROXACIN...3398	1.4	4.1	3.3	4.7	5.8	10.2	8.8	4.7	3.6	2.2	17.1	6.3	8	1.4	1.7	0.8	7.4	2.5	1.4	4.4	0.3
FLEROXACIN...3399	0.8	5.3	3	8.3	6.1	8.3	7.6	4.5	1.5	6.8	18.2	4.5	3	1.5	2.3	0.8	9.8	2.3	0.8	4.5	0
FLI-06	2.2	5.1	2.9	8.1	5.9	8.8	7.7	8.8	2.6	2.2	16.5	5.5	7	1.5	1.8	1.1	5.1	0.7	1.5	4.4	0.4
FLIBANSERIN	1.4	3.8	2.1	8.3	5.2	8.6	10.3	5.2	1.7	3.1	21.4	6.2	5.9	1	0.7	0.3	7.6	0	1.7	5.2	0.3
FLINDOKALNER	0.7	5.1	2.4	6.5	4.3	8.2	9.4	5.3	4.3	3.1	18.8	6.7	7.2	0.7	1	0.7	7.7	1.2	1.4	4.8	0.2
FLOCTAFENINE	0.3	5.2	3.3	6.2	5.9	8.9	8.2	5.2	3	2.6	21.3	6.9	7.2	0.7	1	0.3	8.9	1.6	0.3	3	0
FLOPROPIONE	0	2.1	10.4	12.5	6.2	8.3	6.2	2.1	6.2	4.2	16.7	6.2	2.1	2.1	4.2	0	6.2	0	0	4.2	0
FLORFENICOL	0.5	4.4	4.4	7.4	6.4	7.8	5.9	3.4	7.8	3.4	18.1	3.4	6.4	2.5	2.9	0	6.4	2	1.5	4.9	0.5
FLOXURIDINE	3.8	3.8	1.9	9.6	5.8	5.8	1.9	0	5.8	1.9	17.3	9.6	11.5	5.8	3.8	0	5.8	0	0	5.8	0
FLUBENDAZOLE	0	8	0	4	4	4	12	0	8	0	20	4	12	0	8	0	8	4	0	4	0
FLUCLOXACILLIN	1.4	3.6	4.1	6.8	5.4	8.1	6.8	4.1	4.1	5.9	15.4	9	6.3	2.3	0.9	0.5	6.8	1.4	2.3	5	0
FLUCONAZOLE	1.7	4.8	4.1	6.2	5.5	7.9	6.5	3.8	4.5	3.8	17.1	7.5	5.8	1.7	1.4	0.7	8.9	1.4	2.1	4.8	0
FLUCYTOSINE	1.6	2.8	3.2	8.5	4.1	6	11.4	6	3.8	3.5	18.4	4.4	7	2.2	1.6	0.9	10.1	0.6	0.3	3.2	0.3
FLUDARABINE	2.1	3.5	4.9	6.3	2.8	9.8	7	5.6	6.3	4.2	15.4	7	4.9	0.7	4.2	0.7	6.3	2.1	2.1	4.2	0
FLUDARABINE-PHOSPHATE	2.3	2.3	4.2	7.4	4.6	6.9	9.3	3.2	3.2	4.2	19	7.4	7.9	1.4	3.7	0.5	7.4	1.4	0.5	3.2	0
FLUDROCORTISONE-ACETATE	1.2	2.9	2.5	5.4	5.4	11.6	5.4	4.1	3.3	3.7	20.7	6.6	6.6	2.1	0.4	0.8	7.1	3.3	2.1	4.1	0.4
FLUDROXYCORTIDE	1	4.4	2.5	7.8	3.9	11.3	5.9	3.9	2.5	5.9	19.1	6.9	5.4	2	1	1.5	7.8	2	1.5	3.9	0
FLUFENAMIC-ACID	3	3	7.6	4.5	3	7.6	1.5	3	9.1	10.6	21.2	6.1	4.5	3	6.1	0	1.5	3	1.5	0	0
FLUMATINIB	0.6	6.6	3.9	3.9	4.4	12.2	9.9	5	2.8	5.5	20.4	6.6	3.9	0	1.7	0	7.2	1.7	1.7	1.7	0.6
FLUMAZENIL	1	5.5	3.8	5.9	5.5	5.5	8.6	5.5	4.1	3.8	16.9	7.2	7.6	1.7	0.7	0.7	7.9	1.4	1.4	4.8	0.3
FLUMECINOL	0.4	4.9	4.1	6.6	3.3	5.7	9.8	4.9	4.5	4.1	16.4	5.7	9.8	1.2	1.6	1.2	9.4	1.2	0.4	4.5	0
FLUMEQUINE	0.9	4	3.1	6.6	4.9	8.3	9.7	5.4	2.9	4.9	17.7	7.4	6	1.7	1.1	0.9	7.4	1.4	1.1	4.6	0
FLUMETHASONE	0	4.4	3.7	4.4	5.5	11.4	7	5.9	2.9	4.4	18.8	7	7	1.5	0.4	1.1	6.2	1.8	2.6	3.7	0.4
FLUMETHASONE-PIVALATE	0	2.8	1.1	4.5	3.9	10.1	6.1	3.4	2.2	5.6	21.8	7.8	8.9	3.4	1.1	0.6	7.3	2.8	2.2	4.5	0
FLUNARIZINE	1.1	5.3	3.2	2.6	4.7	9.5	7.9	4.7	5.3	2.1	22.1	7.4	5.8	1.6	1.6	1.1	8.9	2.1	0.5	2.6	0
FLUNISOLIDE	0.9	3.7	3.7	6	4.8	10.8	6	4.5	2.3	4	19.9	5.7	6.2	2	0.6	0.6	8.2	2.6	1.7	5.7	0.3
FLUNIXIN-MEGLUMIN	2	4	3	7	5.5	7	8.5	4.5	5	4	18	7.5	7	1.5	1.5	1	6.5	1.5	2	2.5	0.5
FLUOCINOLONE-ACETONIDE...4473	1.2	3.7	4.5	4.9	4.5	11.4	5.7	2.9	2.9	4.1	18.4	7.3	6.9	2	0.8	1.2	7.8	2.9	2	4.9	0
FLUOCINOLONE-ACETONIDE...686	1	3.4	2.9	3.9	5.4	10.3	6.4	3.4	4.9	4.4	19.6	6.4	8.3	2.9	1	0.5	7.4	2.9	2.5	2.5	0
FLUOCINONIDE	0.8	5.5	3.1	5.1	3.5	11	5.1	3.9	3.5	4.7	18.5	8.3	7.9	0.4	0	1.2	8.3	1.6	2.8	4.3	0.4
FLUORESCEIN	1.2	5.9	3.1	5	5.6	7.1	7.7	7.4	2.8	3.1	19.2	4.6	5.6	2.2	1.2	1.2	9	1.5	2.5	3.7	0.3
FLUOROMETHOLONE	1	4	2	3.5	5	10.4	5	5.5	3	4.5	21.9	6	7.5	2	1.5	0.5	8	2.5	1.5	5	0
FLUOROMETHOLONE-ACETATE	0.7	5.8	2.9	5.1	4	11.9	5.4	5.4	3.2	3.6	19.1	7.2	7.9	1.1	1.4	0.4	7.9	1.1	2.2	3.6	0
FLUOROMETHYLCHOLINE	0.9	4.5	3.3	4.5	5.1	8.7	9	4.2	4.5	2.7	18.6	7.5	6	1.5	1.5	0.9	8.4	1.8	1.5	4.8	0.3
FLUOXETINE	1.5	5	4	5.9	4.6	8	8.7	5.6	4	3.7	18.3	5.9	6.5	1.2	1.5	1.2	8.4	1.9	0.9	2.8	0.3
FLUOXYMESTERONE	0.8	4.5	3.5	6.4	4.3	8	8.5	5.6	4	3.7	19.9	6.6	6.1	1.1	1.6	0.3	7.2	1.3	1.9	4.5	0.3
FLUPENTIXOL	0.8	3.5	4.7	5.1	4.3	10.6	7.5	5.5	2.7	4.3	17.3	6.7	6.7	2	2.4	1.2	8.2	0.4	1.6	4.3	0.4
FLUPHENAZINE	1.1	4.8	3.1	6.2	5	10.6	6.7	5	4.2	4.2	17.1	6.2	5.6	2.2	1.4	1.1	8.1	1.4	2	3.9	0
FLURBIPROFEN-(+/-)	1.2	4.6	4.9	5.4	4.1	7.8	8.3	4.6	4.1	3.9	17.3	7.1	6.6	1.2	1.2	1	8	1.7	1.5	5.4	0.2
FLURBIPROFEN-(S)-(+)	2	4.1	5.1	8.2	5.1	5.1	6.1	2	6.1	9.2	13.3	9.2	5.1	6.1	2	0	7.1	2	1	1	0
FLUROTHYL	1.1	4.2	1.5	7.6	6.1	6.1	8	6.1	5	5	22.9	5.3	4.6	1.9	0.8	0.4	8	0.8	1.5	2.7	0.4
FLUROXENE	0.7	5.7	3	5.7	5	10.7	6	5.4	3.4	5	20.5	3.4	6.7	0.3	2	0.3	8.1	1.7	2	4	0.3
FLUSPIRILENE	0.9	6.2	4.4	10.6	3.5	8	8	5.3	4.4	2.7	16.8	7.1	6.2	0.9	0	0	8	2.7	0.9	3.5	0
FLUTAMIDE	1	3.9	3.9	4.8	4.5	8	8.7	5.8	4.8	3.9	19.3	6.4	6.4	1.6	2.6	0.3	7.1	1.9	1.6	3.5	0
FLUTICASONE-PROPIONATE	1.5	5.2	3.7	7.4	5.5	10.7	4.8	3.7	3.3	4.1	17	6.3	7.4	1.8	1.1	0.7	7	2.6	1.5	4.8	0
FLUTRIMAZOLE	1.4	4.4	3.5	6.3	4.2	7.5	8.6	4	4.4	3	18.7	6.5	6.1	2.1	1.6	0.7	8.4	1.4	2.1	4.7	0.2
FLUVASTATIN	2.6	3.9	2.6	13.2	7.9	1.3	17.1	1.3	3.9	6.6	17.1	3.9	5.3	5.3	0	1.3	3.9	0	0	2.6	0
FLUVOXAMINE	1.5	5.2	4.5	6.3	4.5	7.1	6.7	5.2	4.5	4.5	17.9	8.2	6	2.2	1.5	1.1	6.3	1.1	1.5	3.7	0.4
FMOC-L-LEUCINE	1.2	4.8	2	8.9	6.5	8.5	8.9	4.8	2.4	5.2	14.1	7.7	9.3	1.2	1.6	0.4	6.9	1.2	0.8	3.2	0.4
FOLIC-ACID	2	5	4.7	5	6.3	9.3	7	5	4.3	2	19.6	7	6.6	1.7	1	1	7.3	2	0.7	2.3	0.3
FOMEPIZOLE	1.4	4.7	3.3	6.6	4.9	8.5	8.5	4.1	3.3	3.8	19.5	6.3	6	1.4	1.9	1.1	8	0.8	1.1	4.7	0
FOMOCAINE	1.4	4.6	3.5	7.3	5.1	8.4	7.8	4.6	3.8	4.1	18.4	6.5	6.2	0.5	1.6	0.5	8.4	1.4	1.9	3.8	0.3
FORETINIB	0	0	3.2	6.5	22.6	3.2	3.2	0	9.7	3.2	12.9	9.7	3.2	3.2	6.5	0	9.7	0	0	3.2	0
FORMESTANE	1	5.5	4	8	6.5	9	8	4	4	3.5	19.5	6	4.5	0.5	1.5	0.5	10	2	0	1.5	0.5
FORMONONETIN	0.5	3.9	3.4	6.4	4.6	7.8	9.2	4.6	4.1	3.2	20.5	6.2	5.5	1.6	1.6	0.7	8.5	1.8	1.1	4.4	0.2
FORMOTEROL	1	3.6	2.6	5.9	4.4	8.8	9.3	3.9	4.4	3.1	20.4	7.2	5.7	1.8	2.6	0.8	8.8	0.8	1	4.1	0
FORODESINE	1	4.5	3.5	7.7	4.8	7.4	10.3	5.8	2.6	2.2	19.2	5.8	7.1	0.6	1.9	1	6.7	1.9	1.3	4.5	0.3
FOROPAFANT	1.1	3.5	3.5	5.3	3.2	11	5.3	5.3	2.1	3.5	18.7	7.8	8.1	1.1	2.1	0	9.5	1.8	1.8	4.9	0.4
FORSKOLIN	1.9	2.5	3.1	8.8	5.7	8.8	10.1	4.4	3.1	5	15.1	4.4	3.8	1.3	1.9	0.6	11.3	1.3	2.5	4.4	0
FOSAMPRENAVIR	0	4.1	5.3	5.8	2.3	10.5	9.4	3.5	3.5	3.5	17.5	5.8	7.6	2.3	1.2	0	9.9	1.8	1.2	4.7	0
FOSAPREPITANT-DIMEGLUMINE	0.8	3.8	3.8	7.9	4.5	10.9	6.4	4.2	4.9	3.8	18.5	5.3	9.1	0.8	1.5	1.1	6	1.5	1.1	3.8	0.4
FOSBRETABULIN	0	0	0	0	0	66.7	0	0	0	0	0	0	0	0	0	0	0	0	0	33.3	0
FOSCARNET	0	1.9	9.3	7.4	5.6	7.4	5.6	11.1	7.4	5.6	3.7	3.7	7.4	3.7	3.7	0	11.1	1.9	1.9	1.9	0
FOSFOMYCIN...4051	1.5	4.8	3.6	7.8	4.8	8.4	9	4.5	3.9	3.3	17.9	8.1	5.7	0.9	2.1	0.6	7.2	1.5	1.8	3	0
FOSFOMYCIN...644	1.4	4.1	2.3	6.4	5.2	8.7	9.3	4.6	4.3	3.8	18.8	7	5.5	2	1.7	0.3	7.5	0.9	1.4	4.3	0.3
FOSFOSAL	1	5.8	4.5	7.6	4.1	8.9	8.9	4.5	4.1	3.1	18.9	6.5	6.2	0.3	0.7	0.7	7.6	0.3	1.7	4.5	0
FOSINOPRIL	1.1	4.3	3.2	5.9	4.8	7.5	7.5	5.4	4.5	4.1	18.6	6.6	6.8	2.5	1.1	0.2	7.5	1.8	1.8	4.8	0.2
FOSPHENYTOIN	0.8	5.1	2.8	4.7	4.7	8.3	10.3	3.6	2.4	3.6	18.6	6.3	7.9	1.2	1.6	0.4	9.9	0.8	2.8	4	0.4
FOSTAMATINIB	0.5	3.7	1.8	7.8	5.9	5.5	6.8	5	3.2	3.7	16.9	7.3	5.9	2.7	0.9	1.4	14.2	1.8	1.8	3.2	0
FPA-124	3	4.2	4.2	6	4.2	10.2	8.4	4.2	2.4	3.6	15.6	6.6	7.8	1.2	1.8	0	7.2	1.8	1.8	5.4	0.6
FPH1-	2.3	1.1	5.7	6.9	4.6	12.6	5.7	2.3	10.3	9.2	14.9	2.3	5.7	4.6	2.3	0	6.9	1.1	0	1.1	0
FPL-55712	1.6	4.1	5.7	4.9	5.7	8.2	8.2	5.7	2.5	2.5	18.9	9	2.5	0.8	0	0.8	9.8	2.5	2.5	4.1	0
FPL-62064	1.6	2	3.9	4.7	5.9	9.4	7.9	3.1	3.5	5.1	18.5	5.1	7.5	0.8	1.6	0.4	9.8	2.8	1.2	4.7	0.4
FPL-64176	1.2	3.9	3.1	6.3	6.7	10.2	9.8	3.9	2.8	3.5	19.3	7.1	6.7	1.2	1.2	0.8	7.9	1.2	1.2	2	0
FR-122047	0.5	4.6	3.6	5.1	4.6	7.1	8.1	2.5	4.1	3.6	23.4	7.6	6.1	3	0.5	0.5	8.6	2	0.5	4.1	0
FR-139317	1.5	6.1	5.1	5.6	4.1	12.2	6.1	4.1	6.1	3.6	15.7	7.1	6.1	2.5	1.5	1	7.1	0.5	1.5	2.5	0
FR-180204	1	4.8	3.3	6.1	4.8	6.8	9.1	6.1	3.8	3.3	17.7	7.3	7.1	0.8	1	0.8	8.4	1.8	1.5	4.3	0.3
FRENTIZOLE	1.9	5.3	4.1	7.5	2.6	9.8	6.8	4.5	3	3	18.4	5.3	7.5	1.1	1.5	1.1	9.4	0.8	1.1	4.9	0.4
FROVATRIPTAN	1.2	3.6	3.9	7.4	3	6.8	9.8	5.9	2.7	3	19.3	7.7	8	0.6	1.2	0.9	8.3	0.6	1.8	4.2	0.3
FRUQUINTINIB	1.3	4.2	3.2	5.5	5.2	6.8	9.7	5.2	3.9	3.2	18.7	7.4	7.7	1	1.9	0.6	8.4	1.3	1.6	2.9	0.3
FTORAFUR...4637	0.6	3.4	4	6.2	5.6	7.7	7.1	4.6	4.6	3.4	18.6	8	6.5	3.1	1.2	1.2	5.9	1.9	1.5	4.3	0.3
FTORAFUR...4638	2.3	4.6	5.2	2.9	8.7	7.5	4	2.9	4.6	3.5	22	5.2	5.8	1.7	2.9	0	8.1	2.3	1.7	4	0
FUDOSTEINE...3169	2	5	3.5	5.5	4.5	12.5	9	3	3.5	3.5	17	8	7	2	0.5	0	6	2.5	0.5	4	0.5
FUDOSTEINE...3170	1.2	5	1.2	6.2	7.5	8.8	3.8	2.5	5	5	22.5	8.8	5	3.8	1.2	0	6.2	1.2	2.5	2.5	0
FULVESTRANT	0.8	3.3	4.9	4.1	2.5	10.7	7.4	3.3	5.7	4.1	16.4	12.3	4.1	3.3	1.6	0	8.2	2.5	0.8	3.3	0.8
FURALTADONE	0.6	3.6	3.3	6	5.7	7.8	8.7	5.1	3.3	3.6	18.7	6.9	7.5	1.5	0.9	0.6	8.1	1.5	1.2	4.8	0.3
FURAZOLIDONE	1.3	4.7	3.4	7.2	5.1	10.6	7.2	5.5	2.1	4.7	17	6	8.1	1.3	1.3	0.9	5.5	0.9	1.7	5.5	0
FUROSEMIDE	1.9	5	3.1	8	2.7	8.4	8.4	4.6	1.9	1.9	18.4	7.7	7.7	1.5	2.3	1.1	6.9	1.5	0.8	6.1	0
FURSULTIAMINE	0.4	3.3	4.5	6.6	4.5	9.9	7.8	4.1	3.3	4.1	18.9	6.2	6.2	2.5	2.5	0.8	7	1.2	1.6	4.1	0.4
FUSIDIC-ACID	1.2	5.1	3.1	5.8	4.6	8.5	8.7	4.1	3.4	3.6	18.6	8	6.5	1.2	1.2	0.7	7.7	1.5	2.2	3.9	0.2
G-1	3.7	3.7	0.7	7.5	6	6.7	9	2.2	7.5	3.7	17.2	5.2	10.4	2.2	3.7	0.7	4.5	0.7	1.5	3	0
G-15	0.4	2.1	2.1	5.9	4.2	10.5	8.4	5.5	1.7	5.1	17.3	5.1	6.8	1.3	1.3	0.8	11.4	1.7	2.1	6.3	0
GABA-LINOLEAMIDE	1	4.9	3.6	5.8	5.2	8.1	8.4	3.9	3.9	3.9	17.9	6.8	5.8	1.9	1	0.3	8.1	1.9	1.9	5.2	0.3
GABAPENTIN	0.9	4.7	3.9	5.6	4.5	8.4	8	5.6	4.3	3.7	17	6.9	6.2	1.5	1.9	0.9	8.2	1.5	1.9	4.3	0
GABAPENTIN-ENACARBIL	2.2	7.5	1.1	5.4	5.4	8.6	7.5	6.5	2.2	5.4	19.4	7.5	5.4	0	2.2	2.2	4.3	1.1	1.1	4.3	1.1
GABAZINE	1.8	8.9	1.8	7.1	7.1	8.9	7.1	3.6	1.8	7.1	16.1	7.1	8.9	0	0	0	5.4	3.6	0	3.6	0
GABEXATE	1.2	4.1	5	7.1	4.1	7.1	7.9	6.2	5.8	2.9	18.3	7.5	4.6	0.4	1.2	0.8	10	0.8	0.8	3.7	0.4
GABOXADOL	1.2	4.9	3.9	6	5.1	7.9	8.6	4.2	3.9	2.8	18.1	6.2	7.2	1.6	1.4	0.9	8.6	2.1	1.4	4.2	0
GADOBUTROL	0.7	4.8	4.8	6.5	5.8	7.2	9.6	4.4	4.1	3.4	17.7	6.8	4.4	1.4	1.4	1	6.8	1.7	2	5.1	0.3
GADODIAMIDE	1.4	4.4	3.9	5.8	5.6	10	9.2	4.4	3.3	2.5	17.2	6.7	6.4	1.7	0.8	0	8.1	1.7	1.7	5	0.3
GADOTERATE-MEGLUMINE	1.3	4	2.7	3.6	6.3	7.2	8.1	3.6	4	5.8	19.7	4.5	4.9	1.3	2.7	1.3	9	1.3	1.8	6.3	0.4
GADOTERIDOL	0	4.5	3.2	7.2	4.1	8.6	10.9	7.2	2.3	2.7	15.4	6.8	5.4	0.9	2.3	0.5	12.2	0.9	2.3	2.7	0
GALANTAMINE	0.9	4	3.7	6.5	4	8	8.7	3.4	3.7	3.7	18.9	7.4	6.8	2.2	0.9	1.2	9.6	0.9	1.5	3.7	0
GALETERONE	0.6	3.2	5.1	5.7	5.1	10.8	6.4	5.1	3.8	6.4	16.6	5.1	8.3	2.5	1.3	0.6	6.4	1.3	2.5	3.2	0
GALLAMINE-TRIETHIODIDE	0.7	3.6	4	4	4.7	9.8	5.8	6.2	5.1	4.7	22.2	7.3	5.8	1.1	1.1	0.7	5.5	1.5	2.2	3.6	0.4
GALLIC-ACID	0	5.3	5.3	14	3.5	12.3	7	3.5	3.5	3.5	19.3	5.3	3.5	0	1.8	0	5.3	1.8	0	3.5	1.8
GALLOPAMIL	1.3	4.5	3.9	6.3	5	6.1	8.2	5.3	5	2.6	17.1	7.4	7.1	1.1	1.8	0.5	9.5	0.8	2.1	4.2	0.3
GAMBOGIC-ACID	6.2	0	0	25	6.2	0	18.8	0	0	12.5	0	12.5	18.8	0	0	0	0	0	0	0	0
GAMMA-AMINOBUTYRIC-ACID	0	7.7	0	0	0	7.7	15.4	0	15.4	0	23.1	15.4	7.7	7.7	0	0	0	0	0	0	0
GAMMA-LINOLENIC-ACID	1.6	4.4	3.7	5.2	5	8.9	8.4	6	3.7	4.2	17.5	7.3	6.3	1.8	1	0.8	8.1	1	1.6	3.7	0
GANAXOLONE	0	8.1	8.1	5.4	5.4	5.4	10.8	0	0	5.4	27	8.1	2.7	2.7	0	0	5.4	2.7	2.7	0	0
GANCICLOVIR...2090	1.4	4.2	3.2	6	5.1	11.1	7.4	3.7	3.2	3.7	18.1	8.8	6	0.9	1.9	0.5	6.5	0.5	1.9	5.6	0.5
GANCICLOVIR...2091	2.7	8	4	5.3	6.7	13.3	4	2.7	5.3	6.7	12	9.3	5.3	2.7	1.3	0	8	0	0	2.7	0
GANETESPIB	0	0	0	14.3	21.4	0	0	0	0	0	28.6	0	21.4	0	0	0	7.1	0	0	7.1	0
GANGLIOSIDE-GM1	1	4.7	3.7	6.4	4	7	8	3.3	4.7	4.3	19.4	5.4	4.7	1.7	2	1	10	2	1	5.4	0.3
GARENOXACIN	1.2	3.3	3	7.1	4.7	8.3	7.7	5.6	4.4	4.4	17.2	7.4	8	1.2	2.4	0.6	7.4	0.6	1.8	3.6	0.3
GASTRODIN	1.6	4.7	7.8	10.9	6.2	7.8	10.9	1.6	7.8	0	10.9	7.8	7.8	1.6	1.6	0	3.1	3.1	1.6	3.1	0
GATIFLOXACIN	1.6	3.5	2.3	5.9	5.5	7	4.7	5.9	4.3	5.9	17.2	7.4	4.7	2.3	2.3	0.4	8.6	3.1	2	5.1	0.4
GAVESTINEL	0.7	4.4	3.7	7.1	4.4	8.5	9.2	5.4	2.7	4.4	18	7.8	8.2	0.7	1.4	0.3	6.5	0.7	1	4.8	0
GBR-12783	0	3.6	4.5	6.4	4.5	7.3	4.5	3.6	2.7	3.6	22.7	9.1	6.4	2.7	0.9	0.9	12.7	0.9	0.9	1.8	0
GBR-12935	1.2	4.6	2.8	3.7	5.9	8.6	9	3.7	4.9	3.1	17.9	7.4	5.9	1.9	1.9	0.9	8.3	1.5	1.9	4.6	0.3
GBR-13069	1.4	3.6	3.6	6.9	6.2	10.5	6.9	6.5	3.6	3.6	17.8	6.2	4	1.8	1.4	0.7	8	1.1	1.1	4.7	0.4
GDC-0068	0.4	3.2	4.6	6.1	2.5	7.5	6.1	3.6	4.3	5	22.1	5.4	8.2	2.9	2.9	0	9.3	2.5	1.8	1.4	0.4
GDC-0152	1.4	3.5	5.9	7	3.5	3.8	8.4	4.9	7	4.2	16.4	7.3	7.3	2.8	2.4	0.7	6.3	1.4	0.7	5.2	0
GDC-0349	0	1.9	1.9	25	7.7	1.9	11.5	5.8	3.8	3.8	13.5	0	5.8	1.9	0	0	3.8	0	3.8	5.8	1.9
GDC-0810	1.1	5.1	3.4	6.9	5.7	6.9	10.3	4	3.4	5.1	18.3	8.6	6.3	0.6	1.7	1.1	5.7	2.3	0.6	2.3	0.6
GDC-0834	1	4.2	4.2	5.9	5.1	9.1	7.1	4.6	4.2	3.6	18.8	7.1	5.9	1.6	2	0.8	7.5	1.4	1.4	4.2	0.2
GDC-0879...3589	1.5	1.5	4.6	6.2	8.5	10	4.6	3.8	10.8	3.8	17.7	6.9	3.1	3.1	5.4	0.8	2.3	0.8	0	4.6	0
GDC-0879...3590	1.9	8.9	3.8	6.4	3.8	8.3	8.9	3.8	5.7	4.5	12.7	7	6.4	3.8	2.5	0.6	1.9	1.3	1.3	6.4	0
GDC-0941	0.7	3.9	3.9	8.1	3.6	9.1	6.8	2.6	3.3	3.6	19.2	6.8	4.9	2.3	1.6	0	10.4	2	2.3	4.6	0.3
GDC-0980	5	5	0	15	2.5	5	7.5	0	5	0	10	7.5	7.5	7.5	2.5	0	10	0	0	7.5	2.5
GEDUNIN	1.5	4.8	4.5	6.3	3.3	10.2	8.1	6.6	4.8	3.6	19.2	5.7	6.9	1.2	2.4	0.6	5.1	0.3	0.9	3.9	0
GEFITINIB	0.4	2.1	4.5	4.1	3.7	12.8	3.3	1.2	4.5	3.7	22.3	2.9	5	2.1	2.9	1.2	14	2.5	2.1	4.1	0.4
GEMCADIOL	1.5	4.5	3.3	7.5	4.8	8.4	10.5	3.6	1.5	3.3	17.2	6.9	8.1	1.2	1.5	0.9	8.1	1.2	0.9	4.5	0.3
GEMCITABINE	0	0	3.6	10.7	10.7	0	0	3.6	3.6	3.6	21.4	10.7	7.1	7.1	7.1	0	3.6	7.1	0	0	0
GEMFIBROZIL	2.6	7.8	3.4	6.9	1.7	6.9	14.7	5.2	2.6	4.3	18.1	6	7.8	1.7	3.4	0	2.6	0.9	0	3.4	0
GEMIFLOXACIN	0.9	4.5	2.3	7.2	5.4	8.6	7.2	3.2	4.5	5	19.5	7.7	5.4	0.9	0.9	0.9	9	1.4	1.8	3.2	0.5
GENIPIN...2295	1.2	5.2	3.9	7.9	4.8	7.9	6.7	6.1	4.2	4.5	16.4	5.5	8.2	0.9	1.2	0.6	9.1	1.5	1.2	2.7	0.3
GENIPIN...2296	1.2	4.9	4.3	7.2	4.3	5.5	8.7	4.9	5.5	2.9	18.3	6.7	5.5	1.7	1.4	0.9	9	1.7	1.2	4.1	0
GENIPOSIDE...3243	0.9	5.2	1.9	6.1	4.2	6.6	7.5	1.9	4.7	4.7	21.6	6.6	7.5	2.8	2.3	0.5	8.5	0.9	1.9	3.8	0
GENIPOSIDE...3244	1.2	3.9	3.9	5.6	4.3	8.7	9.2	5.1	5.3	3.4	16.2	7.5	5.8	1.4	1.9	1	7.5	2.2	1.7	4.1	0.2
GENIPOSIDIC-ACID...3813	1.7	2.3	2.9	7	5.8	8.1	8.7	4.1	4.1	3.5	16.9	8.1	5.2	2.9	2.3	0	7	1.2	1.7	5.8	0.6
GENIPOSIDIC-ACID...3814	0.6	5.4	2.7	6.5	5.1	10.1	9.8	4.2	4.8	2.1	17	6.8	5.4	1.2	1.5	0.9	8.6	1.8	0.6	4.8	0.3
GENISTEIN	0.9	4	4.4	5.6	4.4	7.7	7.7	4.7	4.7	4	20.1	5.4	5.8	1.6	1.6	0.9	9.3	1.4	1.6	3.7	0.2
GENTIOPICRIN	1.4	5.4	3	7.1	3	11.5	6.4	5.7	2.4	3.7	19.6	5.7	7.4	0.7	1	1	6.8	1	2	4.7	0.3
GEPEFRINE	0.7	5.1	3.1	7.2	5.1	7.9	7.9	5.8	2.4	2.7	21.6	5.1	7.5	1	1.7	0.3	8.2	1	1.4	4.1	0
GESTODENE	1.7	3.7	4	6.3	4.3	7.6	9	4.3	4	2	18.6	7	7.3	1	2	0.3	7.6	2.3	1.7	5	0.3
GESTRINONE	1.1	5.3	3.5	7	3.5	8.1	9.1	6.3	4.2	3.2	20.4	6.3	5.6	1.8	1.1	0.4	6.3	1.8	1.1	3.9	0.4
GGTI-298	0	4.6	1.3	7.2	4.6	9.9	7.2	8.6	3.9	3.9	23.7	7.2	6.6	2	0	0	2.6	0	2	4.6	0
GIDAZEPAM	2.3	4.1	3.4	7.9	3	6	9	4.9	4.1	4.9	17.3	6.8	8.6	1.1	2.3	0.4	6.8	0.8	1.5	4.5	0.4
GILTERITINIB	1.6	3.1	2.7	7.8	7.8	11.7	10.2	3.1	2.7	3.9	15.2	7.4	4.7	0	2.3	1.2	7	0.4	1.2	5.9	0
GIMERACIL	0.5	5.7	4.3	6.2	4.3	8.1	10	2.4	4.8	5.7	15.7	6.7	6.2	1.9	1	0	7.6	1.4	1.4	5.7	0.5
GINKGOLIDE-A	0.6	4.1	3.2	7	4.4	9.7	8.8	5	4.1	3.2	15.8	8.5	6.5	2.3	1.2	0.6	8.8	1.2	0.9	3.8	0.3
GINKGOLIDE-B	1.5	6.6	3.6	8	3.6	4.4	7.3	3.6	4.4	5.8	21.2	6.6	4.4	3.6	1.5	0	5.8	2.9	0.7	4.4	0
GINSENOSIDE-RD	1.3	5.3	4	7.4	4.5	6.1	8.2	5	3.7	2.9	19.6	5.8	8.2	1.1	1.6	0.8	8.5	0.5	1.6	3.4	0.3
GINSENOSIDE-RE3	1.3	5.3	3.4	7.1	4.8	8.7	8.7	5.3	4	3.4	19	5.8	6.9	0.8	1.3	0.5	7.1	1.1	1.9	3.2	0.3
GIVINOSTAT	0	5.9	11.8	0	5.9	5.9	0	0	0	0	35.3	5.9	23.5	0	0	0	5.9	0	0	0	0
GKT137831	1.2	4.8	3.3	6.9	6	8.7	9.9	6.6	3	3.6	14.9	7.5	7.2	1.2	1.5	0.3	7.8	0.9	1.5	3.3	0.3
GLAFENINE	1.1	4.8	3.4	6.5	4.2	8.7	8.5	4.8	3.7	3.9	18	7	6.2	2.5	1.7	0.6	7.3	0.8	2	3.9	0.3
GLASDEGIB	1	3.4	3.6	6.3	4.6	9.2	9.5	6.3	3.2	3.2	17.5	6.1	7.5	1.7	1.2	1	8	1	1.2	4.4	0.2
GLICLAZIDE	1.6	5.1	4.3	6.7	5.1	10.3	6.3	4.3	2	5.9	19.4	7.5	7.1	1.6	1.2	0.4	5.1	1.6	0.4	4	0
GLIMEPIRIDE	2.1	7	2.1	8.4	3.5	6.3	9.8	3.5	1.4	4.9	22.4	2.1	5.6	0.7	2.8	0	7	1.4	2.8	6.3	0
GLIPIZIDE	1.8	3.6	3	6.5	4.2	10.1	8.3	4.8	3	4.8	14.3	8.3	6.5	3	1.8	1.2	7.7	2.4	1.2	3.6	0
GLIQUIDONE	0.6	6	3.6	5.4	4.8	7.2	5.4	3	6	4.2	19.8	8.4	6.6	2.4	2.4	0.6	6.6	0.6	2.4	4.2	0
GLUCOSAMINE	0.7	3.4	4.1	6.1	4.7	11.5	8.1	2	5.4	4.1	18.9	6.8	6.8	1.4	1.4	0.7	3.4	2.7	1.4	6.1	0.7
GLUTAMINE-(L)	0.9	4.7	3.5	6.4	5	7.9	7.6	4.7	3.5	5.6	17.8	5.3	6.1	2	2.6	0.9	7	2	1.2	5	0.3
GLUTATHIONE	0.4	3	4.5	7.1	4.8	7.1	7.8	4.8	4.1	5.2	19	5.9	4.5	1.5	1.9	0.7	9.3	1.1	2.2	5.2	0
GLUTATHIONE-MONOISOPROPYL-ESTER	0.7	5.1	4.4	6.6	2.9	8.8	6.6	7.4	4.4	3.7	14	10.3	6.6	0.7	1.5	0.7	11	1.5	0.7	2.2	0
GLY-GLN	2.5	3.4	5	5.5	5	8.4	11.3	5	3.4	3.4	17.2	5	7.1	0.8	2.1	0.8	8	1.7	0.8	3.4	0
GLYBURIDE	1.6	4.1	4.3	6.2	5.1	7	7.6	4.6	3.8	3.5	17.9	6	6.5	2.4	2.2	1.1	8.4	1.9	1.6	3.8	0.3
GLYCEROL-MONOLAURATE	1.5	4.3	3.4	6.4	4.3	8	8	6.1	5.2	4.6	18.3	7.3	7.3	1.2	1.5	0.9	6.1	0.9	0.9	3.7	0
GLYCITEIN	1.7	3.3	2.2	6.9	4.1	8.6	9.7	5.2	4.7	3.3	19.1	5.5	5.2	1.7	1.1	0.8	9.1	1.1	2.2	4.4	0
GLYCOPYRROLATE	0.7	5.2	3.3	5.2	4.6	6.2	10.8	3.6	4.6	2.6	19	5.9	7.2	1.6	2.3	0.7	9.5	1.3	1.6	3.9	0.3
GNF-2	0.3	4.4	4.4	5.3	4.1	7	8.2	5.6	4.7	3.2	17.8	7.9	5.6	2.3	2	0.6	9.4	1.8	1.5	3.8	0.3
GO-6983	1.1	5.8	4.2	3.2	6.9	9	6.9	4.8	4.2	3.7	22.2	5.3	4.8	1.1	1.1	0.5	7.4	2.1	1.6	3.7	0.5
GOLGICIDE-A	1.6	4.5	4.9	4.5	6.1	4.5	8.9	6.9	4.1	3.3	17.1	7.7	8.1	1.6	1.2	0.8	5.7	1.6	1.2	5.3	0.4
GOLVATINIB	0.6	3.4	4	6.8	5.6	8.3	8.6	4	2.5	3.1	18.8	7.4	5.6	1.9	2.8	0	8.3	2.2	1.2	4.6	0.3
GONADORELIN	2	5.2	2.6	7.9	4.9	7.9	7.9	5.9	3.9	2.3	19	5.9	7.5	0.7	1	0.3	8.5	1.3	1.3	3.6	0.3
GOSERELIN-ACETATE	0.7	5.9	2	9.2	6.5	6.5	7.2	3.9	3.9	3.9	17.6	6.5	9.2	2.6	0	1.3	7.8	0	0	4.6	0.7
GOSSYPOL	3.4	3.4	0	6.9	3.4	6.9	10.3	6.9	6.9	0	3.4	10.3	20.7	0	3.4	0	10.3	0	0	3.4	0
GP1A	1	4.5	3.8	6.4	5.4	7.3	9.3	5.4	3.5	3.5	16.3	5.8	7.3	1	2.2	0.6	8.9	1.9	1.6	3.8	0.3
GP2A	0	4	5.4	8	7.6	8.5	9.8	5.4	3.6	3.1	16.5	7.1	5.4	1.3	0.9	1.3	8	0.9	0.4	2.2	0.4
GR-103691	0.6	4.5	3.9	5.1	5.1	10.1	8.1	4.2	3.3	3.6	17.9	7.2	5.7	2.7	1.8	1.2	8.4	0.6	2.1	4.2	0
GR-113808	0.6	7.1	7.1	5.8	1.9	8.4	10.4	5.2	1.9	6.5	16.9	5.2	7.8	1.9	0.6	0	6.5	0.6	1.3	3.9	0
GR-127935	1.1	5	4.5	5.3	4.5	10.1	7.6	4.2	3.9	4.2	19.3	5.9	5	2.5	1.4	0.6	10.1	1.1	1.1	2.5	0
GR-135531	0.7	4.6	4.3	6.9	4.3	8.9	8.7	5	3.7	3.7	17.4	6.6	5.7	1.6	1.6	0.9	8.2	1.4	1.4	4.1	0.2
GR-144053	1.2	5	4	6.6	5	8.3	8.5	4.3	3.5	4	17.5	6.9	6.6	1.7	1.9	0.7	7.1	1.7	0.9	4.5	0.2
GR-159897	1.1	4.3	3.5	7.3	4.6	8.4	7.3	4.6	3.8	4.1	17.9	6	6.5	1.4	2.4	0.8	7.6	2.4	1.1	4.6	0
GR-79236	0.9	4.4	2.7	8	5.3	8	6.6	3.1	3.5	3.5	20.4	8	5.8	1.3	1.3	1.3	8.8	1.3	1.3	4.4	0
GR125487	1.3	4.9	3.1	5.8	4	9.4	11.2	2.7	2.2	4.5	19.6	6.7	5.8	1.8	1.8	0.4	8.5	1.3	0.9	4	0
GR46611	0.6	3.6	4.2	6	6	7.2	9	3.6	4.2	3	15.6	7.2	8.4	0.6	2.4	0.6	9	1.2	2.4	4.8	0.6
GRAMINE	1	3.5	3.5	9.1	7.1	10.1	7.1	5.6	4.5	2.5	18.2	5.6	7.1	1	2	1	8.1	1	0	2	0
GRANISETRON	0.9	5.3	3.5	7.9	3.5	14.9	6.1	1.8	6.1	5.3	24.6	3.5	4.4	0	0.9	0	5.3	0.9	0	5.3	0
GRAPIPRANT	1.2	5	4.2	4.2	3.8	8.3	7.9	5.4	5	4.6	17.5	6.2	7.1	1.2	2.5	0.8	7.5	0.8	1.7	5	0
GRAZOPREVIR	2	5.2	4	4.8	5.2	7.6	8.8	4.8	3.6	3.2	16.1	6.4	7.6	2	1.2	0.8	6.4	2	1.6	6	0.4
GRISEOFULVIN	1.5	5.6	4.6	7.1	4.1	7.6	7.1	4.6	5.1	3.6	13.2	6.1	7.6	1.5	2.5	1	8.6	1.5	1.5	5.6	0
GS-39783	0.5	4.8	3.4	6	4.6	8.9	9.1	4.6	4.3	2.9	17.8	6	6.7	1.2	1.7	0.7	8.4	1.9	1.4	5	0
GS-9620	1.4	5.2	2.3	7.2	4.3	8.6	8	4.9	3.7	3.2	18.1	6.9	8.3	1.1	1.4	0.6	8.3	1.1	2	3.2	0.3
GS-9973	0.9	5.1	3.7	9.8	5.1	6.1	6.5	1.9	2.8	2.8	17.8	7.5	7.9	1.4	1.4	0.9	10.7	0.9	1.9	4.2	0.5
GSK-0660	1.7	5.6	3.4	6.2	5.6	5.1	9.6	2.2	4.5	2.8	19.1	5.1	6.2	3.9	1.1	1.1	8.4	3.4	1.7	2.8	0.6
GSK-3-INHIBITOR-IX	1.2	4	3.1	5.5	5.8	7.4	8.6	7.7	2.8	2.5	21.2	5.5	8	0.6	2.5	0.6	6.4	1.2	1.8	3.4	0.3
GSK-J4	1.4	3.9	1.4	5.3	6	8.8	8.1	5.7	3.2	4.6	20.1	5.3	7.1	0.7	1.4	1.1	8.1	1.1	1.1	5.3	0.4
GSK1070916	0	1	1.9	5.3	8.7	6.8	7.3	4.4	5.3	4.4	20.4	5.3	8.7	1.5	1	1	9.2	1.9	1.5	3.9	0.5
GSK1292263	0.9	3.7	4.1	7.8	4.6	7.8	6.5	3.2	5.1	2.8	18.9	6	5.5	2.3	1.4	0.5	10.6	2.8	0.9	4.1	0.5
GSK163090	0.6	5.1	0.6	5.8	5.8	9.6	6.4	4.5	5.1	3.2	18.6	7.1	6.4	0.6	3.2	0.6	8.3	1.3	0.6	6.4	0
GSK1838705A	1.9	4.3	1.6	6.2	5.4	10.5	8.1	4.7	4.3	2.7	16.3	7.8	7.8	0	3.1	0.8	5	1.9	1.6	6.2	0
GSK1904529A	1.3	4.2	2.9	7.8	4.2	8.7	7.1	3.6	5.2	3.6	19.4	6.1	7.1	1.3	1.3	0.6	9.1	1.6	1	3.6	0.3
GSK2110183	1.1	3	4.9	3.8	3	9.5	4.2	3.8	3.4	4.9	25	5.7	8	1.9	3	0.4	8	1.5	2.7	1.9	0.4
GSK2126458	0	0	0	0	0	0	100	0	0	0	0	0	0	0	0	0	0	0	0	0	0
[truncated: 2,645 more rows]
