# Supplementary material for: Machine Learning-Based Analysis of Large-Scale Transcriptomic Data Identifies Core Genes Associated with Multi-Drug Resistance
Source: Int J Mol Sci. 2026 Jan 27;27(3):1245. doi: 10.3390/ijms27031245 (PMC12898147; doi:10.3390/ijms27031245)
Supplement: Supplementary file 1 [file ijms-27-01245-s001.zip › Supplementary Table S2 Lineage composition of sensitive cells for each drug.csv]

Drug	Ampulla of Vater	Biliary Tract	Bladder/Urinary Tract	Bone	Bowel	Breast	CNS/Brain	Esophagus/Stomach	Head and Neck	Kidney	Liver	Lung	Ovary/Fallopian Tube	Pancreas	Peripheral Nervous System	Pleura	Prostate	Skin	Soft Tissue	Thyroid	Uterus
(BRD:BRD-K28042756-001-01-9)	0.3	0.6	5.1	4.5	5.9	4.8	10.1	8.7	3.9	4.8	3.7	15.4	6.2	6.2	2.2	2.2	0.8	7	1.4	1.4	4.8
(R)-(-)-APOMORPHINE	0	1	4.7	3.7	2.7	5.8	7.1	7.5	6.1	4.4	6.1	17.3	6.1	6.8	1	2	0.7	9.5	1.4	2	4.1
(S)-(+)-ROLIPRAM	0	1.4	4.1	4.1	6.8	4.1	12.2	6.3	4.5	3.6	5.4	16.7	7.2	6.3	1.8	1.8	0.9	5	2.3	1.4	4.1
1,12-BESM	0.5	1.5	5.4	1.5	2.9	4.4	10.2	8.8	5.9	5.9	2.4	18.5	5.4	3.4	0.5	2	0	13.7	1.5	1.5	4.4
1,3-DIPROPYL-8-PHENYLXANTHINE	0.4	0.8	4.9	3.8	5.7	6.1	6.8	8.7	5.7	3.8	3.8	21.7	7.6	5.3	2.3	1.9	0.4	3	1.9	2.3	3
1,5-DICAFFEOYLQUINIC-ACID	0.2	1.2	4.6	4.4	6.2	4.6	9.7	7.9	5.3	4.2	3.9	15.3	6.9	6.9	1.9	1.6	0.9	7.2	1.6	1.6	3.7
1-((Z)-3-CHLOROALLYL)-1,3,5,7-TETRAAZAADAMANTAN-1-IUM	0.4	1.1	3.8	3.8	4.9	3.8	9.8	9.5	6.8	4.9	5.3	15.9	7.2	7.2	1.1	2.7	0.4	5.7	0.4	1.1	4.2
1-(1,2-DIPHENYLETHYL)PIPERIDINE-(+/-)	0	1	4.4	3.4	3.9	4.9	9.5	9.7	5.3	4.4	3.9	18	6.8	6.8	1.7	1.7	0.7	6.3	1.9	1.5	4.4
1-ACETYL-4-METHYLPIPERAZINE	0	0.7	4.6	4.6	5.5	4.2	8.5	8.1	4.6	4.9	4.6	16	6.5	8.5	1.6	1	0.3	8.1	1.6	1.3	4.9
1-AZAKENPAULLONE	0	1.2	3.9	4.6	7.3	4.6	6.9	7.3	0.8	5.4	4.6	18.1	6.9	6.6	2.3	1.9	0.8	9.7	2.3	1.2	3.5
1-DEOXYMANNOJIRIMYCIN	0.2	1.1	4.7	3	6.6	4.2	9.6	7.6	4.7	4	3.8	17.8	7	6.2	1.3	1.7	0.8	7.9	1.5	1.9	4.5
1-EBIO	0.4	1.4	4.6	4.6	5.3	4.9	8.8	7.1	6.4	4.2	4.2	17	5.3	7.4	2.5	2.1	0	9.2	0.7	0.7	3.2
1-ETHYL-2-PYRROLIDONE	0	1.7	4.2	4	5.9	3.1	8.2	6.2	4.5	5.1	4.5	19.8	6.5	6.5	1.1	2.3	0.6	8.5	0.6	2	4.5
1-HEXADECANOL	0.3	1.1	4	4.8	5.4	4.2	9	7.3	5.9	4.5	3.7	18.6	4.8	5.9	1.1	2	0.8	8.5	2.5	1.4	4
1-NAPHTHYL-PP1	0.2	1.2	4.6	3.7	6.6	5	8.9	8.3	5.2	4.2	3.7	17.1	6.4	6.7	1.2	1.7	0.8	7.3	1.7	1.5	4
1-OCTANOL	0	2	3.6	4	5.1	5.5	7.1	7.5	4.7	3.6	3.2	14.6	7.5	7.1	2	2.8	0.8	7.9	2.4	2.8	5.9
1-PHENYLBIGUANIDE	0	0	3.6	4.9	4.5	4	8.1	8.1	6.5	4.5	5.3	16.2	5.7	7.3	1.6	2.4	0.8	8.5	0.8	1.6	5.7
10-DEACETYLBACCATIN...4547	0.3	0.8	4.3	4.6	3.2	5.1	8.3	8	6.4	1.6	2.4	20.6	6.7	7.5	0.8	1.3	0.8	7.2	2.4	1.6	5.9
10-DEACETYLBACCATIN...4548	0.3	0.8	4.7	3.7	5.3	5	8.7	8.9	6.1	2.6	2.6	17.9	6.8	7.9	1.3	1.1	0.5	7.9	1.6	2.4	3.9
10-DEBC	0	0.6	4.6	3.7	8.3	3.4	8.3	10.1	5.2	4	3.4	16.2	5.8	8	1.5	2.1	0.6	8	1.2	1.5	3.7
10-HYDROXYCAMPTOTHECIN	0.2	1.1	4.2	3.8	6.3	5	9	7.4	5.3	4.4	3.6	17.5	6.7	6.3	1.5	1.7	0.6	7.8	1.7	1.7	4.2
10058-F4	0.4	1.6	4.1	4.1	6.5	4.9	8.5	8.9	4.9	4.9	2.8	14.6	6.1	6.9	1.2	2.8	0.8	6.9	2	2.4	4.5
12-O-TETRADECANOYLPHORBOL-13-ACETATE	0	1	5.4	1.5	4.9	4.4	9.3	9.8	2.9	4.4	3.4	16.6	7.3	7.8	2	1.5	1.5	7.8	2	2.4	4.4
1400W	0	1.7	3	1.3	5.5	5.5	11.9	7.6	3.8	5.9	3.4	18.6	5.5	5.9	0.8	1.3	0.8	9.3	0.8	2.1	5.1
16,16-DIMETHYLPROSTAGLANDIN-E2	0	1.2	4.3	4.3	4.7	5.4	10.1	5.4	5.4	2.7	3.9	17.9	8.2	7	2.3	1.2	0.8	7.4	1.9	1.6	4.3
17-ALPHA-METHYLTESTOSTERONE	0.4	1.1	4.2	3.4	5.7	2.7	6.4	7.2	4.9	7.2	4.9	16.7	8	6.8	1.1	2.7	0.8	8.3	1.5	1.9	4.2
17-HYDROXYPROGESTERONE-CAPROATE	0.3	1.3	4.8	2.6	7.4	3.9	5.8	10	5.8	6.1	3.9	17.4	8.4	6.8	1.6	1.6	1	5.5	1	1	4.2
1S,2R-PHENYLPROPANOLAMINE	0.3	1.6	3.7	4.7	6	5.7	8.9	7	5.2	5	3.4	17	5.2	6.8	1.6	1.8	0.8	7.6	1.8	1.6	4.4
2'-MECCPA	0	1.1	2.1	6.4	3.2	4.3	9.6	7	6.4	5.9	4.3	15.5	5.9	7.5	3.2	3.2	0.5	7.5	1.1	1.6	3.7
2,3-DCPE	0	0.4	3	5.6	8.2	2.6	7.1	10.1	4.1	1.9	3.4	18	6	5.6	2.6	1.5	0.4	9.7	2.6	1.1	6
2,4-DINITROPHENOL	0	0.6	6	4.8	6	2.4	10.1	4.2	8.9	6	6.5	13.7	4.2	7.1	0	3	1.2	7.1	1.8	2.4	4.2
2,6-DIMETHYLPIPERIDINE	0.4	1.5	3.1	4.2	5	7.6	11.5	7.3	5.3	4.2	2.3	14.9	8	6.1	1.9	2.3	0.8	5.7	2.3	1.5	4.2
2-AMINOBENZENESULFONAMIDE	0	0.6	4.2	3.9	5.5	5.2	8.1	9.1	4.5	4.2	3.9	17.9	6.8	6.5	2.3	1.6	0.6	8.4	1.3	1	4.2
2-BFI	0	1.8	3.5	3.2	4.9	4.9	8.1	9.2	6	5.3	3.2	15.5	6	5.6	1.8	1.1	1.1	8.8	3.2	2.1	4.9
2-CHLORO-N6-CYCLOPENTYLADENOSINE	0	2.3	3	6.1	9.1	4.5	9.8	7.6	1.5	3.8	2.3	19.7	5.3	7.6	2.3	0.8	0.8	4.5	2.3	1.5	5.3
2-CHLOROPYRAZINE	0	0.4	4	5.1	6.7	6.3	10.3	7.5	5.5	3.6	4.3	15	7.1	5.5	2.8	2	0.4	7.1	1.6	1.6	3.2
2-CMDO	0.2	1	3.7	3.1	6.3	4.1	9	7.9	5.1	4.1	3.9	18.5	7.1	6.3	1.4	1.6	0.8	8.4	1.6	1.4	4.5
2-CYANOPYRIMIDINE	0.2	0.5	5	4.7	5.7	5.2	9.7	8	5.2	4.5	4	16.2	6.5	5.7	1.5	2	0	7	1.2	2	5.2
2-DEOXYGLUCOSE	0	1.8	4.6	5.4	5	5	11.1	8.9	4.6	4.6	3.2	13.9	5.4	6.4	1.1	1.8	1.1	8.9	1.1	1.4	4.6
2-ETHYL-1,3-HEXANEDIOL	0	2.1	3.2	5.3	5.9	4.8	6.4	4.3	5.3	5.9	5.3	16.6	8.6	7	2.1	3.7	1.1	4.3	1.6	2.7	3.7
2-FLUORO-2-DEOXY-D-GALACTOSE	0	1.1	3.4	4.2	6.8	5.7	6.8	7.2	6.8	3.8	3.8	18.5	6.8	5.7	3.4	0.8	0.4	8.7	1.1	1.5	3.8
2-HYDROXYETHYL-SALICYLATE	0	0.7	3	3.7	9	3.4	10.1	7.1	4.9	4.9	2.6	18.4	7.5	7.9	1.5	2.2	0.4	6.7	1.1	0.7	4.1
2-HYDROXYFLUTAMIDE	0	2.1	5.5	2.9	6.3	3.8	9.2	7.6	4.2	5.5	4.2	15.1	6.3	7.6	2.9	2.1	0.8	6.3	0.8	1.7	5
2-HYDROXYSACLOFEN	0	1.2	3.7	4.9	5.2	4.3	8.6	6.7	5.8	4.9	3.4	17.2	8	7.1	1.5	1.2	0.6	7.7	2.1	1.8	4
2-IMINOBIOTIN	0.3	1.5	4.3	2.8	4.6	4.3	9.3	7.7	5	5.6	3.4	20.1	6.8	5.3	1.9	1.5	0.3	7.4	1.9	1.2	4.6
2-IODOMELATONIN	0.4	1.3	4.9	4.9	6.2	4.4	12.4	9.3	4.4	6.2	1.3	15.9	8	3.5	1.8	1.8	0.4	5.3	1.3	1.8	4.4
2-METHOXYESTRADIOL	0	0	5.1	5.1	4.4	4.7	8.5	7.5	6.4	2.7	4.1	18	7.8	5.1	2.7	0.7	0.3	7.8	1.7	2	5.4
2-METHYL-5-HYDROXYTRYPTAMINE	0.2	1.2	4.3	3.8	6.3	4.2	8.5	8.3	4.9	4.3	4	17	7.3	6.9	1.4	1.6	0.8	7.1	1.8	1.6	4.5
2-OCTYLDODECAN-1-OL	0.5	1.8	4.5	3.2	7.2	6.3	12.6	5.9	5.4	4.1	2.7	13.5	5.4	7.7	1.8	1.8	0.5	5	1.4	2.3	6.8
2-OXOGLUTARIC-ACID	0	0.7	3.4	4.1	5.1	5.1	10.9	5.8	5.5	5.5	3.8	17.1	7.2	5.5	1.4	2.7	0.7	6.8	1.7	2	5.1
2-PHENYLMELATONIN	0	0.4	4	4	5.6	5.2	5.2	7.2	6.8	5.2	3.2	13.1	8.8	7.6	2.8	1.6	0.8	8.8	2.4	1.6	6
2-PMDQ	0	1.3	5.4	3.8	4.8	3.2	8.3	9.3	5.8	4.8	2.9	17	7.4	5.4	2.2	1.6	1	7.1	2.6	1.9	4.2
2-PYRIDYLETHYLAMINE	0	0.8	4.3	4	4.5	5.3	8.3	8.3	5	4.5	4.8	17.3	7.5	7.3	1.8	1.3	0.8	6.3	1.5	1.8	4.8
2-TEDC	0	1	3.8	6.7	3.8	3.8	6.7	6.7	3.8	5.7	5.7	19	6.7	8.6	1.9	3.8	0	5.7	0	2.9	3.8
2-THIOURACIL	0.4	1.9	3.8	5.3	4.9	4.9	8	9.1	6.1	5.3	3.4	15.5	5.7	8	2.3	1.5	1.1	6.4	0.8	1.1	4.5
2-[1-(4-PIPERONYL)PIPERAZINYL]BENZOTHIAZOLE	0	1.3	3.4	3.4	6.4	3	11	6.8	4.2	3.4	4.7	19.9	6.4	6.4	1.3	2.1	0.4	7.6	2.5	2.5	3.4
20-HYDROXYECDYSONE	0	1.8	2.9	4.7	6.4	5.3	11.1	8.8	8.2	4.1	5.3	15.8	5.3	6.4	0.6	2.3	0.6	7	1.8	0.6	1.2
3'-FLUOROBENZYLSPIPERONE	0.3	1.4	3.9	3.1	5.3	4.2	9.4	8.6	5	3.6	3.6	18.3	5.8	7.5	2.5	1.7	0.8	7.8	1.4	1.4	4.4
3,3'-DICHLOROBENZALDAZINE	0	0.3	3.7	4.4	6.4	4.1	10.1	8.1	5.4	5.1	3.7	16.6	6.8	6.8	1.7	1	0.7	7.4	1.7	2.4	3.7
3,3'-DIINDOLYLMETHANE	0	2.3	4.2	4.2	6	5.6	7.9	4.2	5.1	2.8	4.7	20.5	8.4	3.7	0.9	1.9	0.9	7	2.3	2.3	5.1
3,4-METHYLENEDIOXY-BETA-NITROSTYRENE	0	0	3.8	4.4	4.7	3.2	7.9	9.5	6	3.8	1.9	20.5	8.2	4.4	1.6	1.6	0.6	8.5	2.2	1.6	5.7
3-(4-METHYLBENZYLIDENE)CAMPHOR	0.3	0.9	4.1	5.1	6	4.4	9.2	6.3	4.1	5.4	2.5	18.4	7	6.6	0.9	2.2	0.6	7.9	1.6	1.6	4.7
3-ALPHA-BIS-(4-FLUOROPHENYL)-METHOXYTROPANE	0	1.4	3.9	2.8	6.9	4.4	8.8	9.1	5	5	2.5	16.9	6.6	7.5	1.4	1.9	0.6	8	1.4	1.7	4.4
3-ALPHA-HYDROXY-5-BETA-ANDROSTAN-17-ONE	0.9	0.9	3.6	5.4	4.5	6.3	8.1	8.1	4.5	5.4	4.5	14.4	8.1	5.4	2.7	0.9	0.9	6.3	2.7	1.8	4.5
3-AMINO-BENZAMIDE	0.3	0.9	4.2	3.9	6.3	3.9	9.6	9.6	4.5	3.9	3.3	16.8	6.9	6.3	2.4	1.5	1.2	8.7	0.9	1.8	3
3-AQC	0	0.7	2.6	3.3	5.2	6.5	11.8	3.3	8.5	5.2	5.9	20.3	5.2	5.9	2.6	2	0.7	2.6	2	2.6	3.3
3-BROMO-7-NITROINDAZOLE	0	0.6	4.3	4.3	4.9	6.3	8.1	7.5	4.9	5.2	3.7	19	6.9	7.5	2.6	1.7	0.3	6.3	1.7	0.6	3.5
3-BROMOPYRUVATE	0.3	1.6	4.2	4.2	5.8	4	9.5	8.2	6.6	4.5	4.2	15.6	5.3	6.6	1.3	2.1	0.8	6.6	1.9	1.9	4.5
3-CARBOXY-4-HYDROXYPHENYLGLYCINE-(R)	0	1	5.2	4.2	4.7	4.7	8.9	9.4	5.2	3.7	3.7	14.7	6.3	6.8	1.6	2.6	1	6.8	2.1	2.6	4.7
3-CARBOXY-4-HYDROXYPHENYLGLYCINE-(S)	0	1.2	4.7	4.1	7.1	2.4	9.5	8.9	4.1	6.5	3.6	17.8	4.7	4.7	1.8	1.8	1.8	7.1	1.8	1.2	5.3
3-CPMT	0.3	0.9	3.8	3.8	6.6	5	8.1	7.5	3.8	4.7	3.4	18.1	8.1	6.2	1.2	2.5	0.6	7.2	0.9	1.9	5.3
3-DEAZAADENOSINE	0	1	4.2	3.9	6.4	5.4	8.4	6.9	5.4	4.2	3.9	16.7	6.1	7.1	1.5	2.2	1	8.4	2	1.7	3.7
3-DEAZANEPLANOCIN-A...3937	0.4	0.4	5.9	4.6	7.1	2.1	7.1	11.8	7.1	2.5	3.4	19.7	8.8	4.6	2.5	1.3	0.4	3.4	2.1	0.8	3.8
3-DEAZANEPLANOCIN-A...3938	0.4	0.7	6.7	4.1	6.3	3.4	7.1	9.3	7.5	2.2	3	20.5	8.2	7.1	2.6	1.1	0.7	3.7	1.5	1.1	2.6
3-INDOLEBUTYRIC-ACID	0.3	0.6	3.3	3.3	5.3	5.6	8.9	7.4	5.9	5.6	2.7	17.8	6.2	6.5	2.1	2.4	0.9	7.1	2.1	1.8	4.2
3-METHYLADENINE	0	1	4.5	3.5	5.5	4.5	8.3	8.5	5.3	5.3	3.5	18.3	6.3	6.5	2	1.8	0.5	7.3	1.8	2.3	3.5
3-MPPI	0.5	1.4	3.2	4.6	6	4.1	9.6	8.7	5.5	3.7	5	17.4	6.9	4.1	1.8	1.8	0.9	6.4	0.9	2.3	5
4,4-PENTAMETHYLENEPIPERIDINE	0	1.1	6	3	6.8	4.1	8.6	8.3	7.1	4.5	3	19.5	6	6.8	1.9	1.5	0.8	4.9	1.1	1.5	3.4
4,5,6,7-TETRABROMOBENZOTRIAZOLE	0	1.5	2.5	3	5	5.9	9.4	7.9	5	5.9	5	17.3	6.9	6.9	2	2	0	7.4	1	2	3.5
4-(4-FLUOROBENZOYL)-1-(4-PHENYLBUTYL)-PIPERIDINE	0.3	0.8	4.7	3.9	6.3	3.9	8.9	7.9	6.3	5.2	3.1	17	6.3	6.5	1	1.6	0.3	8.6	1	1.3	5
4-ACETYL-1,1-DIMETHYLPIPERAZINIUM	0.4	0.8	3.8	4.2	2.5	3.3	6.7	7.5	6.7	5.9	3.3	18.4	7.1	9.2	2.1	2.1	0.8	6.7	2.1	2.1	4.2
4-AMINOHIPPURIC-ACID	0	0	2.5	7.6	8.9	2.5	8.9	3.8	8.9	5.1	2.5	19	3.8	10.1	2.5	0	1.3	6.3	2.5	1.3	2.5
4-CHLOROPHENYLGUANIDINE	0.2	0.7	3.4	3.9	5.2	4.8	8.9	8.9	5.9	4.3	3.9	17.3	6.4	6.2	1.8	2.1	0.9	7.7	1.1	1.8	4.6
4-HQN	0	0.9	6.1	6.1	7	4.4	10.5	6.1	5.3	7	2.6	15.8	7	6.1	3.5	1.8	0	4.4	0.9	0.9	3.5
4-HYDROXY-PHENAZONE	0.2	0.7	4.2	4.2	6	4.2	9.2	7.7	4.2	4.7	3.7	16.9	7.4	6.5	2	2	1	6.7	1.7	1.7	5
4-IBP	0.2	0.9	3.1	3.5	7.1	4	8.3	8	5	4.7	4	17.9	7.1	6.6	1.2	1.7	0.7	7.8	1.9	1.9	4.5
4-IODO-6-PHENYLPYRIMIDINE	0.3	0.5	4.3	4	5.6	4	9.3	8.8	5.3	4.8	4	18.4	6.6	5.8	1.3	1.5	1	7.8	1.3	1.3	4
4-IODO-L-PHENYLALANINE	0.4	0.4	4.4	3.5	7.9	5.3	11.4	8.8	5.3	3.9	3.5	14.9	7.5	5.7	3.1	1.8	0.9	5.7	0.9	0.4	4.4
4-METHYLGENISTEIN	0.2	1.3	4	3.4	6.2	4.3	8.3	8.5	5.5	4.7	3.6	17.9	6.8	6.4	1.3	2.1	0.4	8.1	1.3	1.5	4.3
4-METHYLHISTAMINE	0.2	1	4.2	3.8	5.6	4.6	8.5	8.7	5.4	4.2	3.4	18.3	6.2	6.2	1.4	1.8	0.8	7.9	1.4	1.8	4.2
4-MU-8C	0.3	1.1	4.4	4.4	4.6	4.4	8.4	7.9	5.2	4.6	3.3	18.5	7.4	6.3	2.2	2.2	0.8	7.9	1.1	1.9	3.3
4-P-PDOT	0	1.2	6.8	3.1	6.8	5	10.6	6.8	7.5	5.6	3.7	15.5	5	5.6	1.9	1.9	1.2	5	1.9	1.9	3.1
4-PHENOLSULFONIC-ACID	0.2	1	4.1	3.9	6.3	4.8	8.7	7	4.8	4.1	4.3	16.7	6.5	7.2	1.4	2.4	0.2	8.5	1.2	1.9	4.6
4-PPBP	0.3	1	4.5	3.8	6.7	5.4	8	9	5.1	3.8	3.8	17	6.7	6.7	1.9	1	1.3	6.1	1.9	1	4.8
4-PYRIMIDINECARBONITRILE	0.2	1	4.4	4	6.2	5	8.9	8.1	5.4	4	3.5	17	6.4	5.8	1.9	1.2	0.8	7.7	1.9	1.7	4.8
4E1RCAT	0	1	4.2	3.1	4.9	5.9	9.4	7.7	5.6	3.5	2.1	18.5	10.5	4.2	1.4	1.4	1	7.7	1.4	2.1	4.5
5'-CHLORO-5'-DEOXY-ENBA-(+/-)	0	0.9	3.5	3.5	4.9	6.2	10.6	5.8	3.1	5.3	3.5	20.8	5.3	6.2	2.2	2.2	0	8.4	2.2	1.8	3.5
5,7-DICHLOROKYNURENIC-ACID	0	1.4	4.7	3.7	5.8	4.9	10	7.9	5.1	4.2	3.3	16.3	6	6.5	2.1	1.2	0.7	7	1.9	2.1	5.3
5-AMINO-3-D-RIBOFURANOSYLTHIAZOLO[4,5-D]PYRIMIDIN-2,7(3H,6H)-DIONE	0.2	0.5	4.2	3	5.8	4.9	9.1	8.4	4.9	5.3	3.5	17.4	6.7	6.3	1.2	1.6	0.7	8.6	0.9	1.6	5.1
5-AMINOLEVULINIC-ACID	0	0.4	4	4.4	5.5	4.4	10.7	8.8	4.8	6.2	2.2	14.3	7	7	2.9	2.2	0.4	6.2	1.8	1.8	4.8
5-BDBD	0	0.5	5.2	4.2	6.8	5.2	6.3	8.9	2.6	6.3	3.7	21.5	8.9	4.2	2.1	1	0.5	5.8	1.6	1.6	3.1
5-CARBOXAMIDOTRYPTAMINE	0.5	0.5	4	3	7	3	8.5	7	5	4.5	5	16.1	6.5	9.5	2	1.5	1	7.5	1	1.5	5
5-FLUORO-3-PYRIDYL-METHANOL	0.4	1.5	4.4	2.2	5.8	5.5	10.5	8	5.8	5.1	2.9	17.1	6.2	5.1	1.8	1.8	0.4	8.7	1.8	1.1	4
5-FLUOROURACIL	0.3	0.8	5.2	3.3	7.1	4.1	9	9.6	6.6	4.1	3.3	16.7	6.6	5.5	1.6	0.8	1.1	5.8	1.6	2.2	4.7
5-HMF	0.4	0.8	3.8	1.5	6.5	4.2	8.1	7.3	5	4.2	4.6	18.8	8.1	5.4	1.2	1.5	0.8	7.7	2.7	1.9	5.4
5-HYDROXYMETHYL-TOLTERODINE	0.2	1.2	4.5	3.5	5.7	4.9	9	7.6	5.3	3.5	4.1	18	6.9	6.1	2	1.6	0.8	8.2	1.2	1.6	4.1
5-HYDROXYTRYPTOPHAN	0	1.6	3.7	3.3	6.1	5.7	8.6	9	4.1	3.7	4.1	17.6	7	5.3	0.4	2.5	0.8	7.8	2	2.5	4.1
5-IODO-A-85380	0.4	0	6	4.1	4.5	4.9	10.5	7.5	5.2	4.9	3.7	19.1	4.1	6.4	2.2	1.9	0.4	6.7	2.6	1.5	3.4
5-METHYLFURMETHIODIDE	0	1.7	4.5	6.2	5.6	2.8	6.9	8.3	5.2	4.9	4.2	19.1	6.6	6.6	1	1.7	0.3	6.9	1.7	1.7	3.8
5-METHYLHYDANTOIN-(L)	0	1.2	3.7	4.3	5.3	3.4	9	9	6.2	4	2.8	18.9	7.1	5.6	1.5	1.9	0.6	7.7	2.2	2.2	3.4
6,7-DEHYDRO-17-ACETOXY-PROGESTERONE	0	1	4.3	2.9	7.1	7.1	9.5	7.1	3.3	3.8	2.9	16.2	5.7	6.7	3.3	1.9	1	9.5	1.9	1	3.8
6-BENZYLAMINOPURINE	0	1.6	4.4	0.8	6	6	12	7.2	5.6	3.6	4.8	14.9	7.2	5.2	2.4	0.8	0.4	8	1.6	1.2	6
6-CHLOROMELATONIN	0.3	1.1	3.8	2.7	4.9	4.9	9	7.4	4.9	4.1	4.1	18.5	6.8	5.7	1.9	1.9	0.5	9.5	1.9	1.6	4.4
6-IODO-NORDIHYDROCAPSAICIN	0	0.6	7.5	4.3	9.9	3.7	7.5	6.2	5.6	4.3	3.7	13	6.2	6.8	3.7	1.2	1.2	8.7	1.2	0	4.3
7-AMINOCEPHALOSPORANIC-ACID	0.2	1	3.8	3.8	6.1	4.8	9.4	7.3	5.4	4.6	3.1	18	6.7	6.5	1.3	1.9	0.6	7.9	1.5	1.9	4.2
7-CHLOROKYNURENIC-ACID	0	1.4	3.6	3.2	3.9	3.6	10.4	6.1	5.4	6.1	3.6	17.6	6.8	7.5	2.2	1.4	0.7	6.8	2.5	2.9	4.3
7-HYDROXY-DPAT	0	1.2	4.4	4.7	6.4	3.2	9.6	7.3	5	5.2	3.5	15.7	6.1	6.1	3.2	2.3	0.9	6.4	2	2.3	4.4
7-HYDROXYSTAUROSPORINE	0.2	1.1	4.4	3.8	6	4.4	8.4	8	5.1	4.4	3.6	17.9	6.9	6.4	1.5	1.8	0.7	7.8	1.5	1.6	4.4
7-KETO-DHEA	0	1.4	3.3	2.4	3.8	3.8	10	7.2	4.8	7.2	5.3	14.8	6.7	8.1	1	1.9	1	8.1	1.9	1	6.2
7-METHOXYTACRINE	0.4	0.9	4.4	3.1	4	4.4	8	8.4	4.9	6.2	4	17.7	6.6	6.2	0.9	1.3	0.4	9.7	1.3	3.1	4
7-METHYLXANTHINE	0	0.9	3.5	2.2	2.6	4.8	10.6	4.4	5.3	6.6	3.5	16.7	7	7	0.9	2.2	0.4	11	1.8	3.1	5.3
7-NITROINDAZOLE...1477	0	0.5	1.6	3.7	5.3	5.3	6.8	9.5	3.2	6.3	3.2	16.3	8.4	7.4	2.1	3.2	1.1	7.9	2.6	1.6	4.2
7-NITROINDAZOLE...1478	0.2	1.2	4.5	3.7	6.2	4.7	8.2	8.2	4.9	4.1	3.7	17.9	7	6.4	1	1.9	0.8	7.6	1.7	1.7	4.7
8-BROMO-CAMP	0	1	5.3	3.4	6.2	3.4	5.8	8.2	3.8	8.2	3.4	18.8	3.8	10.1	2.4	1	0	6.2	1.9	2.4	4.8
8-BROMO-CGMP	0.4	0.4	2.9	4.7	5.4	4.3	8.6	7.6	4.3	5	4.3	15.8	8.3	6.1	2.9	1.4	0	8.6	1.8	1.8	5.4
8-HYDROXY-DPAT	0.2	0.9	4.1	4.1	5.9	4.6	9.2	8	4.8	4.1	3.7	17.4	7.3	6.2	1.8	1.4	0.7	8.5	1.6	1.1	4.3
8-HYDROXY-PIPAT	0	0	3.8	6.8	9.8	5.3	8.3	9.8	3.8	3.8	0.8	17.4	6.8	7.6	0.8	1.5	0.8	4.5	1.5	1.5	5.3
8-M-PDOT	0	1	2.9	3.4	5.8	3.4	10.2	6.3	6.3	6.3	4.9	17.5	6.3	5.3	2.9	3.4	1	6.3	1	1.5	4.4
9-AMINOACRIDINE...1366	0.2	1.1	4.5	3.4	6.1	3.8	8.6	9.2	5.6	4.1	3.4	17.3	7	6.8	1.1	1.4	0.9	7.9	1.8	1.6	4.3
9-AMINOACRIDINE...1367	0.2	1	4.1	3.7	5.9	3.9	9.2	7.8	5.7	4.3	3.9	18.2	6.3	6.5	1.2	1.6	0.6	8.2	1.6	1.8	4.3
A-33903	0	0.8	3.4	2.3	3.8	5.3	10.2	6.8	4.1	6.4	5.6	14.3	7.9	7.1	1.1	2.6	1.1	8.3	1.5	2.3	5.3
A-366	0	1.1	4.4	2.6	4.1	5.5	10	9.2	5.9	3.3	2.2	18.5	7.7	4.4	0.7	0.4	1.1	9.6	1.1	1.8	6.3
A-61603	0	0.9	5.1	4.7	7.5	7	8.9	5.6	5.6	5.6	3.7	15.4	5.6	5.6	0	2.8	0.9	9.3	1.4	0.9	3.3
A-674563	0.2	1.1	4.3	3.8	6.1	4.6	8.8	7.9	5	4.3	3.8	17.5	6.8	6.4	2	1.8	0.7	7.7	1.6	1.6	4.3
A-7	0.4	1.1	4.7	2.9	4.7	4.3	7.9	5.4	5	5.8	4.3	20.1	5.8	7.9	2.2	1.8	1.1	7.2	1.8	0.7	5
A-769662	0	0.3	4.4	5	5	2.5	9.1	8.8	3.8	4.1	3.8	18.3	6	6.3	1.3	1.9	0.9	9.5	1.9	2.2	4.7
A-803467	0.4	0.8	4.3	4.3	5.5	2.8	8.3	7.9	5.5	4.3	3.5	18.5	7.1	6.7	2	1.2	1.6	6.3	2.4	1.6	5.1
A205804	0.4	1.6	5.1	3.5	6.3	3.1	8.3	7.9	4.7	4.7	5.9	20.9	7.5	7.1	1.6	3.1	0.4	2	1.2	0.8	3.9
A66	0	1.2	6.3	4.7	9	4.7	6.7	8.6	7.5	2.7	3.1	14.9	7.5	8.6	2.4	0.8	0.8	4.7	1.2	0.4	4.3
A740003	0.4	1.3	2.9	2.9	7.6	3.8	8.4	7.6	6.3	3.8	4.6	16	6.7	7.6	2.5	0.8	1.3	7.6	2.1	1.7	4.2
A922500	0	1.4	3.4	4.5	5.9	4.8	8.6	6.2	4.8	5.9	3.4	14.8	7.6	5.5	2.8	1.4	1	7.9	2.1	2.4	5.5
ABACAVIR	0.3	0.8	4.6	3.8	5.6	3.5	8.9	8.6	5.3	4.8	4.1	16.7	6.8	6.1	2	2	1	7.8	1.8	1.8	3.8
ABAFUNGIN	0	1.6	4.4	2.5	3.4	5.6	9.4	8.1	6.2	4.1	4.4	18.1	5.9	6.6	0.9	2.2	0.6	8.4	0.6	1.9	5
ABAMETAPIR	0	1.7	4.6	3.8	3.4	4.2	8.4	8	4.2	6.7	4.6	15.5	9.7	5.9	0.4	1.3	0.8	8	2.1	1.7	5
ABEMACICLIB	0.4	0.9	5.3	1.8	9.3	2.6	7.5	6.6	3.1	7.5	3.5	15.9	5.7	7	3.1	1.8	0.4	8.4	2.2	1.3	5.7
ABIRATERONE	0.2	0.6	3.4	3.6	6.2	4.4	9.5	8.3	5.4	4.6	2.6	19.2	7.3	6.2	1.4	1.8	0.8	7.7	1	1.8	3.8
ABIRATERONE-ACETATE...2127	0	0.9	4.3	3.5	6.1	3.9	6.1	7.4	5.2	3.9	4.8	18.7	9.1	6.1	3	0.9	0.4	6.5	2.2	1.7	5.2
ABIRATERONE-ACETATE...2128	0	1.2	3.8	3.8	6.7	5	8.8	7.3	5.3	4.7	2.6	16.7	6.5	5.6	2.3	1.8	0.9	8.8	2.1	1.8	4.4
ABT-202	0	6.5	2.2	4.3	0	2.2	15.2	4.3	4.3	4.3	2.2	13	13	10.9	0	4.3	0	2.2	0	2.2	8.7
ABT-239	0	2	5.4	4	8.1	5.4	11.4	7.4	6	6	4	14.8	5.4	6	2.7	2	2	2.7	0.7	1.3	2.7
ABT-491	0	1.9	3.8	4.9	6.4	4.9	4.9	8	5.3	4.2	4.2	17.8	6.8	6.8	0.8	3	0.4	6.8	1.9	2.7	4.5
ABT-639	0.4	1.1	4.3	3.2	5.7	4.3	8.2	7.5	5	5.4	3.6	19.3	5.7	7.1	0.7	1.8	1.1	8.2	1.1	1.1	5.4
ABT-702	0.5	0.9	2.3	3.7	3.7	4.6	9.2	7.3	5.5	4.1	4.1	18.3	7.3	7.8	1.8	1.4	0.5	7.8	1.4	1.8	6
ABT-724	0	2.4	6.2	3.8	5.2	5.2	10	3.8	7.1	4.3	2.4	15.6	5.7	8.5	3.3	2.8	0.5	6.2	1.4	0.5	5.2
ABT-737	0.4	0.8	3.9	5.9	5.1	4.7	7.1	7.1	3.5	5.5	5.1	15.7	5.9	5.5	3.5	2	0.4	8.3	2.4	1.2	5.9
ABT-751	0	0.5	4.8	4.3	5.5	4.3	9.9	7	6.2	4.1	3.8	18	6	5.3	2.2	1.7	0.7	7.7	1.9	1.9	4.1
AC-264613	0	0.9	4.3	3	6.4	3.4	9.8	6.7	5.2	5.2	4.9	18	8.8	4.9	0.9	1.8	0.3	8.2	1.8	1.5	4
AC-55649	0	1.5	5.1	5.1	5.1	5.6	10.7	9.1	8.1	4.6	5.1	15.2	6.6	6.6	1	1	0.5	4.1	0.5	2	2.5
AC-7954-(+/-)	0	0.8	3.1	3.6	6.5	5.2	9.8	8.5	5.9	4.9	2.3	17.3	7.5	7.5	1.6	2.1	0.5	6.7	1.3	1.3	3.6
ACADESINE	0	1.3	3.6	3.6	5.4	5.4	9.6	7.6	5.4	3.8	3.8	18.5	6.2	6	1.6	1.8	0.7	8.5	1.6	1.8	4
ACALABRUTINIB	0.3	1.1	4.9	3.6	4.9	5.8	7.7	8.2	6	4.9	3.8	15.1	6.6	7.1	0.5	1.9	1.1	7.7	1.4	1.6	5.8
ACAMPROSATE	0	2	3.9	3.4	4.4	3.9	5.9	7.8	6.3	4.9	4.9	19	5.4	7.3	2.9	2	0.5	9.3	1.5	1	3.9
ACARBOSE	0	1.2	2.9	3.8	4.9	4.7	9.6	6.7	6.7	4.7	3.8	15.1	7.6	7.6	2	2	0.9	9	2	0.9	4.1
ACDPP	0	1	4.6	4.6	6.6	7.7	5.1	11.2	4.6	3.1	5.1	17.3	7.1	3.6	1	1.5	1	9.7	1.5	0.5	3.1
ACEBUTOLOL	0.4	1.6	3.6	2.4	7.7	4.8	8.1	7.7	6	4.8	4	16.9	5.6	7.7	2.4	2.4	0	6.9	2	2.4	2.4
ACECAINIDE	0.3	0.7	3.9	3.3	5.6	3.9	8.6	9.9	6.6	3.6	3.6	15.1	7.9	6.2	1.6	2	1	7.9	1.6	1.6	4.9
ACECLIDINE	0	0.8	4.7	4.7	7	4.7	7.4	9.3	4.7	4.7	1.9	15.5	5.4	7.4	2.3	2.7	1.2	9.7	1.6	1.6	3.1
ACECLOFENAC	0.6	1.9	1.9	4.4	5.1	5.1	13.3	8.9	4.4	5.1	3.2	15.2	5.7	6.3	2.5	2.5	0	6.3	0.6	3.8	3.2
ACEDAPSONE	0.3	1.1	4.9	3.8	3.5	4.6	8.2	8.4	4.3	4.3	4.1	17.7	7.3	6.8	1.9	2.2	0.8	7.9	1.1	2.4	4.3
ACEDOBEN	0	1.1	4.4	4.9	5.7	5.7	8.5	7.9	6.3	4.1	2.7	16.9	6.6	5.7	1.1	2.2	1.1	7.4	1.1	1.9	4.6
ACEFYLLINE	0	1	3	9	8	7	6	8	2	2	5	14	10	7	3	2	0	6	2	0	5
ACEGLUTAMIDE	0.2	1	5.4	3.4	5.9	3.4	7.3	7.6	5.4	3.9	3.4	19.1	6.4	7.3	1.2	1.7	0.7	8.1	1.7	2.2	4.6
ACEMETACIN	0	1.6	4.9	4.1	5.2	4.1	8.2	7.6	5.4	5.7	4.1	17.9	6.2	6	0.8	1.4	0.3	8.2	1.6	1.9	4.9
ACENEURAMIC-ACID	0.3	1.3	3.5	3.8	5.7	5.1	8.6	7	4.4	5.4	3.2	17.8	6.7	5.4	2.2	2.2	1.3	7.9	2.2	1.9	4.1
ACENOCOUMAROL	0	1.5	4.9	3.4	5.4	3.4	8.3	4.9	6.8	6.3	4.4	18.5	6.8	6.3	2.4	2.4	0	7.8	2	1	3.4
ACEPROMAZINE	0.8	1.5	6.2	2.3	6.9	4.6	11.5	6.2	3.1	6.2	3.1	14.6	6.9	5.4	0.8	2.3	0	7.7	1.5	3.1	5.4
ACESULFAME-POTASSIUM	0	1.3	3.8	3.8	6.4	4.5	9.1	7.7	5.5	3.4	4	17.7	7	6	1.5	2.1	0.6	7.7	1.9	1.7	4.3
ACETANILIDE	0	1.6	3.2	4.9	4.9	4.3	10.3	5.4	7	7.6	3.2	15.7	5.4	7.6	1.6	2.7	0.5	7.6	1.1	1.6	3.8
ACETARSOL	0	1.5	4.3	4.8	6.8	4	8.8	6.8	4.5	3.8	3.5	20.7	6.6	5.6	1.3	2.3	0.8	7.6	1	1	4.3
ACETAZOLAMIDE	0	0	4.2	4.2	4.2	3	12	7.2	5.4	7.8	4.2	10.2	6.6	7.2	2.4	2.4	1.2	7.8	1.8	1.2	7.2
ACETOHEXAMIDE	0.4	0.8	3.8	2.5	5	4.6	8.8	6.7	5	7.1	4.6	15.4	7.1	4.6	1.2	2.5	0.8	8.8	2.1	2.9	5.4
ACETOHYDROXAMIC-ACID	0	0.4	3.2	4	7.3	5.2	9.3	6	5.2	4.8	2.4	18.1	7.3	4.8	2.8	1.6	0.8	7.3	2.8	2.4	4
ACETOPHENAZINE	0.2	1.2	4.5	3.7	6.2	4.1	8.8	8.2	5.3	4.7	3.9	17.7	6.8	6.2	1	1.4	0.8	7.4	1.6	1.8	4.3
ACETYL-11-KETO-BETA-BOSWELLIC-ACID	0.4	1.8	4.4	3.6	5.3	3.6	4.9	7.1	4.4	2.7	4.9	20	9.8	8.4	0.4	1.3	0.9	8.4	2.2	0.4	4.9
ACETYL-FARNESYL-CYSTEINE	0	0	3	5.1	5.1	3	13.1	6.1	8.1	4	8.1	14.1	7.1	9.1	1	4	0	4	2	0	3
ACETYL-L-LEUCINE	0	1.5	2.6	4.6	7.7	4.1	9.7	9.2	6.2	7.7	1.5	15.4	6.2	8.7	3.1	2.1	0.5	4.6	2.1	0.5	2.1
ACETYLCHOLINE	0.6	1.2	4.2	5.4	4.8	4.8	11.3	6	6	5.4	3	17.3	8.3	5.4	1.8	1.8	0.6	4.8	1.2	2.4	4.2
ACETYLCYSTEINE...3294	0.2	1.1	4.3	3.9	6.4	4.8	9.5	7.5	5.9	4.3	3.6	15.9	6.6	5.7	1.4	2	0.7	7.7	1.8	1.8	4.8
ACETYLCYSTEINE...3295	0.4	1.2	4.8	2.8	7.3	4	7.7	9.3	6	5.2	2.8	14.9	6.9	5.2	1.6	2	0.8	9.7	0.4	2.8	4
ACETYLSALICYLSALICYLIC-ACID	0	1.9	4.4	4.4	5.6	4.7	9.7	8.8	5.9	3.1	2.5	16.9	5.6	6.6	0.6	1.9	0.6	8.8	2.5	1.6	4.1
ACEXAMIC-ACID	0	0.6	3.8	4.2	7	4.8	9.3	8	4.2	4.8	3.5	17.3	7.3	4.8	2.2	1.9	0.6	8.9	1.9	1	3.8
ACIFRAN	0	1.9	4.3	4.3	6.8	8.1	6.2	12.4	6.8	3.1	3.1	17.4	7.5	5.6	0.6	1.2	1.2	4.3	1.2	1.2	2.5
ACIPIMOX	0.2	1	4.6	3.6	5.7	4.4	8.4	8	5.4	4.4	3.6	18.2	6.7	6.5	1	1.9	0.8	8	1.5	1.7	4.2
ACITAZANOLAST	0.4	0.8	2	4.4	4.8	4	9.2	8	7.6	3.2	2.8	19.7	6.8	6	3.2	0.8	0.4	9.2	1.2	1.6	3.6
ACITRETIN	0.4	2	3.6	2.8	5.6	6.3	9.5	9.1	3.2	3.6	2.8	19	3.6	5.2	2	2.4	1.2	9.9	2	1.6	4.4
ACIVICIN	0.2	1.1	4.2	3.9	6.2	4.6	9	8.1	5.1	4.4	3.7	17.3	6.2	6.4	1.7	1.8	0.7	7.9	1.5	1.7	4.2
ACLIDINIUM	0	0	4	3.3	6.2	2.6	12.1	9.2	5.9	4.4	1.8	17.6	6.6	7	1.8	0.7	0.7	9.9	1.8	1.5	2.6
ACPC	0	0.3	4.4	4.7	6.2	4.7	9	6.5	5	4	3.4	17.4	7.5	8.4	1.2	2.2	0.3	6.9	1.6	1.6	4.7
ACRIVASTINE	0.3	1	5.1	4.1	4.1	5.1	10.3	9.9	5.5	4.1	2.7	16.8	6.2	6.2	1.4	1.7	0.7	8.2	2.1	1	3.4
ACTARIT	0.3	1.3	3.9	4.2	4.5	4.5	9.5	8.7	5.3	3.9	3.2	17.1	7.4	6.8	1.8	1.8	0.8	7.6	1.6	1.8	3.9
ACTINOQUINOL	0.4	1.7	5	2.9	5.9	3.3	6.7	6.7	4.6	4.2	3.3	18	9.6	8.4	3.8	2.1	1.3	3.8	2.1	0.8	5.4
ACY-1215	0	1	6.3	5.3	5.3	4.3	5	10	7.3	1.7	4	16	7.7	4	2	1.3	1.3	8.3	1.7	1.7	5.7
ACYCLOVIR...2406	0	0	6.3	3.4	4	5.1	9.7	6.9	5.7	5.7	5.7	18.3	5.7	5.1	2.3	0	1.7	7.4	1.1	2.3	3.4
ACYCLOVIR...2407	0.3	1.1	4.3	4	6.1	5.3	9.8	7.7	4.5	5.1	3.5	17.3	6.4	5.9	1.3	1.3	0.3	8	1.6	1.1	5.3
AD-5467	0.3	1	4.5	3.7	6.8	4.7	9.7	7.1	5.2	2.9	3.9	18.6	6	6.8	0.8	1.8	1	8.1	1.3	1.8	3.9
ADAPALENE	0	0.6	4.5	4.5	5	3.6	8.4	9.5	6.2	4.8	3.6	18.2	7.3	5.3	1.1	1.4	1.1	7.6	1.7	1.4	4.2
ADAPREV	0.2	1.2	4	3.8	6	5.2	9.1	7.6	5.4	3.8	4	17.5	6.4	6	1.8	1.6	0.8	7.2	1.6	1.8	4.6
ADAROTENE	0.2	1.1	4.3	3.8	5.9	4.7	8.8	8.1	5	4.3	3.6	17.7	6.8	6.4	2	1.8	0.7	7.7	1.4	1.6	4.3
ADATANSERIN	0.6	0.6	3.9	5.6	6.7	4.5	6.7	5	7.3	6.7	5	21.2	4.5	6.1	1.1	1.7	0.6	5	2.2	1.1	3.9
ADD-233089	0	0.9	5.9	5.3	6.2	5.6	6.9	7.8	5.3	4.1	3.8	15.3	6.6	5.3	0.6	1.6	0.9	9.1	1.6	2.5	4.7
ADEFOVIR	0.3	1.4	4.9	4.1	4.6	4.6	10.9	9	4.9	4.6	2.7	17.2	5.2	7.1	1.1	1.6	0.8	7.4	1.6	1.4	4.6
ADEFOVIR-DIPIVOXIL	0.3	0.9	5	4.2	6.8	3.9	8	8.3	4.5	3.6	2.7	19	6.8	6.5	1.5	1.2	0.6	8.6	1.8	2.1	3.9
ADENINE	0.4	1.1	4.3	4.3	5.4	3.6	10.1	6.5	5.1	4	4.3	21	6.2	5.8	1.1	1.1	0	7.6	1.4	2.5	4
ADENOSINE	0.3	0.9	3.6	4.2	5.4	4.5	10.8	8.4	5.4	4.2	4.2	15.7	7.5	6	2.1	1.5	0.3	7.2	1.5	1.2	4.8
ADENOSINE-PHOSPHATE	0	0.8	3.1	4.3	7	5.8	7.8	8.1	6.6	3.9	3.5	19.4	6.2	8.1	0.4	1.6	0.8	5.4	1.6	1.9	3.9
ADENOSINE-TRIPHOSPHATE	0.3	0.9	4.7	3.8	5.6	3.8	8.5	7	5.3	5	2.9	19	7.9	5.6	2	2.3	0.9	5.6	2	2.3	4.7
ADIPHENINE	0	1.3	3.8	5.7	4.4	5.7	10.8	5.7	8.9	7	1.9	18.4	3.8	7.6	2.5	1.9	1.3	3.2	0.6	1.9	3.8
ADIPORON	0	1.4	3.7	3.2	6.9	6	10.6	7.3	4.6	4.1	3.7	12.8	6	8.7	1.8	2.8	1.8	8.3	0.9	1.4	4.1
ADL5859	0.4	1.1	4.6	4.2	4.2	4.2	10.5	8.4	4.9	4.2	4.2	16.1	9.1	4.9	0.4	2.5	0.7	7.7	1.1	1.1	5.6
ADOPRAZINE	0.3	0.8	4.6	3.8	3.2	4.6	10.5	8.9	5.4	4.1	3.8	17.6	5.7	5.1	2.2	1.4	1.1	7.8	1.9	2.2	5.1
ADRAFINIL	0	1.4	5	5.9	6.8	4.5	9.5	8.1	5	5.9	2.7	16.2	7.7	6.3	3.2	0	0	4.5	1.4	1.8	4.5
ADRENALONE	0	0.6	2.5	6.2	4.9	5.6	8	6.8	3.7	3.1	3.7	19.1	7.4	4.3	2.5	3.7	1.2	6.8	2.5	1.2	6.2
ADRENOSTERONE	0.3	1.2	4.6	4	6.4	4.3	8.2	6.4	4.6	6.1	2.4	17.4	7.6	7.3	1.2	1.5	0.9	8.2	1.2	1.2	4.9
ADX-47273	0.6	1.1	2.8	1.7	6.7	5.6	10.6	6.7	5	5	6.1	17.9	6.1	7.8	2.8	2.8	0	5	1.1	2.2	2.2
AEE788	0	2	6	2.7	6	5.7	4.3	12.4	7.4	5.7	3.3	15.7	8.7	6.7	1.3	2	0.3	3	1	0.7	5
AEG3482	0.3	0.3	2.6	4.6	8.3	4.3	9.6	8.9	5.3	3	4	17.9	6	5.6	1.3	2.3	1	7.9	1	1.3	4.3
AFALANINE	0.3	0.3	5.3	5	5.3	5.3	9.3	8.1	5.6	5.3	3.1	15.6	8.1	6.2	1.9	2.2	0.6	6.2	1.9	0.9	3.4
AFATINIB	0	0.4	6.3	3.7	6.3	4.8	5.5	12.9	7.7	3	2.2	17.7	8.9	5.5	2.2	0.7	1.5	3.7	0.4	0.7	5.9
AFLOQUALONE	0	0.5	2.8	3.3	7	5.2	11.7	7.5	5.2	5.2	3.3	20.2	4.2	7.5	0.9	1.4	0.9	5.6	1.9	1.4	4.2
AFN-1252	0.8	0.8	5	2.5	6.7	4.2	10.8	4.2	6.7	6.7	5	16.7	9.2	5.8	0	1.7	0	5	0.8	3.3	4.2
AFOBAZOLE	0	1.6	4.5	4.1	8.2	3.3	9.4	6.6	3.7	5.7	3.3	13.9	5.7	8.6	2	2	0.8	9	1.2	1.6	4.5
AG-1024	0	1	3.6	3.6	7.8	4.1	8.3	6.7	7.3	6.2	3.1	14.5	6.7	7.3	0.5	0.5	1	9.8	1.6	2.6	3.6
AG-14361	0.3	1	4.4	3.4	6.1	5.4	10.9	6.5	5.1	5.4	4.4	16	6.5	5.1	2.4	2	0	8.2	1.4	1.7	3.7
AG-490	0.2	1	4.1	3.6	5.8	3.6	8.5	8	5.1	4.4	2.9	19.4	6.8	6.1	1.5	1.7	0.2	9	1.7	1.7	4.6
AGI-5198	0	1.3	4.4	4.9	6.2	5.8	8.8	7.5	5.8	4	2.2	19	5.8	5.8	1.8	1.8	0.9	6.6	0.4	2.7	4.4
AGI-6780	0.6	3.1	3.1	1.9	7.5	3.8	10.6	6.9	5	3.8	3.8	15.6	5	6.9	5	1.2	0.6	6.9	1.9	1.9	5
AGMATINE	0.5	0.9	4.1	5.4	7.7	5	10	6.3	5	5.4	3.2	14.5	7.7	7.7	2.3	1.4	0.5	5.9	1.8	0.9	4.1
AGN-192403	0	0.9	1.8	9.6	4.4	4.4	11.4	3.5	1.8	10.5	4.4	13.2	7.9	5.3	2.6	2.6	0.9	7.9	0.9	0.9	5.3
AGN-194310	0	1	4.4	3.8	6	5.7	8.3	6	6.3	5.1	4.1	16.8	5.4	7.3	1.3	1.9	0.6	8.6	1	1.9	4.4
AGOMELATINE	0.3	0.9	3.2	3.5	5.8	3.8	10.5	7	5.6	4.4	3.8	18.7	6.4	7	2	2.3	0.6	5.6	1.8	2.3	4.4
AGP-103	0	0.8	3.6	4.8	4.4	3.6	8.7	7.9	5.6	5.2	2.8	16.3	8.3	6.7	2.4	2.8	1.2	7.1	1.6	1.6	4.8
AH11110	0	1.4	6.8	4.8	8.2	2.9	9.7	8.7	3.9	6.8	2.4	15.5	5.3	7.7	1.9	1.4	1	3.9	1.9	1.9	3.9
AH6809	0	1.3	5.4	4.1	6.6	4.4	8.9	7	3.8	5.4	4.1	16.5	5.1	7.3	2.5	1.6	0.9	7.3	1.6	1.9	4.4
AJ76-(+)	0	0.4	5.6	4	5.2	6	10.7	8.3	4.8	5.6	3.2	14.3	5.2	6.7	2.8	1.2	1.2	6	3.2	2	4
AJMALINE	0.2	1.1	4.5	3.5	6.1	4.5	8.3	8.2	5	4.5	3.5	17.6	7.1	6.5	1.5	1.9	0.7	7.8	1.5	1.7	4.5
AKBA	0	1	5.1	4.8	4.8	5.8	9.3	7	4.8	4.2	2.2	18.5	5.1	6.7	1.6	2.6	1	8.3	1.3	2.6	3.5
AKLOMIDE	0	1.2	3.7	3.7	6.1	3.1	7.4	7.4	7.4	5.5	4.9	14.1	8	8	1.2	2.5	1.2	8	1.2	0.6	4.9
ALACEPRIL	0.4	1.4	3.5	3.5	5.3	4.3	10.3	6.4	4.6	6	3.2	18.4	5.3	6.7	0.7	2.1	1.1	7.4	1.1	3.2	5
ALAGEBRIUM	0	0.5	3.6	3.1	4.6	3.6	9.8	4.6	4.6	4.6	3.6	18	8.8	6.7	1	2.1	2.1	8.2	2.1	1.5	6.7
ALAPROCLATE	0.5	1	3.4	4.3	4.8	4.3	8.7	6.2	5.8	4.8	3.8	19.2	4.8	8.2	1.9	3.4	0.5	6.7	1.4	1.9	4.3
ALARELIN	0	1	3.8	4.5	4.9	4.5	11.2	9.4	6.3	5.6	3.8	11.9	7	7	0.7	1.4	1	7.7	1	2.1	4.9
ALBENDAZOLE	0.2	1.1	4.5	3.9	5.8	4.7	8.6	8	5.2	3.7	3.7	17.9	7.1	6.5	2	1.3	0.7	7.6	1.5	1.5	4.5
ALBENDAZOLE-OXIDE	0.3	0.8	4.7	3.9	5.2	4.7	8.6	8.3	4.9	4.2	3.4	18.2	7.8	6	2.1	2.3	0.8	6.8	1	1.6	4.7
ALBUTEROL	0	1.2	3.4	3.4	5	5	7.1	7.5	5	5.9	4	19.9	7.5	7.5	0.3	2.2	0.9	6.8	1.9	1.6	4
ALCAFTADINE	0	1.2	2.4	2.8	6	5.6	6.7	9.1	4.4	4	4.4	19	6.3	6	0.8	2.4	0.4	10.7	1.6	1.6	4.8
ALCLOFENAC	0	0.8	2.7	3.8	6.9	4.6	9.6	5.7	4.6	6.5	3.8	19.5	6.1	6.9	1.1	1.9	1.1	6.1	1.5	1.9	4.6
ALCLOMETASONE-DIPROPIONATE	0	0.6	4.2	2.4	7.9	6.7	8.5	8.5	6.7	4.2	3.6	13.9	4.2	4.8	1.8	4.8	0.6	9.1	0.6	1.8	4.8
ALCURONIUM	0.6	1.1	4.5	2.8	7.3	3.4	10.7	8.4	4.5	4.5	3.9	14.6	4.5	6.2	2.8	1.7	0.6	9.6	2.8	0.6	5.1
ALECTINIB	0.3	0.5	4.7	4.1	6	4.1	6.9	10.4	4.9	3.6	4.4	17.9	7.7	6	2.5	1.1	0.8	6	1.4	1.6	4.9
ALENDRONATE	0	1.3	3.7	3.7	5.7	4.3	10	8	4.3	5	4.7	16.4	6.7	6	0.7	2.7	0.7	8.7	1	2	4.3
ALEXIDINE	0	0.7	4.4	3.9	4.4	4.1	9.2	9	6.1	2.6	3.5	18.1	7.4	5.5	1.1	2	0.9	9	1.7	1.7	4.8
ALFACALCIDOL...2980	0	0.5	4.5	3.2	7.7	5	7.2	8.1	6.8	3.6	1.4	19.5	7.7	5.4	1.4	1.4	1.4	6.3	1.8	1.8	5.4
ALFACALCIDOL...2981	0	1.2	3.5	2.3	8.1	6.9	2.9	9.2	9.2	5.8	3.5	16.8	7.5	6.4	2.3	2.9	0	4.6	1.2	0.6	5.2
ALFADOLONE-ACETATE	0	0.6	4.8	3.6	6.6	3.6	7.2	6	5.4	4.8	4.8	21.1	8.4	7.2	2.4	0.6	0	4.8	1.2	1.2	5.4
ALFAXALONE	0	1.6	4.3	3.8	8.1	3.2	8.6	7.5	5.4	5.9	3.8	17.7	5.4	6.5	1.1	2.2	0	6.5	2.7	2.2	3.8
ALFUZOSIN	0	1.7	3.4	4.5	6.2	3.4	13.1	6.2	6.2	4.5	4.5	17	6.2	4.5	1.7	1.7	0	6.8	2.3	1.1	4.5
ALGESTONE-ACETOPHENIDE	0	1.7	4.3	2.6	8.5	2.6	6	12	5.1	5.1	4.3	12.8	6.8	9.4	0	2.6	1.7	7.7	0.9	1.7	4.3
ALIBENDOL	0	1.6	3.3	4.9	7.4	2.5	16.4	6.6	5.7	1.6	6.6	12.3	4.1	4.9	3.3	1.6	0	7.4	3.3	1.6	4.9
ALIMEMAZINE	0	1.6	3.8	4.3	4.9	3.8	10.8	7.6	5.4	6.5	4.3	14.6	7.6	5.9	1.6	0.5	0.5	8.6	1.6	1.1	4.9
ALISERTIB	0.3	0.6	5.1	4.8	7	2.9	8.9	8.9	5.7	3.8	3.2	19	7.6	4.8	1.9	1.9	0.3	6.3	1.9	1.9	3.2
ALISKIREN-HEMIFUMARATE	0	0	5.5	0	12.3	11	13.7	5.5	5.5	2.7	2.7	15.1	9.6	5.5	0	0	2.7	2.7	0	0	5.5
ALIZAPRIDE	0.3	1.3	3.6	3	6	4.3	9.9	8.9	6	5	3	17.5	7	5	2	1.3	0.3	7.3	1.3	1.3	5.6
ALIZARIN	0	0.7	3.9	3.9	5.6	4.6	8.8	7.6	5.1	4.6	3.4	17.6	7.3	6.8	1	2.4	0.7	6.8	1.7	2.2	4.9
ALLANTOIN	0.4	1.1	3.3	3.7	4.8	4.1	10	7.8	4.5	3.7	3.7	20.4	7.4	5.6	1.9	1.1	0.7	7.8	1.5	0.7	5.6
ALLOPURINOL-RIBOSIDE	0	0.4	5.2	2.6	7	5.6	10.7	8.9	4.1	4.1	4.8	16.3	5.2	5.6	1.9	2.2	1.1	6.7	2.2	1.9	3.7
ALLOPURINOL...4230	0.3	1.4	4.2	3.7	5.7	3.7	9.9	8.5	4.5	4.2	4.8	17.8	6.2	6.2	1.7	1.7	0.8	6.5	1.7	2.3	4
ALLOPURINOL...4231	0	0.5	3.6	6.2	7.2	4.1	11.8	9.2	3.6	5.1	2.6	16.4	5.6	4.1	1.5	1	0	8.7	1.5	2.1	5.1
ALLYLISOTHIOCYANATE	0	0.9	4.5	3.2	7.2	4.5	7.2	6.3	5	5.4	4.1	15.8	8.6	5	2.3	2.3	0.9	10	0.5	0.9	5.4
ALLYLTHIOUREA	0	1.4	4.7	3.8	6.3	4.1	8.5	6.3	6.6	4.1	3.8	15.7	7.4	7.1	1.1	2.2	0.8	7.4	2.2	2.5	3.8
ALMITRINE	0.3	1.2	3.8	3.5	6.1	5	8.8	7.3	5.3	4.7	4.1	17.3	6.1	7	2	1.5	1.2	7	1.8	2	4.1
ALMOREXANT	0.2	1	4.3	3.7	6.4	4.1	8.9	8.7	5.2	4.8	3.1	18.2	6.4	6	1.2	1.9	0.8	7.2	1.7	1.9	4.3
ALMOTRIPTAN	0.5	0.5	4.8	4.3	5.3	4.3	10.1	6.7	6.2	3.8	4.8	19.7	4.3	5.8	1.9	2.9	1	5.8	1.4	1.4	4.3
ALOE-EMODIN	0.3	0.3	3.2	4.3	5.9	4.6	9.1	8.8	4.6	5.4	2.9	19.6	7.2	5.9	2.1	1.1	0.8	7.5	1.3	1.9	3.2
ALOGLIPTIN	0	0.8	4.3	5.4	5.4	5.1	8.9	9.3	3.9	4.7	3.5	15.2	7	5.4	1.9	1.2	0.8	7.4	2.7	1.9	5.1
ALOPERINE	1	1	3	5	8	8	8	3	7	6	3	16	4	4	4	3	0	7	2	1	6
ALOSETRON	0	1	3.6	5.2	4.3	4.3	11.5	6.9	6.2	5.2	3.3	15.7	6.2	6.9	2	2	0.3	8.2	1.6	1.6	3.9
ALOXISTATIN	0.3	1.1	4.6	3.8	7	5.6	9.4	6.5	5.4	4.3	3.5	19.1	6.7	5.9	2.2	1.6	0.8	6.5	1.1	2.2	2.7
ALPELISIB	0.3	1	6.2	4.1	9.3	4.8	5.2	10	6.2	3.8	3.4	16.9	6.2	9	2.8	0.7	0.3	3.8	1.7	0.3	3.8
ALPHA-LINOLENIC-ACID	0	0	5.4	4.3	7.5	3.8	7	7	6.5	4.8	4.3	17.2	6.5	6.5	2.2	2.2	1.1	7	1.6	1.1	4.3
ALPHA-METHYLHISTAMINE-DIHYDROBROMIDE-(R)-(-)	0.4	1.5	3.4	2.7	3.8	5.3	8	6.5	7.2	6.5	4.2	15.6	6.8	8.7	1.5	1.9	0.8	7.6	2.7	2.3	2.7
ALPHA-METHYLHISTAMINE-DIHYDROBROMIDE-(S)-(+)	0.4	1.2	6	4.4	5.2	5.6	8.4	6.4	6	4.4	3.6	14.3	7.2	7.6	1.2	2	0.8	6.4	2.4	1.6	5.2
ALPHA-TOCHOPHERYL-ACETATE	0	0.7	2.9	4	8	4	7.3	9.1	4.7	6.5	3.3	17.8	5.8	6.9	2.2	2.9	0.4	6.5	0.4	1.8	4.7
ALPRENOLOL	0.6	1.1	2.2	5.5	8.8	3.9	11.6	7.2	5	6.1	3.3	19.9	6.6	5	2.8	1.7	0	3.9	0.6	0.6	3.9
ALPROSTADIL	0	1.5	5.1	8.8	3.7	3.7	12.5	7.4	3.7	4.4	2.2	19.1	5.1	4.4	1.5	2.2	2.2	5.9	0.7	2.2	3.7
ALRESTATIN	0	1.1	3.9	3.6	6	3.9	10.3	7.5	5.3	5.3	4.6	17.8	6	7.5	2.5	2.1	0.7	5.3	1.1	1.8	3.6
ALTANSERIN	0.2	1.2	3.2	3.4	6.1	5.1	8.5	8.8	5.6	3.9	3.9	17.5	7.5	5.6	2.2	1.7	0.7	7.8	1.2	1.2	4.6
ALTHIAZIDE	0.2	0.7	3.4	4.3	5.7	4.3	9.1	8.4	4.8	4.3	3.6	17.5	6.8	6.4	1.8	1.8	0.7	8	1.8	1.6	4.6
ALTINICLINE	0.5	0.5	5.8	2.9	5.8	5.3	9.2	6.8	5.3	3.9	4.4	15	7.3	5.3	1.5	1.5	1.5	9.7	1.9	1	4.9
ALTRENOGEST	0	0	0.8	3.3	4.9	5.7	13.1	10.7	6.6	5.7	1.6	17.2	4.1	6.6	2.5	1.6	1.6	6.6	0.8	0.8	5.7
ALTRETAMINE	0	2	4.1	4.1	12.2	0	10.2	6.1	6.1	4.1	8.2	20.4	4.1	6.1	4.1	2	0	2	2	0	2
ALVERINE	0.4	1.2	5.3	3.7	8.6	4.9	9	6.5	4.1	6.1	3.3	14.3	9	7.3	1.6	2	0.4	4.9	0.4	2	4.9
ALVESPIMYCIN...4169	0.2	1.1	4.4	3.3	5.9	4.6	8.9	8.3	5.2	4.4	3.7	17.8	6.5	6.1	1.3	1.7	0.7	8	1.7	1.7	4.4
ALVESPIMYCIN...4170	0.2	1	4	4	6.4	5	8.8	7.6	5.6	4.6	3.4	17.2	6.4	6.2	1.8	1.8	0.4	8.2	1.8	1.8	3.8
ALVIMOPAN	0.3	1.6	3.2	3.5	6.1	4.2	10	7.1	5.5	3.5	3.5	20.3	6.1	7.4	1.9	1.6	1.3	5.8	1.6	1.3	3.9
ALVOCIDIB	0.2	1.1	4.3	3.8	6.1	4.7	8.8	7.7	5	4.3	3.8	17.9	6.4	6.3	2	1.8	0.7	7.7	1.8	1.6	4.3
ALX-5407	0.5	1.4	1.8	5	8.6	3.2	10.5	8.2	4.1	5	3.6	17.3	5	6.8	1.4	2.3	0.9	7.3	1.8	1.8	3.6
AM-1241	0	1	3.9	3.2	5.2	4.2	11.6	7.7	5.5	4.5	3.5	16.1	4.8	7.4	1.3	3.2	1.3	9	1	1.3	4.2
AM-24	0.3	1.4	4.2	4.2	5.6	4.2	7.8	9.8	5	4.8	4.2	16.5	6.2	7.3	1.7	1.1	0.6	7.6	1.4	2	4.2
AM-251	0.2	1.1	4.2	3.9	5.9	4.6	8.8	8.1	5.1	4.4	3.3	17.3	7	6.2	2	1.8	0.7	7.7	1.5	1.7	4.4
AM-281	0	0.9	5.3	3.6	6.2	4.4	9.8	6.2	5.3	6.2	4.4	15.6	7.1	4.9	2.7	2.7	0.4	8	1.3	0.9	4
AM-404	0	0.6	3	6.6	7.8	4.2	10.2	4.8	3	4.8	5.4	16.3	7.2	6.6	4.2	0.6	1.2	7.2	0.6	1.2	4.2
AM-580	0	1	5.2	2.4	4.8	4.8	8.3	10	5.5	3.5	4.5	18	5.5	7.3	1.7	0.7	0.7	6.9	2.4	1.7	4.8
AM-630	0	0.8	0.8	2.3	7.6	6.1	6.1	11.4	5.3	5.3	3	18.2	4.5	8.3	3	0.8	0	6.8	1.5	1.5	6.8
AM-92016	0.2	0.6	4.4	4	5.6	5	9.2	7.7	5.2	4.8	3.8	17.1	6.1	6.5	1.9	2.1	0.6	8.4	0.8	1.3	4.8
AM095	0.5	2.4	3.3	4.8	5.7	5.7	11.5	5.3	5.7	6.2	4.3	13.9	6.2	8.6	0.5	1.9	0.5	5.3	1.9	1.4	4.3
AMANTADINE	0.4	1.3	4.4	3.5	5.3	6.2	9.7	5.8	4.9	5.8	3.1	16.4	7.1	5.8	3.1	1.8	0.9	6.6	1.3	1.8	4.9
AMBAZONE	0	1.6	4.6	3.6	8.2	5.6	6.2	8.9	4.3	3.6	3.6	16.1	9.9	5.9	1.3	1.6	1	6.6	2.3	1.6	3.3
AMBENONIUM	0	1.3	3.3	4	5.3	8	8.7	5.3	4.7	6	2.7	19.3	5.3	8	2	2	0	6.7	0.7	3.3	3.3
AMBRISENTAN	0	1.8	3.7	5.5	7.3	4.3	9.8	4.3	4.3	5.5	4.9	15.9	6.1	8.5	1.8	1.8	0.6	7.9	1.2	1.8	3
AMBROXOL	0	1	4.6	3.3	5	4.3	7.9	7.9	5.6	4.6	2.6	18.5	6.9	7.6	1	2	1	7.6	2.3	1	5.3
AMCINONIDE	0	2.2	3.3	5	8.3	4.4	6.7	8.9	6.1	3.3	3.3	17.8	6.1	6.1	0	2.8	0.6	10	0	1.7	3.3
AMD11070	0.3	0.6	4.7	4.2	5	4.7	8.6	7.2	3.9	5	3.3	19.2	8.6	6.1	1.1	2.2	0.8	7.2	1.1	1.4	4.5
AMELTOLIDE	0	1.6	7.3	4.8	6.5	1.6	12.1	8.1	4	3.2	5.6	18.5	6.5	4.8	2.4	0.8	0	4.8	1.6	1.6	4
AMFENAC	0.2	1.2	4.3	3.9	5.7	4.3	8.6	8.1	5.3	4.1	3.7	17.7	6.3	6.7	1.6	2	0.8	8.1	1.4	1.8	4.3
AMFEPRAMONE	0	1.1	4.3	5	7.9	5	8.2	7.9	4.6	5	2.9	19.3	6.1	6.8	1.1	2.1	0.7	5	1.8	1.8	3.6
AMFLUTIZOLE	0.4	1.2	5	3.1	5.8	5	8.5	7.7	4.2	3.9	3.1	20.5	4.6	6.6	0.8	2.7	1.2	6.9	2.3	1.9	4.6
AMG-208	0.4	1.2	3.5	1.6	5.4	5.4	7.4	11.2	5	4.7	4.3	18.2	7.8	8.5	1.2	1.2	1.2	5.4	0.4	1.2	5
AMG-232	0.2	1.1	4	2.7	5.5	4.8	9.2	8.2	5.4	4.6	3.4	17.8	6.9	6.1	2.1	1.9	0.8	7.8	1.5	1.5	4.4
AMG-337	0	0.9	4.2	2.4	6.6	6.6	7.5	8.5	3.3	5.2	2.8	17.9	3.8	7.1	0.9	3.8	1.4	8	1.4	2.4	5.2
AMG-487	0	1.2	4.3	3.7	6.8	5.6	6.8	5.6	5.6	5.6	3.1	19.9	6.2	7.5	1.9	1.2	1.2	5.6	1.9	2.5	3.7
AMG-517	0	1.1	5.1	4.5	5.6	4.2	7.9	9	5.4	4.2	4.5	18.1	8.2	7.1	1.4	1.4	0.3	6.5	1.1	1.1	3.1
AMG-837	0	0.6	4.1	3	10.1	5.3	11.8	4.7	3.6	5.9	5.3	18.3	7.7	6.5	3	0.6	0.6	3	1.8	0.6	3.6
AMG-9810	0	1.3	5.5	3.8	8.1	3.4	6.4	5.1	6.4	3.8	4.7	16.2	7.7	6.8	2.1	2.1	0.4	6.4	3	1.7	5.1
AMG319	0	0.6	3.9	2.6	6.5	3.6	9.7	7.5	4.2	5.5	4.9	16.6	8.1	7.1	0.6	2.6	1	8.4	1.9	1.6	2.9
AMG458...2064	0.4	1.1	4.2	4.2	4.9	4.5	11	8.3	6.4	5.3	1.5	17.8	7.6	5.7	1.1	2.3	0.8	5.7	1.1	3	3
AMG458...2065	0	0.6	5	2.5	4.4	1.9	10	8.1	5	5.6	2.5	18.8	8.1	5.6	0.6	0	1.2	13.1	2.5	1.9	2.5
AMG900	0	1	4.6	4.2	6	4.4	9.6	8.2	5.2	4	3.2	17.2	7	6.2	2	1.8	0.8	7.6	1.2	1.6	4.4
AMIBEGRON	0.3	1.3	2.9	4.2	5.2	3.9	8.1	8.1	3.6	5.2	4.5	19.4	7.4	7.8	0.6	1	0.6	8.4	1.9	2.3	3.2
AMIDOPYRINE	0.3	1.3	3	2.8	5.3	4.6	10.6	8.6	5.3	4.8	3.5	16.7	6.3	6.8	2.3	2	0.5	9.1	1.5	1	3.5
AMIFAMPRIDINE	0	0.6	5	5.6	4.4	6.2	10.6	7.5	5.6	7.5	0.6	15	5.6	7.5	1.9	3.1	0.6	6.9	1.2	2.5	1.9
AMIKACIN	0.3	0.6	3.9	4.2	7.4	6.1	7.4	8.1	5.5	5.2	4.2	16.2	5.8	6.8	0.6	2.3	0.6	7.8	0.6	1.9	4.2
AMILORIDE	0	1.6	3.7	3.2	6.4	4.3	13.4	7.5	3.7	5.3	4.3	18.7	6.4	5.3	0	2.7	0.5	5.9	1.1	1.6	4.3
AMINEPTINE	0	1.1	3.7	4.4	6.2	4.4	8.5	9.2	5.9	4.4	2.2	15.8	8.5	7.4	1.5	0.7	0.7	8.1	1.8	1.5	4
AMINOCAPROIC-ACID	0	1.2	1.2	6.1	8.5	4.9	8.5	9.8	7.3	4.9	3.7	15.9	6.1	6.1	2.4	1.2	0	6.1	1.2	1.2	3.7
AMINOGLUTETHIMIDE	0.3	1.4	3.9	3.3	6.7	5.3	8.9	6.1	6.1	4.4	4.2	18.3	6.4	5.3	1.1	1.9	0.6	8.1	1.9	1.7	4.2
AMINOGUANIDINE	0.3	2	4.6	4.6	7.3	3.6	7.6	6.6	5.3	5	3.3	16.6	5.3	7.3	1.7	2.6	0.7	7.6	1.7	1.7	4.6
AMINOHYDROXYBUTYRIC-ACID	0	0	1	3	8	4	12	2	3	5	6	21	12	4	2	2	1	6	1	3	4
AMINOLEVULINIC-ACID-BENZYL-ESTER	0.3	0.7	3.9	3.6	6.2	4.2	9.5	7.5	5.6	3.9	4.9	17.6	5.6	7.2	1	1.3	1.3	6.9	2	2.3	4.6
AMINOMETHYLTRANSFERASE	0	1.7	4.2	2.9	7.1	5.4	8.4	5.9	7.1	5.4	4.2	19.2	6.3	5	2.5	2.9	0	6.7	1.3	1.3	2.5
AMINOPENTAMIDE	0	1.9	4.8	4.8	5.7	3.8	11.4	6.7	6.7	2.9	2.9	16.2	9.5	5.7	0	3.8	1	1.9	3.8	2.9	3.8
AMINOPHYLLINE...4594	0.2	1.1	4.9	4.5	5.1	4.9	9.2	9.4	5.1	3.6	4	16.7	6.5	5.1	1.6	1.8	0.7	7.8	1.8	1.8	4.2
AMINOPHYLLINE...4595	0	1.3	3.6	3.1	7.2	3.6	8.1	8.5	6.3	3.6	4.5	18.4	5.4	7.6	0.9	1.8	1.3	5.8	2.2	1.8	4.9
AMINOPURVALANOL-A	0.2	0.9	4.5	3.1	4.9	4.2	8.2	8.9	5.6	4.2	3.8	19.7	7	5.6	0.9	1.9	0.7	8	1.2	1.4	4.9
AMINOSALICYLATE...4030	0.3	1.2	5.4	3.6	6.3	4.2	10.9	6.9	4.5	3.6	3	15.4	7.6	6.6	1.2	1.2	1.2	9.4	1.5	1.8	3.9
AMINOSALICYLATE...4031	0	1.4	3.6	4.7	6.4	4.2	8.6	7.2	5.6	4.4	3.1	18.3	7.2	6.4	1.7	2.2	0.8	6.7	1.1	1.4	5
AMINOTHIAZOLE	0	1	3.9	3.9	7.8	3.9	9.7	3.9	8.7	7.8	2.9	17.5	8.7	7.8	0	1	1	4.9	2.9	0	2.9
AMIODARONE	0	0.3	5.3	2.5	7.4	4.3	10.2	6.5	6.5	4.3	2.5	17.6	7.1	5.9	2.5	1.9	0.9	7.1	1.2	2.2	3.7
AMIPRILOSE	0.2	1.2	4.4	3.7	5.4	3.9	8.8	7.8	6.4	4.4	3.2	17.6	5.9	6.1	1.5	2.2	1	8.6	2	1.7	3.9
AMISULPRIDE	0.2	1.1	4.3	3.8	6.1	4.5	8.7	8	5.1	4.3	3.6	17.7	6.7	6.3	1.6	1.8	0.7	7.8	1.6	1.6	4.3
AMITIFADINE	0	1.2	3.9	3.6	5.1	5.4	8.7	6.3	6.3	4.8	3.3	21.3	6	5.1	1.8	1.8	0.3	7.8	1.5	1.5	4.5
AMITRIPTYLINE	0	0	1.8	3.5	7.9	1.8	7.9	10.5	4.4	3.5	6.1	15.8	7.9	5.3	3.5	0.9	1.8	9.6	1.8	0.9	5.3
AMLEXANOX	0	1.1	3.3	2.2	8.9	4.4	7.8	6.7	4.4	3.3	2.2	18.9	5.6	10	0	4.4	0	6.7	2.2	2.2	5.6
AMLODIPINE	0	1.4	5.2	4.3	5.2	6.2	9.5	9.5	4.3	3.3	3.3	18.5	5.2	5.2	1.9	2.4	1.4	6.6	1.9	1.4	3.3
AMMONIUM-GLYCYRRHIZINATE	0.3	1	4	5	5.6	4.3	10	7.6	5.3	4.7	4.7	15.9	6	6.6	2	1.7	1	7.3	2	1.3	3.7
AMMONIUM-LACTATE	0.4	1.2	4.5	3.7	6.6	5.3	10.7	4.5	6.2	4.5	4.1	16	6.2	7	0.4	2.1	0.4	8.2	1.6	1.6	4.5
AMN-082	0.3	2	4.4	4.1	5.7	4.7	7.4	7.8	5.1	3.7	3.7	15.5	8.1	7.8	1.7	1.7	0	9.1	1.7	1	4.4
AMODIAQUINE	0.4	1.7	3.8	4.7	5.1	1.7	9.8	7.3	6	4.7	4.3	17.5	6.8	6.8	1.3	2.6	0.9	5.1	1.3	2.1	6
AMONAFIDE	0.3	0.8	5.2	4.4	5.8	2.2	9.1	8.6	5.2	3.6	3.9	19.3	6.9	5.8	2.5	1.4	0.6	7.2	1.7	1.7	3.9
AMOROLFINE	0	1.4	4.7	2.8	6.7	5.9	7.8	7.5	6.1	5.3	3.4	16.8	7	5.3	2	2.2	0.6	7.3	1.4	2.2	3.6
AMOXAPINE	0.6	1.2	3.6	3.6	8.3	3	10.7	7.1	2.4	6	3.6	17.9	7.7	4.8	3.6	3	0.6	4.8	1.2	0.6	6
AMOXICILLIN...3177	0	1	4.2	3.8	5.6	5.2	8.7	6.6	5.6	5.2	3.5	17.1	5.9	7.3	1.7	2.1	0.3	8	2.1	1.7	4.2
AMOXICILLIN...3178	0.2	1.1	4.4	3.7	5.5	4.6	9.2	7.7	5.2	4.2	3.3	17.9	6.8	6.5	1.7	1.8	0.7	7.9	1.7	1.7	4.1
AMPA-(RS)	0	0	3.6	4.4	7.1	4.9	9.8	6.7	4.4	5.8	4	16.4	5.3	8.9	3.1	2.2	1.3	5.3	1.3	1.3	4
AMPA-(S)	0	1.4	4.6	3.5	5.8	3.2	9.2	8.4	4.6	3.5	3.7	16.4	7.5	7.5	1.4	1.7	1.2	7.2	2.3	2.3	4.6
AMPALEX	0	2.1	6	6.4	5.1	3.8	7.7	8.1	6.8	4.7	3	13.7	6.4	8.1	1.7	2.6	0.4	5.6	1.3	1.7	4.7
AMPEROZIDE	0.4	1.5	3	4.2	7.6	4.2	6.8	10.3	3.8	3	2.7	18.6	6.8	7.2	1.5	1.5	0.8	9.5	1.5	1.5	3.4
AMPICILLIN	0	1.9	5.6	1.9	5.6	3.7	10.3	5.6	7	5.1	3.7	14.5	8.9	7	1.4	0.9	1.9	6.1	2.3	1.9	4.7
AMPRENAVIR	0	1.2	4	3.2	6.1	2.8	9.3	8.9	5.3	4.5	2.4	20.2	5.3	6.1	0.8	1.2	1.2	8.1	2.4	1.2	5.7
AMPROLIUM	0	1	3.9	3.9	5.2	6.2	9.2	7.9	5.2	4.3	3	18.4	5.9	7.5	3	1.3	0.7	6.2	1	1.6	4.6
AMRINONE	0	1.6	2.7	5.4	8.1	5.9	5.4	7	6.5	5.9	4.3	18.8	9.1	5.9	1.6	2.7	1.6	3.8	1.6	0	2.2
AMSACRINE...3620	0.2	1.2	4.4	3.5	6.2	4.1	8.5	8.3	5.4	4.1	3.7	18	7.1	6.4	1.4	1.5	0.8	7.7	1.5	1.7	4.4
AMSACRINE...3621	0.2	0.9	4.5	3.8	6.4	4.1	8.5	8.1	4.9	3.8	3.6	18.2	7	6.4	2.3	1.7	0.8	7.5	1.7	1.5	4.3
AMTHAMINE	0.2	1.2	4.5	3.6	6.3	4	8.3	7.5	5.3	4.7	3.6	17.6	6.7	6.9	2.2	1.8	0.8	7.1	1.8	1.6	4.3
AMTOLMETIN-GUACIL	0	1.5	4.6	3.1	7.2	4.6	8.8	6.7	6.2	3.1	3.6	16.5	6.2	6.2	3.1	1	0.5	9.3	1.5	1	5.2
AMUVATINIB	0	0.5	4.5	1.8	5.9	5.9	10.4	6.8	7.2	3.2	4.5	17.1	6.8	5.4	1.8	0.5	0.9	8.1	1.8	2.3	5
AMYGDALIN	0	0	3.8	4.1	6.2	4.1	9.7	7.2	5.9	4.4	3.1	16.9	7.2	6.2	1.6	2.2	0.6	9.1	1.9	1.6	4.4
AMYLEINE	0.3	1.5	4.8	3.9	5.1	5.4	9.6	7.8	4.5	3.9	3.6	17.4	7.5	6	1.5	1.5	0.3	7.8	1.2	1.5	4.8
AMYLENE-HYDRATE	0	1.1	5.3	4.6	5.3	4.9	9.5	8.1	5.3	4.9	3.5	16.5	7.4	5.3	1.4	2.1	0.4	7.7	1.1	1.8	4.2
ANABASINE	0	0.8	3.7	3.7	5.2	5	9.4	8.4	5.8	4.2	4.2	18.4	6.3	6.8	1.3	1.3	0.8	7.9	1.3	1.8	3.7
ANACETRAPIB	0.2	0.9	4.7	3.3	6.6	4.2	8.9	8.4	4.7	4.2	2.1	18.3	6.8	6.8	1.6	1.9	0.5	8.2	1.4	1.6	4.7
ANAGRELIDE	0	1.2	2.5	3.7	5.8	4.9	9.9	7	3.3	4.1	4.9	17.3	6.2	3.7	2.1	2.5	0.8	11.9	2.5	2.1	3.7
ANAMORELIN	0.4	1.8	4.4	5.7	7	5.7	9.6	7	4.8	3.5	5.7	14	7	5.7	0.9	1.3	0.4	7	1.3	1.3	5.3
ANANDAMIDE	0	0.5	4.2	2.3	6.5	4.2	8.8	7.4	6	6	1.9	14.4	8.8	6.9	2.3	1.9	1.4	7.4	1.9	2.8	4.6
ANASTROZOLE	0	1.4	4.8	2.8	9	3.4	9.7	4.8	3.4	6.2	4.1	15.9	6.2	9.7	0.7	2.8	0	5.5	3.4	2.1	4.1
ANDARINE	0	0	1	9.1	9.1	2	11.1	5.1	5.1	6.1	3	19.2	7.1	7.1	2	2	2	4	1	0	4
ANDROGRAPHOLIDE	0.6	0	3.9	3.9	6.1	5.6	8.9	7.8	4.5	3.4	3.9	17.3	9.5	1.7	1.7	1.1	2.2	8.9	1.7	1.7	5.6
ANDROSTENONE	0.2	1.4	4.2	4	5.9	3.7	8.7	7.7	5.2	4.2	2.8	17.8	7.5	5.9	1.4	2.1	0.5	8.9	0.9	1.9	5.2
ANDROSTERONE	0.2	1	3.4	4.4	5.4	4.2	9.3	8.6	4.2	4.4	2.9	17.8	7.8	6.1	1.2	2.2	0.7	8.3	1.7	1.5	4.6
ANECORTAVE-ACETATE	0.3	0.9	4.6	3.7	4	5.9	9.9	7.4	6.2	4.6	3.4	14.9	7.4	6.2	2.5	2.2	0.3	9	1.2	1.2	4
ANETHOLE-TRITHIONE	0	1.4	3.8	4.1	6.2	4.1	9.7	7.9	4.5	3.8	3.1	16.9	7.6	6.6	1	2.4	0.7	9.3	0.7	1.4	4.8
ANGUIDINE	0.2	1.1	4.3	3.8	6.1	4.7	9	8.1	5	4.3	3.6	17.6	6.8	6.3	1.6	1.6	0.7	7.7	1.6	1.6	4.3
ANIDULAFUNGIN	0.3	0.3	3.7	4.3	6	4.6	9.2	8.3	4.9	4.6	4	15.8	7.8	6	2	2.3	1.1	7.2	1.7	1.4	4.3
ANIRACETAM	0	0.6	6.1	3.6	6.1	3.6	7.9	5.5	5.5	6.1	3	18.2	7.3	5.5	1.2	3	1.2	9.7	1.8	1.8	2.4
ANISODAMINE	0.3	1.3	4.5	4.8	5.4	4.2	8.9	7	5.8	2.9	3.2	17.9	6.1	7	1.9	1.6	0.6	9.9	1.3	1.6	3.8
ANISOMYCIN	0.2	1.1	4.4	3.8	6	4.4	8.7	8.2	5.1	4.4	3.6	17.7	6.6	6.4	1.5	1.8	0.7	7.8	1.6	1.6	4.4
ANISOTROPINE	0.4	1.7	4.1	3.7	5	5.4	9.1	6.6	6.2	6.2	4.1	19.5	6.6	6.2	1.2	2.1	0.4	6.2	1.2	1.7	2.1
ANPIRTOLINE	0	0.9	3.3	6.6	8.1	3.8	5.7	7.6	3.8	4.7	4.3	15.6	7.1	8.5	3.8	2.8	0.9	5.7	1.9	1.4	3.3
ANTAZOLINE	0	0.7	3.1	4.4	6.1	5.1	7.8	6.5	5.1	4.4	3.4	19.1	8.2	5.1	1	1.4	0.7	9.2	2	2.7	3.8
AP1903	0.5	0.5	6.6	4.2	6.6	4.2	8	7.5	7	3.8	1.4	17.8	5.2	4.7	1.9	2.3	0.9	6.6	3.3	1.4	5.6
AP26113	0.3	1	5.4	4.9	4.7	3.9	8	10.6	6.5	3.6	3.1	18.1	5.9	8.3	2.3	1.6	0.3	5.2	1.3	1.8	3.4
APABETALONE	0	0.8	4.5	4.5	9	6.8	4.5	9.8	3.8	7.5	3	9.8	9.8	5.3	2.3	0.8	0.8	7.5	2.3	3	4.5
APAFANT	0	0.6	4.1	3.5	6.7	4.4	9.4	9.1	5	3.8	2.6	17.8	6.7	7	1.2	2	1.2	6.7	1.8	1.8	4.7
APALUTAMIDE	0	2	2.9	5.4	7.4	4.9	8.8	4.9	5.4	4.9	4.4	14.7	7.4	5.4	3.4	2.5	0.5	7.8	2	2	3.4
APATINIB	0	0	3.7	3.2	6.4	4.1	8.7	7.3	6	4.1	2.8	18.8	9.2	8.3	1.4	0.9	0.9	5.5	1.4	2.3	5
APD668	0	1	4.6	3.8	6.1	4.8	8.8	8.4	5.5	4.6	4.2	16.6	6.5	5.9	1.7	1.7	0.8	7.1	1.9	1.7	4.4
APHIDICOLIN	0.2	1.1	4.4	3.7	6	4.4	8.4	8	5.1	4.4	3.7	17.9	6.9	6.4	1.5	1.8	0.7	7.9	1.5	1.6	4.4
API-001	0	0	4.1	6.1	6.1	3.6	10.2	8.7	7.1	6.1	3.1	13.3	7.1	7.7	2.6	2.6	0.5	3.6	1.5	2.6	3.6
APIGENIN	0.5	0.5	5	3	5	5	13.4	7.9	5	4.5	4	15.8	7.4	4	0	1.5	2	9.4	2	1.5	3
APIXABAN	0	1.6	5.2	2.4	5.6	3.6	9.6	8.4	7.2	2.8	4.8	15.3	4.8	7.2	0.8	2.8	1.2	5.6	2.4	2.8	5.6
APOCYNIN	0	1.5	6	4.5	4.5	5.5	7.5	4	5.5	5.5	4	19.5	6.5	5	1	3	0.5	8	2	1	5
APOPTOSIS-ACTIVATOR-II	0	1.9	3.2	5.6	5.1	5.6	11.6	6.9	4.6	4.6	3.2	15.7	8.3	3.2	2.3	2.3	0	7.4	1.4	1.9	5.1
APRACLONIDINE	0	1.1	4.3	3.8	6.5	4.3	8.4	8.4	5.4	3.5	2.7	18.5	6.2	7.1	1.9	1.9	0.5	7.3	1.1	2.2	4.6
APRATASTAT	0.8	1.6	7.1	2.4	7.1	2.4	5.5	10.2	6.3	4.7	6.3	15	8.7	3.1	0	1.6	0.8	6.3	1.6	3.9	4.7
APREMILAST	0	0.7	2.1	3.5	9.9	7.8	8.5	7.8	5	3.5	2.8	19.1	7.1	8.5	2.1	0.7	0.7	6.4	0.7	1.4	1.4
APREPITANT	0.3	1.2	3.7	4.6	6.1	3.7	9.8	9.2	5.8	3.1	2.1	17.2	6.7	5.8	2.1	1.8	0.9	7.7	1.5	1.5	4.9
APRICITABINE	0	0.5	2.4	2.8	6.1	3.3	8.5	8	4.7	8	2.4	18.9	5.2	5.7	1.4	2.4	0.5	10.4	1.4	2.4	5.2
APRINDINE	0	1.7	3.9	5.5	7.7	5.5	11.6	3.3	2.8	5.5	1.7	19.3	6.1	5.5	1.1	2.8	0.6	6.6	1.7	2.8	4.4
APTIGANEL	0.4	2.1	3.7	3.3	5.4	4.1	7	7	5	6.2	4.5	19.4	6.2	6.6	0.4	2.5	0.4	7.9	0.8	2.5	4.5
AQ-RA741	0	1.2	3.8	4.1	6.2	3.8	9.7	6.2	5.6	5.3	3.8	18.8	5.9	5.3	1.6	2.2	0.9	6.9	1.9	2.2	4.7
AR-12	0.3	0.9	4.7	3.5	5.6	3.5	10.3	8.8	6.2	1.8	3.8	19.9	8.8	4.4	1.8	1.5	0.9	6.5	1.2	1.2	4.7
AR-42	0.2	1.1	4.4	3.9	5.9	4	8.6	8.1	5	4.4	3.9	17.8	6.8	6.1	2	1.7	0.7	7.9	1.8	1.7	4.2
AR-A014418	0	1.9	1.2	5	6.8	4.3	7.5	8.1	5	3.7	2.5	18.6	6.2	6.8	3.1	1.9	1.2	8.1	0.6	3.1	4.3
ARBIDOL	0	1	5.3	2.9	5.7	3.3	9.6	10	9.6	4.3	6.2	14.8	6.2	7.2	0.5	2.4	1	5.7	0.5	0	3.8
ARBUTIN	0.2	1.3	4.2	3.8	5.9	4.4	8.8	8.6	4.6	4.8	3.6	17.4	6.9	6.3	1.7	1.7	0.8	7.7	1.7	1.7	4.2
ARC-239	0	1	5.5	3.6	4.9	5.5	8.1	7.5	5.5	3.6	4.2	19.5	4.9	5.2	2.6	2.9	1	6.5	1.6	1.9	4.5
ARCTIGENIN	0.6	0.6	5.1	2.3	6.9	5.1	12.6	6.3	6.3	3.4	4.6	14.3	6.3	5.1	1.1	1.1	0	7.4	1.7	2.9	6.3
ARCYRIAFLAVIN-A	0.3	1.2	4.6	5.5	4.9	6.1	7.2	8.4	5.5	4	4.6	17.9	6.1	6.4	2	1.4	0.9	7.5	1.2	1.2	3.2
ARDEPARIN	0	1.2	1.2	1.8	4.3	6.1	14.6	4.9	6.1	6.1	4.9	18.3	4.9	8.5	0	1.8	1.2	6.1	0	2.4	5.5
ARECAIDINE-BUT-2-YNYL-ESTER	0	0	2.9	4.3	6.3	5.3	7.2	10.1	4.8	5.8	1.9	15	7.7	6.8	1	1.9	0.5	7.7	2.9	1.4	6.3
ARECAIDINE-PROPARGYL-ESTER	0	1.1	5	2.2	6.7	5	8.9	8.4	4.5	4.5	3.9	14.5	8.9	5.6	2.8	1.1	1.1	6.7	1.7	1.1	6.1
ARECOLINE	0.3	1.1	3.4	4	4.8	4.5	8.2	9	5	4.2	3.7	18	7.7	6.4	1.1	1.6	1.1	8	1.6	2.4	4
ARGATROBAN	0.3	1.3	4.7	4.2	5.5	4.2	8.7	7.9	5.8	4.7	2.9	16.6	6.1	6.6	1.3	2.1	1.1	7.7	2.1	2.1	4
ARGLABIN	0.3	1.4	3.4	2.8	5.9	3.1	10.4	8.7	5.9	3.7	3.4	18.6	5.9	6.8	0.8	1.7	0.8	8.2	1.1	1.1	5.9
ARIPIPRAZOLE	0	0.6	2.2	2.6	8.7	5.8	9.3	8.7	5.8	3.8	3.2	16	7.7	7.4	2.2	2.2	1	6.1	1	0.3	5.4
ARMODAFINIL	0	0.9	1.8	2.8	9.2	2.8	10.1	5.5	7.3	4.6	4.6	20.2	5.5	7.3	1.8	3.7	0	6.4	0.9	0.9	3.7
AROFYLLINE	0	1.5	3.3	3.3	4.8	4.5	9.3	8.1	5.4	5.7	3.6	14.8	7.8	8.4	0.6	2.1	0.6	6.9	2.1	2.1	4.8
AROTINOLOL	0.3	1	5.8	4.1	5.8	5.1	11.2	5.8	5.4	6.1	4.1	15.6	5.4	5.1	1	2.4	1	7.5	1.4	2	4.1
ARRY-334543	0.5	1.4	7.7	3.2	6.8	6.4	5	14.1	9.5	2.3	2.7	15.5	8.6	7.7	1.8	0.9	1.4	0.5	0.5	0.5	3.2
ARSANILIC-ACID	0	0	4	2.7	4.7	4	7.4	8.7	8.7	4.7	3.4	16.1	4.7	7.4	2	2	0	8.1	2	2	7.4
ARTEMISININ	0.3	0.7	3.8	5.5	5.2	4.8	8	9.3	6.2	2.4	3.5	19.4	6.6	4.5	1.4	1	1.4	9.3	1.7	2.1	2.8
ARTESUNATE	0.4	1.1	4.6	4.2	8.8	4.6	8.1	8.1	5.3	2.1	2.1	15.1	8.8	6	2.5	1.1	0.7	9.1	1.8	2.1	3.9
ARTICAINE	0	0.6	4.5	5.1	3.8	3.2	9.6	6.4	4.5	5.8	1.9	19.9	5.1	8.3	2.6	3.2	0.6	6.4	1.9	1.3	5.1
AS-1949490	0	0.8	4.4	2.8	4.4	5.6	8.9	7.7	4.4	5.2	4	18.5	6.5	5.2	2.8	2	0.8	5.6	2.8	2.4	4.8
AS-604850	0.3	0.6	4.9	4.9	5.8	4.6	9.5	7	4	6.1	4.3	14.4	8	6.4	1.5	1.8	0.6	8.6	1.2	1.5	4
AS-703026	0.2	1.4	4.5	2.6	7.5	3.8	6.6	9.7	5.9	4.2	3.8	16	6.1	8	2.1	0.7	0.5	9.4	1.7	1.4	3.8
AS-77	0	2.5	4.4	3.8	6.9	5	10.1	8.2	6.3	4.4	4.4	15.7	6.9	3.1	3.1	1.9	0.6	6.9	1.3	1.3	3.1
ASA-404	0	0.8	3.8	7.7	2.3	5.4	10.8	9.2	4.6	6.2	4.6	20	4.6	3.1	4.6	0.8	0.8	6.2	2.3	0.8	1.5
ASARALDEHYDE	0.5	0.5	2.3	5	5.9	4.1	9.9	9.5	5.4	5.4	4.5	23	3.2	6.3	1.4	0.9	0.5	6.8	0.9	1.4	3.2
ASC-J9	0.5	1	3	4	4	4.5	10.6	9	8	3	3	17.1	8	4	1.5	2.5	1	7.5	2	0.5	5
ASCORBIC-ACID	0.3	0.9	4.9	3.7	5.2	5.2	7.7	8.3	5.2	4.3	2.8	16.6	6.4	7.7	1.5	2.5	0.6	8.3	1.5	2.1	4.3
ASENAPINE	0	1.3	3.8	6.4	8.3	3.2	10.2	3.8	3.8	3.2	4.5	16.6	7.6	6.4	1.9	1.9	0.6	7.6	3.2	3.2	2.5
ASIATIC-ACID...2490	0.4	1.1	4.1	3.7	4.8	6.7	8.1	6.3	7	5.2	4.4	17	5.2	7.4	1.9	1.5	0	5.9	2.2	2.2	4.8
ASIATIC-ACID...2491	0	1.1	4.3	3.7	5.5	5.2	9.2	8.6	5.2	5.5	3.7	16.1	5.7	6.3	2.3	2	0.6	8.3	1.7	1.7	3.2
ASP3026	0.4	1.5	4.8	4.4	4	3.3	8.1	8.8	5.9	4.8	4	16.8	5.9	9.2	2.6	3.3	0.4	5.9	1.5	1.5	3.3
ASPARTAME	0.3	1.1	4.5	2.9	6.4	5.3	8.2	7.4	5.3	3.7	4.5	17.8	6.4	7.4	0.5	1.9	0.5	7.7	1.6	1.6	4.8
ASPIRIN	0.2	1	4.3	3.7	6.1	4.9	8.7	8.3	5.1	4.1	3.7	18.1	6.5	5.9	1.6	1.6	0.8	7.5	1.8	1.8	4.3
AST-1306	0.3	1.5	4.5	3	8.2	5.5	5.2	10.9	7	4.2	3.3	17.6	7.9	7.9	1.5	1.2	0.6	2.7	0.9	1.2	4.8
ASTEMIZOLE	0.2	1	4.1	3.6	5.8	4.6	9.1	7.7	5.3	4.8	3.6	17	7.2	7.2	1.9	1.9	1	6.2	1.4	1.9	4.6
ASTRAGALOSIDE-A	0	0.4	2.9	4.1	7.3	5.3	9	6.1	7.3	3.7	3.3	16.3	6.1	5.7	1.6	1.6	0.4	8.6	2	2	6.1
ASUNAPREVIR	0	1.2	5.4	1.2	7.7	4.8	9.5	7.7	4.8	4.8	5.4	13.7	8.3	6.5	0	3	1.2	7.7	0.6	0.6	6
ASYMMETRICAL-DIMETHYLARGININE	0.3	1.3	4.8	4	5.3	4	8.5	8.7	5.6	4	3.2	19.3	6.3	5.3	1.1	1.3	1.1	8.2	1.6	2.1	4.2
AT-7519	0.2	0.9	4.4	3.9	6.1	4.4	8.5	8.1	5	4.2	3.5	17.9	7	6.4	1.5	1.8	0.7	7.9	1.5	1.7	4.4
AT-9283	0.2	1.1	4.1	3.9	6.3	4.3	9.1	8.2	5	4.5	3.5	17.5	6.9	6.3	1.3	1.9	0.7	7.8	1.5	1.7	4.3
AT13387	0.2	1.1	4.3	3.6	6.3	4.5	8.8	7.9	5.1	4.2	3.8	17.5	6.3	6.5	2	1.6	0.7	7.8	1.8	1.6	4.3
AT7867	0	1.3	4.7	5.1	4.4	4	12.8	8.4	6.4	4.4	3.7	13.1	6.1	5.1	2.4	1.7	1	6.4	1.3	1.7	6.1
ATALUREN	0	1	5.4	4.9	5.4	4.9	8.9	10.3	3.4	5.4	3.4	15.3	5.9	6.4	2.5	1.5	0	7.4	2.5	2	3.4
ATAZANAVIR	0	0	4.5	4	8	5.7	10.8	5.7	5.7	4	3.4	19.9	5.1	6.2	1.7	1.7	1.1	6.2	0.6	1.7	4
ATENOLOL-(+/-)	0.3	0.7	3.5	4.9	5.6	3.8	9.4	10.1	5.2	5.9	4.9	17.7	3.8	4.5	1	1.4	0.3	8.7	1	2.1	5.2
ATENOLOL-(-)	0.4	1.1	3.9	3.9	5.3	5.3	10.2	6.3	3.9	2.8	3.5	17.5	5.3	7.7	2.5	1.8	1.4	8.4	2.1	2.1	4.9
ATGLISTATIN	0	0.9	4.2	3.9	5.1	5.1	9.3	7.5	5.7	4.5	3.9	17.4	5.1	7.8	1.2	1.2	0.6	8.7	1.8	1.8	4.5
ATIPAMEZOLE	0	0	5.9	4.7	3.5	5.1	7.8	10.5	7	2	2	18.4	5.1	6.2	1.2	0.4	1.2	11.3	1.6	1.6	4.7
ATIPRIMOD	0	0.9	4.6	2.1	7	4.3	8.6	7.3	5.5	6.1	4.6	15	5.5	6.1	0.9	0.9	0.9	12.2	2.1	1.2	4
ATIZORAM	0	0.4	3	2.2	7.4	4.8	11.3	6.5	4.8	5.7	5.2	18.7	5.7	5.7	0.4	2.6	0.9	7	2.2	1.7	3.9
ATN-161	0	1.1	3.8	3.8	5.6	5.6	8.6	8.3	6	3	6	15.4	5.6	7.5	1.1	3	0.4	6.8	2.3	1.1	4.9
ATOMOXETINE	0.6	1.2	1.2	3	6.6	4.2	14.5	7.2	5.4	1.8	4.2	19.9	6	4.8	1.2	2.4	0.6	7.8	1.2	1.8	4.2
ATORVASTATIN	0	1.1	2.9	5	4.3	2.9	11.8	5.4	4.3	2.9	3.9	16.1	9.3	5	2.9	2.2	0.7	10	2.5	2.5	4.3
ATOVAQUONE	0.4	0.4	6.2	2.2	4.9	5.8	10.2	7.1	3.6	4.9	3.6	21.3	4.9	6.2	0.4	0.9	0.4	8	0.9	1.8	5.8
ATPA	0	1.8	5.4	5.4	7.2	3.6	12.6	4.5	10.8	5.4	2.7	14.4	0.9	8.1	2.7	2.7	0	4.5	0.9	0.9	5.4
ATRASENTAN	0.2	0.9	4.5	4	6.5	4	9.4	7.9	5.4	4	3.1	18	5.6	7	1.8	1.6	0.7	7	2	1.8	4.5
ATROPINE	0	0	1.4	2.9	4.3	2.9	12.9	8.6	4.3	4.3	5.7	17.1	8.6	5.7	2.9	1.4	0	5.7	1.4	1.4	8.6
AURORA-A-INHIBITOR-I	0.2	1	4.4	4	5.6	4.4	9.2	8.2	5.2	4	3.3	17.4	6.7	6.5	1.9	1.7	0.8	8	1.7	1.1	4.6
AV-412	0.3	0.6	5.1	4.9	5.4	5.1	5.7	12.3	7.1	2.6	2.3	18.3	7.4	6.6	2	1.1	0.6	4.6	0.6	1.7	5.7
AV-608	0.3	0.3	4.6	3.2	6.9	4.6	11.5	8.4	5.5	5.2	2.9	17.6	7.5	6.1	2.3	1.2	1.2	5.8	1.4	1.2	2.6
AVAGACESTAT	0.3	0.9	4.1	2.6	6.1	5.2	9.9	7.2	4.6	4.9	3.5	16.8	7.5	5.5	2.6	1.2	1.2	8.7	2	1.4	3.8
AVANAFIL	0.2	0.9	4.4	3.7	6.1	4.6	9	8.1	5.1	4.4	3.7	17.8	6.4	6.2	1.3	1.8	0.7	7.9	1.5	1.7	4.4
AVASIMIBE	0.3	1.3	3.5	3.8	5.8	5.8	7.7	7.1	6.7	4.2	3.5	18.6	7.7	7.4	3.2	1.3	0.6	4.5	1.3	0.6	5.1
AVATROMBOPAG	0.5	0.9	4.3	1.9	4.7	5.7	10.9	5.7	6.2	5.2	4.7	15.2	7.1	8.1	0.5	2.4	0.5	6.6	1.4	1.9	5.7
AVIBACTAM	0.4	1.5	3.6	2.2	5.5	6.6	8.4	8	2.9	5.1	2.9	17.9	7.3	6.9	0.7	2.9	1.1	8.8	1.5	1.1	4.7
AVL-292	0.4	1.4	5.7	3.9	4.9	3.2	6.7	9.9	3.9	4.9	4.2	18.7	7.4	5.3	2.1	2.5	0	6.7	1.8	1.4	4.9
AVN-944	0.3	0.7	4.6	3.9	4.2	3.6	7.5	9.5	7.8	4.2	3.9	18.6	5.9	7.2	2	1.6	1	5.9	1.3	1.3	4.9
AVOBENZONE	0	2.1	4.3	4.3	7.1	5.7	7.1	7.1	5	7.8	2.8	17.7	4.3	9.2	2.1	2.1	0	5	2.1	2.1	2.1
AXITINIB	0.2	1.2	4.2	4.7	5.9	3.7	9.6	8.6	5.4	2.9	2.7	18.4	6.9	5.2	2	1.5	0.7	7.9	2	1.5	4.9
AY-9944	0.4	1.4	4.6	3.6	6.4	5	8.2	8.6	5.4	6.1	3.2	14.3	6.8	7.1	2.1	2.5	0.4	6.1	1.8	1.4	4.6
AZ-10417808	0	1.6	4.5	3.7	5.8	4.8	8.8	7.2	5.6	3.7	3.2	18.6	6.9	7.2	1.6	2.4	0.8	6.6	1.3	1.6	4.2
AZ-628	0	0.8	4.9	3.3	7.7	1.6	5.7	8.9	7.3	3.3	3.7	12.2	4.9	7.3	3.7	1.2	0.4	15.4	1.2	2.4	4.1
AZ191	0.5	0.5	4.5	6.1	6.1	5.6	7.1	7.1	5.6	7.1	5.1	13.1	7.1	6.1	3	2	1.5	5.6	1	1.5	4
AZ20	0.2	0.8	4.6	3.8	5.8	4.4	8.2	8.4	5.2	4.2	3.4	18.4	7	5.8	2.2	1.8	0.8	7.6	1.4	1.6	4.4
AZ3146	0.3	0.6	5.2	4.6	7	2.8	8	7.6	5.5	3.4	3.4	18	7.3	6.1	2.1	1.2	1.2	7.6	0.9	1.5	5.5
AZ960	0.2	1	5	4.8	5.7	3.3	9.8	6.5	5.7	3.8	4.1	18.7	7.4	6.7	2.4	1.7	0.7	5.5	1.7	1.7	3.6
AZACITIDINE	0.2	0.5	4.8	3.8	6.2	4.3	8.9	8.9	6.2	3.6	2.9	17.7	8.1	5.3	2.6	1.4	0.7	8.1	1.7	0.7	3.3
AZACYCLONOL	0.3	1.3	4.2	3.4	5	3.7	11.1	6.6	5.6	5	3.4	18.8	5.8	5	1.9	1.6	0.3	7.9	2.1	2.1	4.8
AZALOMYCIN-B	0.2	1.1	4.3	3.8	6.1	4.7	8.9	8.1	5	4.3	3.8	17.5	6.8	6.4	1.6	1.6	0.7	7.7	1.6	1.6	4.3
AZAPERONE	0.2	1.3	5	4.3	6.3	3.9	8.9	8	5.6	4.3	3.5	18.2	6.3	5.6	1.5	1.9	0.6	7.1	1.1	1.5	4.8
AZASETRON	0	1.4	3.2	4.6	4.6	3.9	9.3	8.9	6	5.3	3.2	18.1	7.1	6.8	1.8	1.8	0.4	5	1.8	2.1	4.6
AZATADINE	0	0.7	3.3	4.6	7.2	3.3	11.2	7.9	7.2	5.9	2.6	11.8	3.9	10.5	2.6	2.6	0.7	6.6	1.3	2.6	3.3
AZATHIOPRINE	0.3	0.8	4.5	3.1	6.5	3.4	8.5	9.3	5.6	3.1	2.8	19.2	6.8	6.2	3.1	1.4	0.8	6.5	2.3	1.7	4
AZD1208	0.2	1.4	4	4.2	5.8	3.7	8.4	7.7	4.4	4.4	4	17.9	7	7.4	1.9	2.1	0.5	7.7	1.6	1.9	4
AZD1283	0.6	1.7	4	2.9	8.6	5.7	9.2	7.5	6.3	5.2	4	17.2	4.6	6.3	4	1.7	0.6	3.4	1.1	1.7	3.4
AZD1446	0	1.2	4.7	2.6	5	3.8	8.8	5.6	5.6	5.6	3.2	17.9	7.4	6.5	0.9	2.4	0.9	9.7	1.5	2.4	4.4
AZD1480	0	0.8	4.3	4.3	6.4	4.8	9.6	9.4	5.1	3.7	2.1	17.6	7.5	4.5	0.8	1.3	0.5	8	1.6	1.9	5.6
AZD1981	0	0.9	4.6	3.1	6.2	5.6	9.9	6.8	5.2	4.3	3.1	17.9	6.2	6.2	2.2	1.9	0.9	6.8	1.2	1.9	5.2
AZD2014	0.2	1.1	4.5	3.7	4.8	4.5	9.1	7.6	5	4.3	3.9	18.2	7.1	6.5	1.9	1.7	0.7	7.8	1.5	1.7	4.3
AZD2461	0.6	1.2	3.7	4.3	6.1	3.7	8	6.7	5.5	2.5	4.9	12.9	11	6.1	1.8	2.5	0.6	6.1	3.1	1.2	7.4
AZD2858	0.2	1.2	4.6	4.2	6.6	4.2	9.2	8	4.6	4.2	3.8	17.6	6.8	5.8	2.2	1.6	0.8	6.6	1.6	1.4	4.6
AZD3463	0.2	1.2	4.1	3.9	6.3	4.7	9.2	7.6	5.5	4.3	3.5	17.6	6.3	5.9	1.6	2	0.6	8	1.8	1.6	4.3
AZD3514	0	0.6	2.5	3.1	8.1	3.8	5.6	7.5	2.5	4.4	5.6	18.1	11.2	4.4	0.6	1.2	1.9	10	0.6	1.2	6.9
AZD4282	0	1.8	2.8	4.6	7.8	3.9	10.6	7.8	4.2	4.6	5.3	15.5	5.3	6.4	1.1	2.5	0	9.5	1.1	1.4	3.9
AZD4547	0.3	0.3	3.7	3.7	7.4	3.7	9.2	8.6	5.7	4.3	3.7	17.5	6.3	6	1.4	2	0.6	7.4	2	1.7	4.3
AZD5069	0.3	1.2	5.2	4.3	5.2	4	9.2	8.6	6.1	4.3	3.7	18.4	6.6	6.3	1.2	1.4	0.3	7.8	1.2	1.4	3.2
AZD5363	0	1.4	4.3	3.7	6.9	6	10.9	8.9	7.2	4.3	2.6	14.1	5.7	5.2	1.1	0.3	1.1	8	1.4	0.6	6
AZD5438	0.2	1.1	4.3	3.8	6.1	4.5	8.6	7.9	5	4.3	3.8	17.5	6.5	6.5	2.2	1.6	0.7	7.6	1.8	1.6	4.3
AZD6482	0.3	1.5	3.3	4.5	5.2	3.9	10.6	4.5	5.2	5.2	3	17.6	7.6	4.8	2.1	2.1	1.2	9.4	2.1	1.8	3.9
AZD6765	0	1.9	4.8	4.3	6.7	3.4	8.7	7.7	6.2	6.2	5.3	12.5	3.4	10.6	1.9	0.5	0	7.7	1.9	1.4	4.8
AZD7545	0	1.5	4	3.1	7.4	3.7	9.6	8	6.5	3.4	3.4	16	5.2	6.5	2.8	2.2	0.9	7.4	1.9	1.5	4.9
AZD7687	0.4	0.7	4.7	3.6	6.5	2.5	9	8.6	5	5.4	2.5	17.9	7.2	7.5	1.1	1.8	0.7	7.2	1.1	1.8	5
AZD7762...4235	0.2	1.2	4.3	3.9	6.3	4.3	8.8	8.6	5.3	4.5	3.5	17.3	6.7	5.9	1.8	1.8	0.6	6.9	2	1.8	4.5
AZD7762...4236	0.2	1.1	4.2	3.8	6.3	5	9	7.4	5.3	4.2	3.8	17.6	6.5	6.3	1.7	1.7	0.4	7.8	1.7	1.7	4.2
AZD8055	0.2	1.1	4.3	3.8	6.1	4.7	8.8	7.9	5.1	4.3	3.6	17.5	6.9	6.3	1.6	1.8	0.7	7.8	1.4	1.6	4.3
AZD8330	0.2	1.5	5.2	3	7	2.5	7.2	9.2	6.5	4.2	4.5	16.2	6.5	7.7	1.7	0.7	0.2	10.2	1.7	1	3
AZD8931	0.3	1.7	5.9	4.3	6.9	6.3	2.3	12.5	7.6	4.6	4.3	15.8	9.2	7.3	1.7	1.3	0.3	2	1	0.3	4.3
AZD9668	0.3	0.8	5	4.5	6.7	4.5	9.8	8.4	6.2	3.1	2	16.5	5.6	6.7	1.1	1.1	1.1	8.1	2.2	2.2	3.9
AZELAIC-ACID	0.2	1.3	4.3	3.8	6	4.5	8.9	8.1	5.1	5.1	4.3	16.6	6.7	6	1.1	1.1	0.7	7.8	2	2	4.3
AZELASTINE	0	1.7	3.8	4.6	5.5	4.6	8.4	7.6	6.3	5.9	3.8	17.3	9.3	4.6	1.3	2.5	0.4	6.3	1.3	1.3	3.4
AZELIRAGON	0	1	6.7	4.3	5.7	4.8	8.1	5.3	5.7	6.2	3.3	19.1	6.2	5.3	1.4	2.4	1	5.7	1	1	5.7
AZELNIDIPINE	0	1.2	2.5	4.6	7.1	3.8	11.7	5.8	5.8	5.4	3.3	15.4	8.3	7.5	1.2	2.1	0.4	6.7	0.8	1.7	4.6
AZILSARTAN	0.2	1.1	5	4.1	5.8	4.3	8.2	8	5.8	3.9	3.2	18	6.3	6.1	1.3	1.9	0.6	8.2	1.3	1.7	4.8
AZILSARTAN-MEDOXOMIL	0	0.7	4.8	5.5	5.2	4.1	10.3	7.6	5.5	4.5	3.1	17.2	5.5	6.5	1.7	2.1	0.7	7.2	0.7	2.1	5.2
AZIMILIDE	0.2	1	4	3.1	6.4	5	9	8.1	6.4	4.3	4.3	17.4	6.2	6.9	1.9	1.9	1	6.4	1.4	1.7	3.3
AZITHROMYCIN	0.3	0.9	4.5	4.5	5.1	4.2	9.5	7.7	5.4	3.9	3.6	17.9	6.8	7.1	1.2	2.4	0.9	6.2	1.8	1.8	4.5
AZLOCILLIN	0.5	1.4	2.8	4.6	7.8	2.3	9.2	6.4	7.3	5	3.7	15.1	6.4	8.3	0.9	2.8	1.4	6.9	1.4	0.9	5
AZODICARBONAMIDE	0.2	0.6	4.7	3.5	6.3	4.1	9.4	8	4.5	4.1	3.7	18.4	6.3	6.3	1.8	2	0.8	7.3	1.8	1.8	4.3
AZOMYCIN-(2-NITROIMIDAZOLE)	0.3	0.8	4	3.4	5.9	4.2	9.1	8.2	5.1	4.8	3.7	18.1	7.4	7.1	2	2	0.3	6.5	2	0.8	4.2
AZOSEMIDE	0.3	1.3	4.2	2.3	6.1	3.6	8.7	8.4	4.9	6.5	3.9	16.5	7.8	5.5	1.6	1.9	1	8.1	1.9	1.3	4.2
AZTREONAM	0.2	1.2	4.3	4.1	6.7	4.7	8.6	7.8	5.1	4.7	3.9	17.6	6.3	5.5	1.4	1.4	0.8	7.2	1.8	1.8	4.7
BACAMPICILLIN	0	1.4	3.1	3.1	6.6	5.2	10.4	6.6	3.1	5.2	4.2	16.3	6.2	7.3	1	2.8	0.7	9	1.7	2.1	4.2
BACLOFEN-(R)	0	1.4	4.7	4.7	7.6	4.3	10.5	3.6	4.7	5.4	4	18.1	5.4	6.5	1.4	1.8	0.4	7.2	1.8	2.5	3.6
BADGE	0	1.5	3.9	4.4	5.9	3.9	7.8	6.8	5.9	5.9	4.4	17.6	7.3	6.8	2	2.4	1	2.9	1.5	2	6.3
BAFETINIB	0	1.4	4.5	2.3	7.7	2.3	8.6	6.3	4.5	4.1	4.1	17.2	4.5	5.9	1.4	1.4	0.5	15.8	1.8	1.8	4.1
BAICALEIN	0	0.5	4.4	4.4	3.9	5.4	13.2	4.9	6.8	8.3	2.9	15.6	6.8	5.4	1.5	2.4	0.5	2.9	2	2.9	5.4
BAICALIN...3001	0	1.2	5.3	2.4	6.5	3.7	10.2	9.4	6.9	3.3	3.3	16.3	6.5	7.3	1.6	2	0.4	6.5	1.6	2	3.3
BAICALIN...3002	0.4	0.4	4.9	4.6	2.8	6	11.2	6.7	5.6	6.3	2.5	16.8	10.2	4.6	0.7	1.1	0	3.5	3.2	2.5	6.3
BAKUCHIOL	0	0.8	1.6	4.9	5.7	4.9	13.1	7.4	4.9	7.4	4.1	15.6	5.7	8.2	0.8	1.6	1.6	6.6	0.8	0.8	3.3
BALAGLITAZONE	0.4	0.4	3.5	5.2	4.3	5.2	10.9	9.1	4.8	3.9	2.6	17	5.2	9.1	3.5	3	0.9	3.9	2.2	1.3	3.5
BALAPIRAVIR	0.4	0.9	4.7	2.6	6	3.8	8.5	6.8	5.5	2.6	3.4	19.1	6.8	6.8	1.7	3	0	8.5	1.3	3	4.7
BALICATIB	0.3	1.2	3.8	2.9	6.5	4.1	9.4	8	5.6	4.4	5	16.5	7.4	6.5	2.4	1.5	0.6	6.8	2.1	1.8	3.2
BALOFLOXACIN	0.3	1.6	3.6	3.4	6.5	4.4	10.3	6.2	4.7	4.7	3.6	17.1	5.9	6.7	1.8	1.8	0.8	8.8	2.1	1.8	4.1
BALSALAZIDE	0	0.8	5	8.3	6.7	4.2	8.3	6.7	6.7	5	2.5	12.5	7.5	10	0	3.3	0	5	1.7	0	5.8
BAM7	0.2	0.7	4.7	3.5	4.9	5.4	8.5	7.8	5.4	4.9	4	17.4	6.6	6.6	1.2	1.9	0.7	8.2	1.9	1.6	3.8
BAMBUTEROL	0.2	1.5	4.4	3.4	5.6	4.6	7.3	7.8	5.9	4.6	3.2	18	6.1	6.6	2	1.7	0.7	9	1.7	1.5	4.1
BAN-ORL-24	0.4	1.2	3.6	2.4	6	4.8	8	10	7.6	4.8	3.6	17.9	7.6	6	1.6	2	1.2	6.4	1.6	0.4	3.2
BARASERTIB...2393	0.2	0.9	4.8	4.1	5.1	4.1	10.1	8.5	5.5	3.5	3.5	16.1	7.1	6	1.6	1.8	0.7	7.6	1.8	1.8	4.8
BARASERTIB...3481	0.2	1.3	4.6	4	5.9	3.8	9.6	8.4	5.5	3.6	4	17	6.9	6.1	1	1.7	0.6	8.4	1.7	1.7	4.2
BARBITAL	0	1.1	4.1	4.9	7.9	2.3	9.4	7.5	5.3	5.6	4.1	18.4	4.1	6.8	1.9	2.3	0.8	6	0.8	1.5	5.3
BARDOXOLONE	0.2	0.9	5	3.9	5.7	4.1	9.2	8.7	5.7	4.1	3.4	16.7	6.9	5	1.1	1.6	0.9	8	1.8	1.8	4.8
BARDOXOLONE-METHYL	0.2	1.1	4.3	3.7	6	4.6	8.9	7.8	5	4.3	3.7	17.6	6.7	6.6	2	1.8	0.7	7.6	1.6	1.6	4.3
BARICITINIB	0.2	1.1	4.3	3.6	5.8	4.5	8.8	7.9	5.1	4.5	3.4	18.2	6.8	6.6	1.7	1.7	0.8	7.5	1.7	1.7	4.1
BARNIDIPINE	0.3	1.3	4.2	3.5	5.8	5.8	9.6	6.1	5.4	4.5	4.8	16.6	8	6.4	1.3	1.6	0.6	8.9	1.3	1.3	2.9
BASIMGLURANT	0	1.3	3.8	4.6	5	4.2	7.5	9.2	3.3	5	3.3	19.2	7.9	6.3	2.1	2.1	0.8	6.3	0.8	2.9	4.2
BATIMASTAT...4124	0.3	0	5	4.3	5.9	5	8.7	8.7	7.7	2.2	3.4	18.3	6.5	5	1.5	0.6	0.6	8	1.5	2.5	4.3
BATIMASTAT...4125	0.2	1	4.6	3.1	6.3	4.6	8.9	9.2	4.8	2.4	4.1	18.6	6.8	6.5	1.7	1.2	1	7.7	1.9	1.4	3.9
BAVISANT	0.3	1.3	4.8	2.9	6	4.4	9.2	6.7	4.8	4.8	3.8	18.1	6	7	0.6	1.6	1	8.9	1	2.2	4.8
BAX-CHANNEL-BLOCKER	0.5	0.5	4.3	4.8	5.9	6.4	5.9	5.3	7	7.5	4.3	15	8	5.9	3.2	2.1	0	6.4	0.5	0.5	5.9
BAY-11-7082	0	0.8	4.3	3.7	6.1	4.1	8.8	8.4	5.5	3.9	3.5	18.1	6.9	5.7	1.6	1.6	0.6	8.1	1.8	1.8	4.7
BAY-11-7085	0.2	1.1	4.4	3.8	6	4.4	8.7	8	5.1	4.4	3.5	17.8	6.7	6.4	1.6	1.8	0.7	7.8	1.6	1.6	4.4
BAY-85-8050	0	0	3.2	4.8	8.1	4	8.9	4.8	4.8	2.4	4	16.9	8.9	6.5	1.6	4	0.8	7.3	2.4	2.4	4
BAY-87-2243	0	1.2	4.5	3.9	6.3	5.4	7.2	9.6	5.7	2.4	3.9	17.7	7.5	6.3	2.4	1.2	0.6	7.5	0.9	1.2	4.5
BAY-K-8644-(+/-)	0.2	1.4	4.5	2.5	6.4	4.1	9.8	8	5.7	3.9	3.6	17.5	6.8	6.6	1.6	1.6	0.7	8.2	0.9	1.8	4.3
BAY-K-8644-(S)-(-)	0	1.9	4.3	1.9	6.2	4.8	7.1	6.2	7.1	3.3	3.8	19.5	7.6	7.6	3.3	1	0.5	8.1	1	1.4	3.3
BAY-W-9798	0	0.8	4.1	1.6	7	5.7	6.6	7.4	7	7	3.7	17.6	7.4	5.7	1.2	3.7	1.2	4.5	1.2	2	4.5
BAZEDOXIFENE	0.6	2.2	5.6	6.1	7.2	4.4	6.7	6.1	5	6.1	3.9	15.6	6.1	7.8	1.7	2.2	0.6	4.4	2.8	1.1	3.9
BCI-540	0.5	1	4	3.5	8	5.5	11.5	7	2.5	4	4	18	6	4	1.5	2	1	7	1.5	3.5	4
BD-1008	0.4	0.8	5.1	3.9	5.1	5.5	9	7	6.2	5.9	3.5	17.2	6.6	6.6	0.8	1.6	0.8	5.1	1.2	1.2	6.6
BD-1047	0	0.4	2.3	5.3	6.4	5.7	9.1	6.4	3.4	5.3	4.2	20.8	5.7	6.4	2.3	1.9	0.8	6.1	1.9	1.5	4.2
BD-1063	0	0.8	4.8	3.2	6.4	4.8	7.2	6.4	5.6	5.6	5.6	16	11.2	5.6	2.4	0.8	0	5.6	2.4	1.6	4
BECLAMIDE	0	1.6	4.7	2.7	7.4	4.3	9.3	7.4	5.1	5.4	2.7	15.2	6.2	7.4	1.9	1.9	0.8	9.3	0	1.2	5.4
BECLOMETHASONE	0	0.8	3.3	3.3	5.3	4.5	5.7	10.2	5.7	7.8	2.9	18	5.3	6.1	1.2	2.9	0.8	7.8	1.2	2	4.9
BECLOMETHASONE-DIPROPIONATE...4597	0	1.7	5.1	4.1	7.5	5.4	6.8	7.8	5.1	5.1	2.7	16	7.1	6.8	1.4	2.7	0.3	7.8	0.7	1.4	4.4
BECLOMETHASONE-DIPROPIONATE...4598	0.3	0.7	4.7	4.7	6.7	4	8.4	8.1	5.1	5.1	3.4	16.5	7.4	7.4	2	2	0.7	5.4	0.7	1.7	5.1
BEDAQUILINE	0	1	4.2	3.9	6.3	4.7	7.3	9.4	4.7	5	3.4	17.2	7.6	6	1	2.1	0.8	7.8	1.6	1.6	4.4
BEFURALINE	0	0.5	5.1	3.5	7.6	4.5	9.1	7.6	4	6.1	4	15.7	7.6	7.1	1	1.5	1.5	6.1	1.5	1	5.1
BEKANAMYCIN	0.2	1.2	4.5	4.1	6.1	4.7	8.8	8.1	5.1	4.3	3.7	17.9	5.7	6.1	1.2	1.8	0.8	7.7	1.4	1.8	4.7
BELINOSTAT	0.2	1.2	4.3	3.3	6.2	4.3	8	8.3	5.2	4.5	4.1	17.7	6.6	5.8	2.3	1.6	0.8	7.6	1.9	1.7	4.5
BEMEGRIDE	0	1.2	6.8	4.3	3.7	5.6	6.8	8.1	5	5.6	3.7	15.5	9.3	6.8	2.5	2.5	0.6	5	1.2	2.5	3.1
BEMESETRON	0.2	1.1	3.9	3.5	6.3	3.9	10	8.1	5	4.6	4.4	17.2	6.5	5.9	1.1	1.7	0.9	7.8	2	1.7	4.1
BEMPEDOIC-ACID	0.3	1.5	4.3	3.4	7.4	5.5	7.1	8	3.4	3.7	4	18.8	5.8	6.2	0.6	1.5	0.6	8.6	1.8	2.2	5.2
BENAZEPRIL	0.3	1.3	3.4	4.4	4.4	4.7	8.1	8.7	4	3.4	4.7	16.4	6.4	7	2	2	1	9.1	2	2	4.7
BENDAMUSTINE	0	0.5	4.3	4.3	6	4.9	9.8	7.1	3.3	6	3.3	16.8	7.6	5.4	4.3	1.1	0.5	5.4	2.7	1.6	4.9
BENDAZAC	0.4	1.4	5.4	5	4.7	4	9.4	8.6	4.7	5.8	4	16.9	4.3	6.5	1.1	1.8	0.4	6.8	1.1	2.5	5.4
BENDROFLUMETHIAZIDE	0	1	4.6	3.7	4.9	4.6	7.6	8	5.6	4.4	4.1	17.6	7.3	7.8	1.7	1.5	0.5	7.1	1.5	1.5	5.1
BENFLUOREX	0.3	1	4.5	5.5	6.2	5.2	8.1	7.5	5.2	5.2	3.9	16.2	6.8	7.1	1.6	2.6	0.3	5.8	0.6	1.6	4.5
BENFOTIAMINE	0	1.2	3.8	3.8	5.5	5.3	10.1	6.2	5.8	3.6	3.4	18	7	6.5	1.4	1.4	0.7	8.9	1.9	1.9	3.4
BENIDIPINE	0	1.5	3.5	3	6.5	3	8.5	6.5	7	5.5	3.5	19.4	6.5	9.5	1.5	2.5	0	7	0.5	1.5	3.5
BENPERIDOL	0.6	0.6	5.2	7.1	7.1	3.2	8.4	6.5	5.8	3.2	5.8	14.3	8.4	6.5	2.6	0.6	0	7.8	1.3	1.3	3.2
BENPROPERINE	0	1	4.5	5	6	3.5	9.5	6	4	7.5	3	18	6.5	5.5	1	1.5	1	7.5	1.5	3	4.5
BENSERAZIDE	0	1.3	3.8	5.1	7.1	4.5	9.6	5.8	5.1	2.6	6.4	16	6.4	6.4	1.9	1.9	0.6	6.4	2.6	1.9	4.5
BENTAZEPAM	0	2	5.9	3.6	5	3.3	7.9	6.9	6.3	4.6	2.6	18.2	6.6	5.9	1.3	1	0.7	7.6	2	2.6	5.9
BENTIROMIDE	0.2	1.1	4.4	4.1	6.2	4.6	8.3	7.8	5.1	4.6	3.7	18.4	6	6.2	0.7	1.8	0.5	8.5	1.6	1.8	4.4
BENURESTAT	0	0.8	0.8	4.1	7.4	4.9	10.7	9.8	2.5	4.1	1.6	17.2	8.2	8.2	2.5	1.6	0.8	5.7	1.6	1.6	5.7
BENZAMIL	0	0.5	2.4	3.4	6.3	5.9	7.8	9.3	3.4	3.9	5.9	19.5	7.8	5.4	1	2.9	0	9.8	2	1	2
BENZBROMARONE	0.3	1.1	4	4	6	5.4	7.4	5.7	5.7	6	3.7	17.5	4.9	7.2	1.4	1.7	0	8.9	1.4	2	5.4
BENZETHONIUM	0.2	1.1	4.8	4	5.3	4.6	8.4	8.8	5.9	2.3	3.2	18.1	6.7	5.7	0.6	1.7	0.8	9.1	1.7	1.9	5.1
BENZNIDAZOLE	0.2	1.3	4.6	4.2	6.3	4.6	9.2	7.9	4.6	4.6	3.7	18.2	7	4.6	1.1	2.2	0.7	7.2	1.8	1.8	4.4
BENZOCAINE	0	1.8	3.5	2.4	8.8	5.9	9.4	8.2	5.3	5.3	2.9	17.6	4.1	7.1	1.2	0.6	0	6.5	1.2	1.8	6.5
BENZOIC-ACID	0	1.2	2.5	5.8	4.5	4.1	7.8	9.5	6.2	5.8	5.8	16.9	5.8	7.8	1.6	2.5	0.8	6.6	1.2	1.2	2.5
BENZONATATE	0	1.2	4.8	3.6	8.4	4.8	7.2	6.6	6.6	4.2	6	14.5	8.4	6	1.8	1.2	0.6	4.2	1.8	2.4	5.4
BENZOQUINONIUM-DIBROMIDE	0	1	3.5	2.8	5.9	3.8	8.4	10.5	5.6	4.2	4.5	17.4	7	6.6	1.4	1.7	1	7.7	1.7	2.1	3.1
BENZOTRIPT	0	0	2.9	2.9	6.6	3.7	14.7	8.8	4.4	2.9	4.4	19.1	8.1	3.7	2.2	3.7	0.7	4.4	0.7	0.7	5.1
BENZOXIQUINE	0	0.4	3.7	5.3	6.1	4.9	10.2	6.1	4.5	2.8	4.1	19.5	7.7	5.7	1.2	2	0.4	7.7	1.2	0.8	5.7
BENZOYLPAS	0	1.4	3.5	4.2	4.2	4.2	11.8	7.6	4.9	6.2	2.1	20.8	4.2	7.6	0.7	0.7	1.4	6.9	2.8	1.4	3.5
BENZO[D]THIAZOLE-2(3H)-THIONE	0	2	4.7	3.3	4.7	5.3	8	7.3	2.7	6.7	4	17.3	6	8.7	0.7	2	1.3	8	1.3	2	4
BENZTHIAZIDE	0	1.3	4.3	3.3	6.1	4.8	9.3	7.8	4.8	4.1	3.5	17.8	6.5	6.3	2	1.5	0.9	8.7	1.1	1.3	4.6
BENZTROPINE-MESYLATE	0	1.1	3.9	5	5.4	4.7	8.2	7.9	5.4	6.5	3.9	16.5	6.1	6.1	1.8	1.4	1.4	7.2	1.4	1.4	4.7
BENZYDAMINE	0.2	1.1	4.5	3.5	6.1	4.3	8.4	8.2	5.2	4.5	3.7	17.9	6.7	6.3	1.5	1.7	0.7	7.8	1.5	1.7	4.5
BENZYLDIMETHYLHEXADECYLAMMONIUM	0	1.4	4.1	3.7	4.8	5.4	8.2	8.5	5.4	4.8	1.4	19	9.2	5.8	1.7	2.4	0.3	4.8	2	1.7	5.4
BENZYLPENICILLIN	0.2	1.4	5.3	4.1	6.2	4.8	7.6	7.9	5.3	5	3.6	16.7	6.7	6.7	1.4	1.4	0.7	7.6	0.7	1.9	4.8
BEPHENIUM-HYDROXYNAPHTHOATE	0	0.9	5.5	0.9	7.3	1.8	4.6	8.3	3.7	5.5	3.7	16.5	5.5	11.9	1.8	2.8	0.9	10.1	2.8	1.8	3.7
BEPOTASTINE	0.3	1.5	4.5	3.8	5.6	4.5	9.6	8.1	5.6	4	2.5	18.4	5.8	7.1	1.5	1.8	0.5	7.6	1.3	2	4
BEPRIDIL	0	2.1	2.1	7.2	10.3	3.1	8.2	4.1	5.2	6.2	5.2	11.3	6.2	8.2	4.1	3.1	0	7.2	2.1	0	4.1
BERBERINE	0	1.2	4.7	3.2	5.1	4.4	9.8	7.6	6.1	2.5	3.7	18.6	7.6	5.6	1	1	0.7	8.8	1.7	2	4.7
BERGAPTEN	0	0.4	5.6	5.6	4.8	4.4	8	8	4.4	6	3.6	18	8.4	4	0.4	1.6	0.4	8	0.4	2	6
BERGENIN	0	1.2	3	4.2	6.3	5.1	9.1	7.2	5.4	4.4	2.8	17.5	7	5.1	1.6	1.9	0.9	8.4	2.1	2.1	4.7
BESIFLOXACIN	0	2.3	8	4.6	3.4	1.1	13.8	6.9	3.4	6.9	4.6	9.2	10.3	6.9	1.1	3.4	0	3.4	0	2.3	8
BETA-AMYLOID-SYNTHESIS-INHIBITOR	0	0.7	4.4	6.6	10.3	3.7	7.4	10.3	5.9	5.1	2.9	16.2	5.9	7.4	1.5	2.9	0	5.1	2.2	0.7	0.7
BETA-CCB	0.3	0.8	5.3	4	6.4	3.7	8	7.7	4.8	4	2.7	17.6	6.9	5.9	2.4	2.1	0.8	7.2	2.4	2.4	4.5
BETA-FUNALTREXAMINE	0.3	0.6	4.7	4	6.2	4.7	10	7.2	5	3.4	4	19.9	5.9	5.6	2.2	1.9	0.9	7.2	0.9	1.2	4
BETA-GLYCEROPHOSPHORIC-ACID	0	1	4.5	4.9	5.6	4.5	9.8	4.5	6.3	3.5	1.4	14.3	8.7	8.4	1.4	2.4	0.7	8.4	2.8	2.1	4.9
BETA-LAPACHONE	0	1.1	4.7	3.3	5	4.7	10.3	8.1	5.8	2.8	2.5	18.4	5.6	6.4	1.4	0.8	0.6	11.7	1.4	1.4	3.9
BETA-NAPHTHOL	0.3	1.1	5.2	3.3	6.3	5.5	8.8	9.1	4.1	4.7	3.8	15.1	5.2	7.7	2.2	2.2	0.8	7.1	1.6	1.6	4.1
BETAHISTINE	0	0.9	2.6	4.7	6.5	5.6	9.1	7.8	5.6	5.6	4.3	16.8	5.6	5.6	2.2	0.9	0.9	8.6	2.2	0.9	3.9
BETAINE	0.3	1.2	3.8	3.2	6.2	4.4	7.6	8.2	5.9	4.7	3.8	17.4	6.5	7.9	1.8	1.8	0.6	6.5	1.5	1.8	5
BETAMETHASONE	0.7	2	2.7	2.7	9.4	3.4	7.4	10.7	7.4	6.7	2	12.1	8.7	8.7	0.7	2.7	0.7	6	0.7	1.3	3.4
BETAMETHASONE-ACETATE	0.4	1.3	4.7	3	4.7	5.6	5.6	8.2	5.6	7.3	3.9	17.6	5.6	6.4	1.3	3.4	0.4	7.3	1.3	1.3	5.2
BETAMETHASONE-DIPROPIONATE	0.2	1.2	4.6	3.5	6.6	4.8	8.5	8.7	5.4	4.8	3.1	16.4	6.4	6.4	1.9	1.9	0.8	8.3	1	1.2	4.3
BETAMETHASONE-VALERATE	0	1.2	3.5	4	7.5	4.6	7.5	8.1	6.9	6.4	4.6	17.9	6.9	4.6	0.6	2.9	1.2	5.2	0	1.7	4.6
BETAMIPRON	0	2.7	4.1	4.5	6.3	5.4	10.4	7.7	5.4	4.5	2.3	13.1	6.3	7.2	1.8	3.2	0.9	8.1	0.9	1.8	3.6
BETAXOLOL	0	1.1	3.8	4	6.1	4.6	9	8.2	5.3	4.2	4	18.3	6.7	6.1	2.5	1.9	0.8	7.1	1.1	0.8	4.4
BETAZOLE	0.2	0.7	3.2	3.5	6.5	5	9.5	8	4.2	4.5	3.7	17.4	6.7	7	2.2	1.5	1	7.5	1.7	1.7	4.2
BETHANECHOL	0	1.9	2.6	6.5	7.1	7.7	9.7	7.1	6.5	3.2	4.5	13.5	8.4	5.8	1.9	1.9	0	1.9	2.6	1.9	5.2
BETRIXABAN	0	1	4	3.2	6.7	5	7.5	7.7	5.2	4.7	3.5	17.9	6.5	6.5	1.7	2.2	1	7.5	2	1.7	4.5
BETULINIC-ACID...2830	0.3	1.2	5.1	3.9	6.3	4.2	7.8	7.8	5.4	3.9	4.8	18.7	7.2	6.3	1.2	1.5	0.9	5.7	1.8	1.8	3.9
BETULINIC-ACID...2831	0	1.9	5.8	4.2	5.8	4.9	7.8	6.5	5.2	3.6	3.9	16.2	5.5	7.5	1	1.9	1.3	9.4	1.3	1.6	4.5
BEVANTOLOL	0.5	0	5.8	2.9	6.7	4.8	11.1	7.2	6.2	7.7	4.8	17.8	3.8	4.8	0.5	1.4	0.5	6.2	2.4	1	3.8
BEVIRIMAT-DIMEGLUMINE	0	1.1	4.3	3.8	6.4	4.3	9.6	7.7	5.3	4.5	3.6	16.4	6.4	6.4	2.3	1.7	0.9	8.1	1.7	1.3	4.3
BEXAROTENE	0	0.6	5.6	3.9	5	5	8.4	6.7	4.5	3.4	5	17.3	6.7	7.3	1.7	2.2	1.1	8.4	1.1	1.1	5
BEZAFIBRATE	0.3	1	4.2	4.5	6.4	3.5	10.6	7.1	4.8	4.8	4.2	16.3	7.4	5.4	1.9	2.2	0.6	7.1	1.9	1	4.8
BF2.649	0	0.7	5.9	3.3	8.6	3.9	6.6	7.2	7.2	6.6	4.6	13.8	4.6	4.6	2.6	2	0.7	9.2	1.3	1.3	5.3
BGT226	0.2	1.1	4.3	3.7	6	4.6	8.9	8	5	4.3	3.7	17.8	6.7	6.4	1.8	1.6	0.7	7.6	1.8	1.6	4.3
BI-2536	0.2	0.8	4.4	3.3	6.4	3.9	9.1	8.3	5.2	4.2	4.1	18.3	6.8	6.2	1.4	1.4	0.8	7.9	1.4	1.7	4.4
BI-78D3	0	0.8	4.1	3.7	6.3	4.7	9.2	7.8	5.3	3.7	4.1	17.3	6.9	6.5	1.2	1.2	0.8	8.4	1.8	1.8	4.5
BI-D1870	0.3	1.7	6	4.3	6	4.7	7.3	10.6	4.7	3.3	3.7	17.3	6.6	8.6	1.7	1	0.7	5	1.3	1.7	3.7
BIBN4096	0.4	0.8	5.4	4.1	5.8	1.7	9.5	8.3	3.7	4.1	4.6	17.8	7.9	5.8	2.1	1.2	0.8	7.1	1.7	1.2	5.8
BIBR-1532	0.3	0.8	4.7	3.1	6.3	4.2	8.9	7.8	4.7	4.4	4.2	17	6.8	5.7	1.6	2.6	1	8.1	1.8	2.1	3.9
BIBU-1361	0	1.7	6	3.3	7	4.3	4.7	12	7.6	6.6	4.3	14.3	8.3	6	1	1.3	1	4.3	0.7	0.7	5
BIBX-1382	0.3	1.6	6.1	3.5	7.1	4.5	6.4	9.6	7.4	5.8	2.9	16.3	6.7	6.4	1.9	2.2	0.6	3.5	0.6	1.6	4.8
BICALUTAMIDE	0.3	1	3.8	3.8	5.9	4.3	10.2	7.9	5.6	3.8	2.8	19.8	5.9	6.9	1	1.5	0.5	8.1	1	2	3.8
BICUCULLINE-(+)	0	1.4	5	5.7	4.3	5.7	6.4	5	6.4	7.1	2.1	17	7.1	4.3	2.1	2.1	0	7.8	2.1	1.4	7.1
BICUCULLINE-METHOCHLORIDE-(-)	0	0.6	4.3	4.3	4.3	6.2	11.2	7.5	4.3	3.7	6.8	17.4	5.6	5.6	3.1	2.5	0	6.8	1.9	1.2	2.5
BICYCLOL	0.2	1.4	4.8	2.9	6.2	4.8	8.1	8.1	5.3	4.8	3.6	18.2	5.5	6.2	0.7	1.9	1	9.1	1.7	1	4.5
BIFEMELANE	0.3	1	4.6	3.6	6.6	5.8	8.6	8.4	4.3	5.3	3.3	16.8	6.9	5.6	1.8	1.8	0.8	7.1	1.5	1.3	4.8
BIFENDATE	0.4	1.3	4.2	3.3	3.8	2.9	11.3	10	5	5	3.8	19.7	5.4	5.9	2.1	2.1	0.4	5.9	1.7	1.7	4.2
BIFONAZOLE	0.5	1.4	2.8	3.3	6.2	2.8	10	10	2.8	2.8	3.3	20.4	7.6	7.6	2.4	3.3	0.5	5.2	0.5	0.9	5.7
BIIB021	0.2	1.1	4.3	3.8	5.9	4.7	8.8	8.1	5	4.3	3.6	17.6	6.8	6.5	2	1.8	0.7	7.7	1.4	1.6	4.3
BILASTINE	0.2	1.1	4	3.6	6.1	4.3	9.2	7.9	4.7	4.9	2.9	18	6.5	5.8	0.9	1.8	0.9	8.8	1.3	2	4.9
BILOBALIDE	0.5	0.9	3.8	2.8	8.5	4.7	10	7.1	5.7	6.2	3.8	19	3.3	5.7	1.9	1.4	0.5	5.7	2.4	1.9	4.3
BIMATOPROST	0	1.8	5.3	4.7	6.5	5.3	10	4.1	4.1	6.5	3.5	16.5	8.2	9.4	0.6	2.4	0	6.5	0.6	1.8	2.4
BINDARIT	0	1.8	3.9	3.2	6	3.5	9.2	7.8	6	4.9	4.9	20.5	6.7	6	0.7	1.1	1.1	4.9	1.4	1.8	4.6
BIOTIN	0.3	0.6	3.8	5.1	7	4.5	8.6	7	5.4	4.1	4.5	17.8	5.4	7	1.3	1.9	0.6	7.6	1.3	1.6	4.5
BIPENAMOL	0.5	0.9	5.1	2.3	2.8	5.5	8.8	7.8	4.6	6.9	4.6	16.6	6.9	7.8	0.5	2.3	1.4	7.8	1.4	1.8	3.7
BIPERIDEN	0.6	0	6.9	4.6	4.6	1.7	9.8	8.6	4.6	5.2	3.4	16.1	10.3	6.9	2.9	0.6	1.7	4.6	0.6	1.7	4.6
BIRINAPANT	0.3	0.6	4.1	3.3	5.8	6.1	10.5	7.5	5.5	2.5	2.5	19.6	6.1	5	1.4	0.6	0.6	9.7	2.5	1.7	4.4
BIS(MALTOLATO)OXOVANADIUM(IV)	0	0.4	4.4	3.6	0.4	4.4	13.3	4.4	2.8	5.2	5.6	18.5	7.7	4	0.4	1.2	0.4	13.7	1.2	2.4	5.6
BISACODYL	0.7	1.4	7.1	2.8	8.5	7.1	4.3	12.8	4.3	3.5	0.7	18.4	10.6	5.7	0	0.7	1.4	2.8	2.1	1.4	3.5
BISINDOLYLMALEIMIDE-IX	0	1.2	4.6	5.3	5.3	4.6	10.2	9	6.2	1.2	2.5	16.4	6.5	5.3	1.2	0.6	0.6	10.2	2.2	1.5	5.3
BISMUTH(III)-TRIFLUOROMETHANESULFONATE	0.5	1	1.5	4.5	3.5	2.5	10.6	7.6	4	5.1	2	19.2	8.1	7.1	1.5	3	1	8.1	1.5	2.5	5.1
BISMUTH-OXALATE	0	0.5	4	4	5.5	6	11	6	4	5.5	4	17.5	6	6.5	3	1.5	0.5	5.5	1	3	5
BISMUTH-SUBCITRATE-POTASSIUM	0	1	4.2	5.2	6.3	5.2	10.5	8.4	4.7	4.7	3.1	13.1	6.8	3.7	2.6	0.5	0.5	11.5	1	2.1	4.7
BISOPROLOL	0	1.9	5.1	5.1	5.7	4.4	12.7	5.1	3.8	2.5	3.8	17.1	5.7	8.9	1.9	1.9	0	8.2	1.3	0.6	4.4
BITHIONOL	0	0.8	5.7	0.8	6.5	5.7	4.9	5.7	4.9	7.3	4.9	18.7	8.1	8.1	1.6	2.4	1.6	4.9	0.8	0	6.5
BITOPERTIN	0.3	0.6	5	4.5	4.5	4.5	8.9	9.7	6.1	1.9	2.2	18.9	6.1	5.8	1.9	0.8	0.8	8.1	1.9	1.7	5.6
BIVALIRUDIN	0.4	0.9	4.9	2.2	1.8	4.9	10.2	6.6	5.3	7.1	4.4	15.5	8.4	6.2	0.9	2.7	0.9	8.4	1.8	1.8	4.9
BIX-01294	0.2	1.1	4.4	3.3	6.1	4.8	8.7	8	5	4.4	3.7	17.8	6.7	6.9	0.9	1.9	0.7	8	1.3	1.7	4.4
BIX-02188...2013	0	1	4.2	3.7	4.6	5.6	8.8	7.8	4.6	4.2	3.7	18.6	6.8	6.6	2.2	2	0.5	7.6	1.7	2	3.9
BIX-02188...2014	0	0.9	3.8	5.6	5.3	4.7	8.6	8	6.2	5	3.5	15.6	6.2	5.9	2.1	2.9	0.9	6.5	2.1	1.2	5
BIX-02189	0.4	0	6.7	5.5	8	3.8	10.1	7.6	5.9	5.9	0.8	13.9	6.7	7.6	1.7	1.7	1.3	5	2.1	2.9	2.5
BL-5583	0	0	4	3.2	7.2	5.6	11.2	5.6	4	3.2	1.6	23.2	3.2	7.2	5.6	2.4	0	6.4	1.6	0	4.8
BLEBBISTATIN-(+/-)	0	2.3	0	6.8	9.1	2.3	6.8	9.1	0	9.1	2.3	11.4	6.8	13.6	2.3	4.5	0	4.5	0	0	9.1
BLEBBISTATIN-(-)	0	0.3	4.9	4	5.5	6.1	9.5	6.6	5.5	4.3	3.2	17	6.6	6.9	1.7	1.7	1.2	6.6	1.7	2	4.6
BLONANSERIN	0	0.5	4.8	4.8	7.1	5.2	9	5.2	4.3	7.6	4.8	16.7	5.2	3.8	2.9	1	0.5	5.7	2.4	2.4	6.2
BML-190	0	0.6	4.3	3	5.5	2.4	11	7.3	4.9	7.3	6.1	18.3	8.5	4.3	0.6	2.4	0.6	5.5	2.4	1.2	3.7
BMS-191011	0	0.6	6.2	4.9	3.1	5.6	9.3	4.9	4.9	6.8	4.3	17.3	7.4	7.4	1.9	3.7	1.9	4.3	2.5	0	3.1
BMS-265246	0	0.8	4	3.6	6.3	4	8.5	8.5	5.3	3.8	3.8	18.2	7	5.9	1.3	1.9	0.6	8.7	1.3	1.7	4.9
BMS-299897	0	1.2	7.4	3.7	8	6.7	5.5	8.6	6.7	3.1	3.7	17.2	8	5.5	1.8	0.6	0	6.7	0.6	1.8	3.1
BMS-345541	0	0.6	3.6	4.2	6.2	3.6	7.8	8.7	5.3	4.2	4.2	18.5	5.9	5.9	3.1	2	0.3	7.6	1.7	2	4.8
BMS-387032	0.2	1	4.1	3.5	6	5	9.1	7.6	5.4	4.3	3.7	17.4	6.8	6.2	1.6	1.9	0.6	7.9	1.7	1.7	4.3
BMS-587101	0	0.6	4.3	4	5.5	4	8.3	6.4	4	6.1	4.3	19.9	6.1	7	0.9	2.4	1.2	8	1.5	1.8	3.7
BMS-599626	0	1.2	5.6	3.2	6.5	5.9	5.6	10.3	7.3	4.4	4.4	15.5	8.2	7.9	1.2	1.5	1.2	3.5	0.9	0.9	5
BMS-626529	0.4	1.5	3.1	1.9	6.1	5.3	9.2	6.9	5.3	3.4	3.4	18.7	6.1	9.2	1.5	2.3	0.8	6.9	1.9	1.5	4.6
BMS-649	0	1.1	3.3	1.6	5.5	4.9	12.6	5.5	3.3	4.9	2.2	19.7	3.8	6	1.6	3.8	0.5	10.9	1.6	2.2	4.9
BMS-690514	0.2	1	4.4	3.4	6.7	4.9	7.1	9.4	6.9	4.9	3.4	18	7.9	7.9	1.5	1.5	0.5	3.4	1.5	0.7	4.7
BMS-707035	0.2	1.3	4.5	4.1	6	3.9	9	9	5.2	3	3.6	18.2	6.7	6.4	1.5	1.5	0.9	7.5	1.5	1.7	4.3
BMS-754807	0.2	0.7	4.8	3.9	6.4	4.3	8.5	8.2	4.8	3.9	3.2	18.1	6.6	6.4	1.4	1.8	0.7	8.2	1.6	2.1	4.1
BMS-777607	0	0.7	5.9	2.9	6.6	4	11.7	7.3	6.2	5.1	4	17.9	4.8	7	0.4	1.8	0	5.5	1.1	2.2	4.8
BMS-806	0.2	1.2	4	5.2	4.7	4.2	8.5	7.7	6	5.5	3.5	17.4	6	6.2	1.2	2	0.7	7.5	2	2.2	4
BMS-833923	0	1.4	4.6	4.2	7	4.2	9.9	8.5	4.2	6.7	3.5	16.5	5.6	6	0.7	1.8	1.1	7	0.7	1.1	5.3
BMS-927711	0	1.1	4.6	4.2	6.1	5.7	8	8	6.5	4.6	3	16.7	6.8	4.6	1.5	2.3	0.8	8.4	2.7	1.1	3.4
BMY-14802	0	1	4.4	3.7	7.4	5.7	9.1	8.4	6.4	4.7	2.3	14.4	7	6.7	1.7	2.7	0	7.4	1.7	2	3.4
BMY-45778	0.3	0.8	4.7	4.4	5.7	4.7	10.1	6.5	4.9	4.9	3.9	17.6	5.7	6.2	2.1	2.1	1	7.5	1.3	1.6	4.1
BMY-7378	0.3	0.9	3.2	3.2	6.2	4.4	10.6	6.5	5.9	4.1	3.8	16.8	6.2	7.1	2.6	1.8	0.6	9.4	1.8	0.9	3.8
BNC105	0.2	1	4.5	3.7	6.3	4.1	9.4	7.6	5.1	4.9	4.1	18	5.9	6.5	1	2	0.8	7.2	1.4	1.6	4.5
BNTX	0.2	1	4.7	3.3	5.9	3.9	8.8	8.4	5.5	4.5	3.3	18	5.9	6.7	1.4	1.8	0.8	8	1.8	1.8	4.5
BOCEPREVIR	0	0	3.7	4.7	5.4	3.7	9	5.7	5.7	4	4	18.7	8	7	2.3	2	1	8	1.3	1.7	4
BOPINDOLOL	1.2	2.4	8.4	3.6	8.4	4.8	7.2	6	6	6	1.2	16.9	7.2	8.4	3.6	4.8	0	1.2	0	0	2.4
BORNYL-ACETATE	0.3	0.7	5	5	6	4.7	9.3	7.3	5	4.3	1.7	16.6	7.3	7.6	1.7	2	0.7	6	2	1.3	5.6
BORONOPHENYLALANINE	0	1	1.9	2.9	4.3	3.8	10	8.6	4.8	7.6	3.3	15.2	7.1	4.8	1	2.9	0	12.4	1.4	2.9	4.3
BORTEZOMIB	0.2	1.1	4.3	3.7	6.1	4.6	8.7	7.8	5	4.3	3.7	17.8	6.4	6.4	2	1.8	0.7	7.7	1.8	1.6	4.3
BOSENTAN	0	1.4	3.1	3.1	6.3	3.8	10.1	6.3	5.2	4.9	4.9	16	7.3	6.3	2.4	1.4	0.3	7.3	2.4	2.1	5.2
BOSUTINIB	0	1.6	5.5	4.2	4.9	3.6	6.1	9.7	7.8	5.8	2.3	17.8	8.7	5.5	1	1.6	1	5.2	1.3	1	5.5
BP-554	0.3	1.2	4.9	4	6.4	5.5	8.6	7.7	4.6	5.2	3.4	17.2	6.4	6.7	1.5	1.8	1.2	6.1	0.9	1.5	4.6
BP-897	0	0.7	4.8	6.1	8.2	4.1	7.5	4.8	6.1	5.4	5.4	15	8.2	8.8	2	2.7	0.7	5.4	2	0	2
BQ-123	0.6	1.2	3.6	4.7	4.1	4.1	9.5	4.1	2.4	8.9	4.7	19.5	5.9	3.6	0.6	1.2	0.6	8.3	2.4	2.4	7.7
BRD4770	0.4	0.4	4.7	5.1	3.5	3.1	11.4	7.5	7.5	3.5	2.8	20.1	5.1	4.7	0.8	2.4	0.8	9.1	1.2	2	3.9
BREFELDIN-A	0.2	1.1	4.4	3.6	6.4	4.4	8.7	8.2	5.1	4.4	3.8	17.8	6.5	6.4	1.3	1.8	0.7	7.8	1.6	1.6	4.4
BREMELANOTIDE	0.3	0.7	4.6	4	7.3	3.6	6.6	7.9	6.3	5.9	3.3	18.8	6.3	6.6	1	2	0.7	5.6	1.3	2	5.3
BREQUINAR	0	0.3	4.8	4.5	4.8	3.1	10.7	8.5	6.5	1.4	3.1	18.3	8.2	6.5	2.3	1.4	0.6	7	2	2	4.2
BRETAZENIL	0.3	1.5	5.6	5	5	3.6	9.2	7.7	5.6	5.3	3.8	16.9	5	7.7	1.2	1.5	0.9	7.4	1.5	1.5	3.8
BREXPIPRAZOLE	0.7	0	2.2	4.4	5.2	8.1	5.9	7.4	8.1	6.7	4.4	19.3	3	5.9	3	3	0	8.1	2.2	0	2.2
BRIGATINIB	0	1.1	5.4	4.3	5.4	4.3	8.1	8.4	6.5	4	3.5	18.3	6.7	7.3	1.1	2.2	0.3	6.5	1.3	1.3	4
BRILLIANT-GREEN	0.2	1.1	4.4	3.8	6	4.4	8.4	8	5.1	4.4	3.6	17.9	6.9	6.4	1.5	1.8	0.7	7.8	1.5	1.6	4.4
BRIMONIDINE...3617	0	1.4	6.8	7.4	6.1	7.4	11.5	4.7	4.7	5.4	2.7	16.2	7.4	4.7	2	1.4	0	5.4	2.7	0	2
BRIMONIDINE...3618	0.3	1.2	3.3	5	3.9	4.7	9.5	8.9	4.7	5	3	17.8	6.5	6.8	1.5	2.1	0.3	6.8	2.1	2.1	4.5
BRINZOLAMIDE	0	1	4.6	3.4	6.4	4.4	9.5	7.8	5.6	4.4	3.4	15.6	5.9	6.6	1.2	2	1	9.3	1.7	1.5	4.6
BRIVANIB	0	1	5.1	5.1	5.1	3.1	10.2	7.1	4.1	5.1	3.1	18.4	7.1	2	3.1	1	1	9.2	3.1	1	5.1
BRIVARACETAM	0.2	0.5	4.8	3.8	4.2	5	9.2	9	6	1.5	2.8	19.8	6.5	5.5	0.8	1.8	1	9.2	1.8	1.8	5
BRIVUDINE	0	1.5	3.8	3.8	7.6	4.5	9.8	9.1	6.8	4.5	3	13.6	5.3	6.1	1.5	3	1.5	4.5	3	1.5	5.3
BRL-15572	0.4	0.7	4.7	3.6	5.4	3.3	8	6.9	5.1	3.6	3.6	19.9	7.6	8.3	2.5	1.8	0.4	6.9	1.1	1.4	4.7
BRL-37344	0.3	0.7	2.6	4.2	6.9	5.2	7.8	4.9	6.2	4.2	4.6	17.6	7.8	6.9	2	2	1.3	6.9	2.3	1.3	4.2
BRL-50481	0	1.6	6.3	3.9	6.3	0.8	11.8	9.4	3.9	6.3	2.4	13.4	7.9	6.3	1.6	2.4	0.8	4.7	3.1	2.4	4.7
BRL-52537	0.2	1	3.4	3.9	6.6	4.6	8.3	8.3	5.3	5.3	3.6	15	7.3	7	2.4	2.4	1	7	2.2	1.7	3.4
BRL-54443	0	1.6	5.7	4.9	2.4	3.3	13	5.7	8.9	5.7	2.4	20.3	4.1	4.9	2.4	0.8	0.8	6.5	0.8	0.8	4.9
BROMANTAN	0.3	0.7	4.2	4.5	7.3	5.2	7.7	9.8	4.9	5.2	3.8	18.2	3.5	6.6	0.7	1.4	0.7	8.4	0.3	1	5.2
BROMFENAC	0	1.3	4	3.4	6.7	2.7	8.1	6	6	5.4	2	17.4	6.7	10.1	1.3	2	1.3	6	1.3	3.4	4.7
BROMHEXINE	0	0.9	3.7	3.4	5	5.3	9	7.5	5.6	5	4	17.1	6.2	7.1	0.9	2.2	0.6	9	0.9	1.2	5.3
BROMOCRIPTINE	0.5	2.8	3.3	4.7	6.6	5.2	9.5	6.6	7.1	3.8	3.3	12.8	6.6	9	2.8	2.4	0.9	5.2	1.4	1.9	3.3
BROMOPRIDE	0.7	2.2	1.5	5.2	4.4	3	6.7	7.4	6.7	5.9	3.7	16.3	8.9	5.2	2.2	3.7	0.7	8.9	1.5	0.7	4.4
BROMOSPORINE	0	0.4	4.3	3.5	6.6	4.7	6.6	8.6	7.4	1.9	1.9	16.3	9.3	5.4	3.5	1.2	0.8	8.9	0.8	1.6	6.2
BROMPERIDOL	0	1.4	4.5	3.2	6.8	6.8	8.6	8.6	5.9	4.5	4.5	14	7.2	5.4	4.1	1.8	0.5	5	0.9	1.4	5
BROMPHENIRAMINE	0	2.7	3.4	4.7	4.7	4.7	6.8	6.8	6.1	3.4	3.4	19.6	8.8	6.8	2	2	1.4	6.1	0.7	2.7	3.4
BROPIRIMINE	0	2	4.3	3.1	6.3	4.7	9.4	8.2	5.1	3.9	3.9	15.3	7.5	7.1	1.2	2	0.4	7.1	1.6	1.6	5.5
BROXALDINE	0.2	1	5	4	5.2	4	8.5	7.5	6	5	3.5	18	7.5	5.5	2.2	1.2	1	7	1.5	2.2	4
BROXATEROL	0.3	1.7	2	3.3	5.4	5.7	7	6.4	3.7	5.4	4.3	19.1	7.4	7.7	1.3	2.7	0.7	8	1	2.3	4.7
BROXURIDINE	0	0.4	4.4	5.2	7.4	4.4	6.6	8.3	7.4	3.5	2.6	10.5	7.4	6.1	3.5	2.6	0	13.5	1.3	1.3	3.5
BROXYQUINOLINE	0	1.1	2.2	6.2	2.2	5.6	10.7	6.2	4.5	3.4	2.8	17.4	9.6	6.7	1.7	1.1	1.1	7.3	3.9	1.1	5.1
BRUCEANTIN	0.2	1.1	4.4	3.6	6.2	4.7	8.9	8.2	4.9	4.4	3.8	17.8	6.5	6.4	1.3	1.8	0.7	7.8	1.6	1.5	4.4
BRUCINE	0.3	0.9	4.4	3.2	4.1	5.4	9.1	8.5	5	3.5	4.1	18.9	6.3	6.6	1.9	1.9	0.6	8.2	1.6	1.6	3.8
BS-181	0	0.6	4.8	1.8	6	4.8	12	10.8	5.4	3.6	3	16.8	6	6	2.4	3	0.6	6	1.2	1.2	4.2
BTS	0	1.6	3.2	4.8	8	4	8	5.6	9.6	3.2	4.8	17.6	5.6	5.6	2.4	2.4	0	6.4	0.8	2.4	4
BTS-54505	0.3	1.3	4.4	3.6	6.7	4.4	9.3	8.3	5.2	3.4	3.1	17.3	6.5	6.2	2.8	1.8	1	7.2	1.6	1.8	3.9
BTZ043-RACEMATE	0	1	3.8	4.3	7.7	5.3	9.6	6.2	7.2	4.3	2.9	15.8	7.2	4.8	1	1.4	1	7.7	1.9	1.4	5.7
BU-224	0	0.8	1.7	4.1	9.9	5	8.3	6.6	9.1	6.6	5.8	15.7	5.8	5.8	2.5	3.3	0.8	2.5	2.5	0.8	2.5
BU-239	0	1	4	5	5.4	4	10.4	7.9	5.4	5.9	4.5	18.8	5	7.4	0.5	2	0	4.5	2.5	2.5	3.5
BU226	0	1.9	7.7	5.8	13.5	1.9	7.7	7.7	3.8	1.9	1.9	19.2	7.7	3.8	3.8	1.9	0	5.8	0	1.9	1.9
BUCETIN	0	0.6	3.2	3.8	3.8	7.7	7.7	9	4.5	3.2	6.4	19.9	4.5	7.1	1.3	3.2	1.9	5.8	0.6	0.6	5.1
BUCILLAMINE	0	1.2	3.4	4	6.5	5	10	8.7	6.2	5.3	3.4	15.9	6.2	4.4	1.6	2.8	0.6	7.8	1.9	0.9	4
BUCLADESINE...1316	0	0.9	4.9	4.9	6.2	4.5	8.9	8.9	3.6	5.4	4	12.9	6.7	9.4	2.2	1.3	0.4	5.8	1.3	1.3	6.2
BUCLADESINE...692	0	1.3	4.5	4.5	4.8	4.8	9.3	8	4.8	5.1	2.9	18.2	6.7	6.7	1.9	2.6	0.3	7.7	1.9	1	3.2
BUCLIZINE	0	0.8	4.1	3	5.5	4.7	9	7.9	6.3	5.2	4.1	17	6.6	6.8	0.8	1.6	0.8	8.5	1.1	1.1	4.9
BUDIPINE	0	1.1	5	3.4	6.3	3.2	9	8.2	6.1	5.5	2.9	17.7	6.1	7.1	1.6	1.6	1.1	6.9	1.1	2.1	4.2
BUFEXAMAC	0	0	4.9	4.9	4.9	5.4	9.7	7.6	5.9	3.8	2.2	16.2	4.9	6.5	2.7	2.7	1.1	6.5	2.2	2.2	5.9
BUFLOMEDIL	0	5.4	5.4	0	2.7	5.4	8.1	2.7	8.1	5.4	0	29.7	8.1	8.1	0	5.4	0	0	2.7	0	2.7
BUMETANIDE	0.4	2.2	4	3.7	5.5	2.9	8.1	9.2	5.9	3.7	4.8	15.4	7	8.5	3.3	1.5	1.1	6.2	1.8	1.8	2.9
BUNAZOSIN	0.3	1	4.3	4.3	5.6	4.3	8.1	7.1	6.1	4.6	3.3	18.1	5.1	6.9	2	1.8	1	8.1	1.8	1.8	4.3
BUPARLISIB	0.2	1.1	4.3	3.8	5.9	4.7	8.6	7.7	5	4.3	3.6	17.4	6.8	6.7	2	1.8	0.7	7.7	1.6	1.6	4.3
BUPARVAQUONE	0.3	1.5	4.7	4.4	5.3	4.7	8.5	8.2	5.9	4.7	3.2	17.6	8.2	5.6	0.9	1.2	0.9	6.7	1.5	1.8	4.4
BUPHENINE	0.2	1.1	4.4	3.8	6.1	4.5	8.9	8	5.1	4.5	4	17.2	6.8	6.2	1.7	1.7	0.8	7.2	1.7	1.7	4.4
BUPIVACAINE	0	1.1	3.8	4.9	4.9	6.6	9.9	7.1	7.1	6	4.4	11	7.1	6.6	0.5	1.6	0.5	8.2	1.1	0.5	6.6
BUPRANOLOL	0	1.9	4.1	3.7	6.3	5.6	7.8	6.3	3.3	5.6	3	17	7.4	6.3	1.1	2.2	1.1	10	0.4	1.9	5.2
BUPROPION	0.7	2.8	6.4	4.3	5	5	9.9	7.8	2.1	3.5	5.7	16.3	6.4	8.5	1.4	0	1.4	5.7	0	2.1	5
BUSPIRONE	0	1.2	4.2	3	6.1	3.6	10.9	6.7	2.4	3.6	3.6	20	6.7	7.3	2.4	2.4	0	10.9	1.8	1.2	1.8
BUSULFAN	0.4	0	2.2	3.5	6.1	3.9	11.3	6.5	5.6	4.8	3.9	14.7	7.4	8.2	1.7	1.7	0.4	8.2	2.2	2.2	5.2
BUTACAINE	0.2	0.9	4	4	6.1	5.2	8.5	8.5	5.7	4.2	3.3	17.2	5.4	6.6	1.9	1.9	0.5	7.3	2.1	1.9	4.5
BUTACLAMOL	0	1.2	4.4	4.4	6.9	4.4	8.8	9.7	6.2	4.7	3.4	17.5	4.7	7.5	0.9	1.6	0.9	5.9	1.2	1.6	4.1
BUTALBITAL	0	1.5	5.4	3.8	4.6	7.7	9.2	6.9	7.7	3.1	3.8	20	6.2	4.6	2.3	1.5	1.5	2.3	1.5	1.5	4.6
BUTAMBEN	0	0.6	3.8	3.8	4.4	3.8	7.1	8.6	5.9	3	5	18.9	8.3	7.1	2.1	0.9	0.3	7.4	1.2	2.1	5.6
BUTEIN	0	1.1	4	7.3	6.8	4	9	6.2	2.8	4.5	2.8	14.7	6.8	6.8	5.6	1.1	0.6	8.5	2.8	1.1	3.4
BUTENAFINE	0	1.4	3.7	5.1	8.8	6	8.3	7.4	5.1	2.3	1.8	16.6	6	11.1	1.8	2.3	1.8	4.1	1.4	2.3	2.8
BUTHIONINE-SULFOXIMINE	0.6	0.6	1.9	5.2	6.5	3.2	11	7.8	5.2	4.5	4.5	15.6	9.1	4.5	0.6	1.9	0.6	7.1	3.2	1.3	4.5
BUTOCONAZOLE	0	1.2	3.5	3.8	7.3	5.4	7.7	8.1	4.2	4.2	4.6	19.2	5.4	7.7	3.5	1.2	0.8	5	1.9	0.8	4.6
BUTOFILOLOL	0	0.9	3.8	4.3	4.7	5.7	10	6.2	3.3	6.6	4.7	16.1	7.6	5.2	0.9	1.9	0.9	8.1	1.9	2.4	4.7
BUTORPHANOL-(+)-TARTRATE	0.3	1.3	5	4.1	5.3	5	9.1	6.6	5.6	2.8	3.8	15	6.6	7.8	1.9	2.2	0.6	8.2	2.5	1.6	4.7
BUTYL-PARABEN	0.3	1.6	2.9	4.4	4.8	5.1	8.3	8.3	6.3	4.4	5.1	16.2	6.7	7.3	1.6	2.2	0.6	7	1	2.2	3.8
BUTYLATED-HYDROXYANISOLE	0.3	0.7	4.2	5.2	4.5	4.2	9.7	8.7	4.9	3.8	4.9	14.9	6.2	7.6	0.7	2.1	0.7	9.7	1	1.7	4.2
BUTYLATED-HYDROXYTOLUENE	0.4	1.9	5.9	3.3	8.2	4.8	8.2	9.3	2.6	4.1	3.3	14.9	8.9	6.7	2.2	1.9	1.1	5.6	0.7	1.1	4.8
BUTYLPHTHALIDE	0	1.5	5.6	3	4.1	3.6	10.2	5.1	3.6	5.6	4.6	16.2	7.6	6.6	2	2.5	1	7.6	2.5	2.5	4.6
BUTYLSCOPOLAMINE-BROMIDE	0	1.2	4.2	3.6	5.2	4.5	9.7	7.9	5.5	4.5	4.2	17.9	7.3	6.7	0.9	2.1	0.9	6.4	1.2	1.8	4.2
BVD-523	0.3	1	5.1	4.2	8.9	3.2	5.1	9.9	7	2.2	2.6	15.3	6.4	8.6	1.3	1.3	0.3	11.8	1.6	1	2.9
BVT-948	0	0.7	4.4	5.4	3.7	4.7	9.5	9.5	5.1	4.4	3	16.9	6.4	6.1	2.7	1	0.7	8.8	1	2	4.1
BW-180C	0.2	1.2	4.4	3.7	4.6	4.4	10.1	8.8	5.5	4.1	3.7	16.4	6.9	7.6	1.8	1.6	0.9	6.5	1.4	1.4	4.8
BW-373U86	0	1.5	5.3	3.8	8.3	2.3	6.8	6	6.8	8.3	3.8	14.3	6	6.8	3	2.3	0.8	6.8	3	2.3	2.3
BW-723C86	0	0.7	5.1	7.2	3.6	4.3	7.2	8	5.8	3.6	3.6	18.8	4.3	3.6	4.3	0.7	1.4	8	2.2	0.7	6.5
BX-912	0.4	0.8	4.8	6.8	4	3.2	10.8	9.2	6.8	3.2	3.2	16.9	6.8	5.6	1.2	1.2	0	6.4	1.6	1.2	5.6
BYK-204165	0	1.2	4.3	3.7	5	3.7	8.4	5.3	6.2	4	4	19.3	7.8	8.4	2.2	1.9	0.3	7.1	1.2	1.6	4.3
C-1	0.3	1	4.5	3.1	6.5	4.1	9.6	8.9	5.2	4.8	4.1	14.1	6.5	6.5	2.1	1	1	7.9	2.1	1.7	4.8
C-751	0.3	0.6	4.1	3.5	4.4	4.7	9.1	9.4	5.6	5	2.9	18.4	7	6.4	1.8	1.5	1.2	7.6	2	0.9	3.8
C646...3796	0	0.9	3.3	3.9	5.4	5.1	10.4	7.8	6.3	3.6	2.1	17.3	8.1	5.4	1.8	2.1	0.9	7.5	1.8	2.7	3.9
C646...3797	0	0.7	3.4	6.8	7.5	2.1	9.6	6.2	4.8	7.5	2.1	15.8	4.8	9.6	3.4	2.1	2.1	4.8	0.7	2.1	4.1
CABALETTA	0	1.5	4.6	4.2	8.8	3.8	10.8	6.9	6.5	5	4.2	15	4.6	6.9	2.3	1.5	0.8	6.2	0.8	2.3	3.1
CABAZITAXEL	0.2	1.1	4.5	4	5.7	4.3	8.9	7.9	5.3	4	3.8	17.5	7.2	5.8	2.1	1.7	0.8	7.5	1.5	1.7	4.5
CABERGOLINE	0.3	1.1	4.3	4.3	4	4.6	8.3	8	6.3	4.3	2.9	18.9	8	6.6	2	1.7	0.6	6.3	2.3	1.7	3.7
CABOZANTINIB	0	1.4	5.7	3.2	5.7	2.5	9.7	9.7	5.4	4.7	4.7	16.1	6.8	7.2	0.7	2.5	0.7	5.4	1.4	1.8	4.7
CAFESTOL	0	0.3	3.7	3.4	7.1	5.4	10.1	7.1	6.1	4.4	3.4	16.2	5.7	7.4	1.7	1.4	0.7	7.4	1.7	2	4.7
CAFFEIC-ACID	0.2	1.2	4.1	3.7	6.3	4.9	9	7.8	5.7	4.3	3.7	17.8	5.9	6.3	1	1.8	0.6	8.4	1.8	1.8	3.7
CAFFEIC-ACID-PHENETHYL-ESTER	0.7	1.5	5.1	7.4	5.9	3.7	8.8	5.9	2.9	5.9	2.9	15.4	7.4	3.7	3.7	1.5	1.5	5.1	4.4	2.2	4.4
CAFFEINE	0.3	1	4.7	3	5.6	5	11.6	6.6	6	4	4.7	17.3	6.6	5.6	2.3	1.7	0.3	6.6	1.3	1.3	4.3
CALCIFEDIOL	0.4	1.1	3.5	2.8	7.7	4.6	7.4	8.1	6	3.9	4.9	17.5	6.7	7.7	1.8	1.8	1.1	7.7	1.4	1.8	2.5
CALCIPOTRIOL	0.3	1	4.8	3.5	5.7	4.4	5.1	8.3	6.3	5.4	3.8	19.4	7.3	7	1	1.9	1.3	6.3	1.6	1.9	3.8
CALCITRIOL...2243	0	1.2	2.5	2.5	9.9	6.8	6.2	6.2	7.5	1.9	2.5	19.3	6.2	8.1	1.2	0.6	1.2	8.1	0.6	1.9	5.6
CALCITRIOL...2244	0.5	0.9	2.3	3.2	8.3	6.5	6.5	9.7	7.9	2.8	3.2	18.1	6.9	7.4	0.9	2.3	0.5	6.9	0.5	1.9	2.8
CALCIUM-GLUCEPTATE...2511	0	1.5	4.4	3.7	5.5	4.4	10.3	5.9	6.2	2.9	3.7	17.9	7.3	7	1.1	1.5	0.7	8.1	1.5	1.5	5.1
CALCIUM-GLUCEPTATE...2512	0.3	1.2	3.3	2.4	5	4.7	10.4	6.8	6.5	5.6	3.9	19	5.9	6.8	1.5	2.1	1.2	5.3	1.8	1.5	4.7
CALCIUM-LEVOFOLINATE	0.5	1.5	2.9	2.4	4.9	4.4	10.7	6.8	5.9	4.4	2.9	18	9.3	6.3	1	2.4	1	6.8	1	3.4	3.4
CAMICINAL	0.3	1.5	2.7	5.1	6	4.2	8.4	6.9	5.1	4.5	3.3	18.3	6.9	6.6	2.1	1.2	0.3	9.3	1.5	1.8	4.2
CAMOSTAT-MESILATE	0.3	1	3.3	3.8	6.1	5.6	8.7	7.4	5.6	4.6	3.3	17.9	6.1	6.9	1.5	2	1	7.9	1	1.5	4.3
CAMPTOTHECIN...2589	0.2	1.1	4.4	3.8	6	4.2	8.4	8	5.1	4.4	3.7	17.9	6.9	6.4	1.5	1.8	0.7	7.9	1.5	1.6	4.4
CAMPTOTHECIN...4328	0.2	1.1	4.3	3.8	6.1	4.7	8.9	8.1	5	4.3	3.8	17.5	6.8	6.4	1.6	1.6	0.7	7.7	1.6	1.6	4.3
CAMYLOFINE-CHLORHYDRATE	0.3	1.6	4.3	4.6	6.2	5.1	8.8	8	4.8	3.8	4.3	17.7	5.9	5.1	1.6	1.6	1.1	8	1.1	1.6	4.6
CANAGLIFLOZIN	0	0	5.3	4.1	5.9	4.1	9.5	8.3	3.6	5.3	4.1	12.4	7.1	7.7	3	3	1.2	6.5	1.8	3	4.1
CANDESARTAN	0.2	1.2	4.4	3.8	6	5	9.1	7.9	5.2	4.6	3.8	16.9	6.7	5.8	1.8	1.6	0.8	7.1	1.8	1.6	4.4
CANDESARTAN-CILEXETIL	0	0	3.3	4.4	4	5.5	8.1	8.1	5.9	4	2.9	19.1	6.6	6.2	1.8	1.1	1.1	10.7	1.5	1.5	4
CANERTINIB	0	1.3	7.3	4	5.6	5.3	6	11.3	7.6	3.3	2.7	17.3	6.3	6.6	2.3	1	1	4.3	0.7	0.7	5.3
CANRENONE	0	0.9	5	4.6	6	5	7.3	7.3	3.7	3.7	3.7	18.3	6	6.9	3.2	2.8	0.5	5.5	2.3	0.9	6.4
CAPADENOSON	0.3	1.4	3.5	2.7	5.1	5.7	8.6	9.7	6.5	4.1	3.5	18.1	7	5.7	1.6	2.2	0.3	7.3	1.1	1.9	3.8
CAPECITABINE...3371	0	1.1	4.3	4.8	3.7	4.8	9.6	10.1	8.5	3.2	2.7	16.5	8	5.9	2.1	0.5	1.1	6.4	1.1	1.6	4.3
CAPECITABINE...3372	0	2.2	4.8	3.8	6.5	2.7	10.2	7	7.5	4.8	2.7	17.7	5.4	6.5	3.2	3.2	1.1	3.2	2.7	1.1	3.8
CAPREOMYCIN	0	0.9	4.3	3	5.6	4.6	8.7	7.8	5.2	4.6	3.3	18.2	6.7	7.6	0.9	2	0.4	8.2	1.5	2	4.6
CAPRYLIC-ACID	0.4	1.1	4.3	4.3	5.3	3.5	9.6	7.8	4.6	6.7	1.8	16	7.1	5.7	2.8	1.8	1.1	8.9	1.8	1.4	4.3
CAPSAICIN	0.3	0.9	5.1	3.9	6	4.2	7.5	8.1	4.5	3.3	4.2	18.8	8.1	6.9	0.9	1.5	0.9	8.7	1.2	2.1	3.3
CAPSAZEPINE	0	0.8	4.2	3.4	10.1	2.5	9.2	7.6	2.5	3.4	3.4	15.1	6.7	9.2	4.2	1.7	2.5	6.7	1.7	1.7	3.4
CAPTAMINE	0.2	1.2	4.3	3.7	5.9	4.9	9.2	7	5.5	4.5	3.7	18	6.1	6.3	1.2	2	0.6	8	1.8	1.8	4.3
CAPTOPRIL	0.3	1.3	3.6	4.9	4.9	5.2	9.2	8.2	4.3	4.6	4.6	18	7.2	6.6	1	1.3	0	6.2	2.3	1.3	4.9
CARAMIPHEN	0	0.8	4.2	2.7	6.2	3.8	8.5	8.5	4.2	4.6	3.1	20.4	6.9	7.3	0.8	2.7	0.4	8.1	1.2	1.5	4.2
CARAZOLOL	0	0.8	3.1	4.7	3.9	3.9	9.4	6.7	4.7	5.1	4.3	16.1	7.5	6.7	0.8	1.6	0.4	10.2	2	2.8	5.1
CARBACHOL	0	1.6	5.5	1.6	3.9	5.9	10.6	6.3	4.7	3.1	3.1	20.1	6.3	5.5	0.8	1.2	1.2	7.9	2	2.4	6.3
CARBADOX	0	0.5	4.9	4.9	6.5	4.9	8.6	7.9	5.1	3.5	3.7	16.7	7.2	6	1.9	1.6	0.5	8.6	1.9	1.6	3.9
CARBAMAZEPINE	0	1	2.8	3.1	5.7	4.4	10.1	7.8	6.2	4.1	2.8	18.9	6.7	7.2	1.8	2.1	0.8	7.5	1.8	1.8	3.4
CARBAZOCHROME	0.4	0.7	4.3	4.7	7.2	4.3	9.7	8.6	5	4	3.2	14.7	6.8	7.2	1.4	2.5	0.7	7.9	1.4	1.4	3.6
CARBENDAZIM	0	0.7	4.4	3.7	5.1	4	8.4	6.2	5.5	5.1	3.7	18.3	6.6	5.1	1.5	1.5	0.7	9.5	1.5	2.9	5.5
CARBENOXOLONE...815	0	1.6	3.7	4	7.2	5.3	7.2	7.2	4.3	4.3	3.2	18.1	6.4	8	1.1	1.6	0.3	8	1.6	2.4	4.8
CARBENOXOLONE...816	0	1.9	4.6	2.8	5.6	3.7	10.2	8.3	2.8	3.7	5.6	14.8	5.6	6.5	6.5	1.9	0.9	8.3	1.9	0.9	3.7
CARBETAPENTANE	0.3	1.6	4.5	3.5	5.3	6.1	8.8	7.5	4.5	4.3	4.5	17.1	6.4	7.5	2.7	1.6	0.8	7	1.3	1.6	2.9
CARBETOCIN	0	1.8	1.8	0.9	4.5	4.5	9.8	8.9	2.7	6.2	8	17.9	7.1	3.6	0.9	1.8	1.8	8	0.9	3.6	5.4
CARBIMAZOLE	0	1.3	4.9	3.9	5.9	3.9	7.7	7.2	5.4	4.4	3.9	17	5.9	7.2	1	2.6	0.8	8.8	1.3	2.3	4.6
CARBINOXAMINE	0	2.5	3.4	5.9	5.1	5.9	7.6	4.2	9.3	5.1	1.7	17.8	5.9	7.6	0.8	1.7	0	8.5	0.8	0.8	5.1
CARBOPLATIN	0.2	1.2	5.3	3.6	6.9	4.3	9.1	7.6	5.3	4.3	3.6	17.9	6.2	6	1.9	1.4	0.7	7.4	1.4	1.4	4.3
CARBOXYAMIDOTRIAZOLE	0	0	4.9	2.4	6.5	6.9	7.7	8.1	6.5	1.6	5.7	19.1	4.5	6.5	1.2	2.4	0.8	7.3	1.6	1.2	4.9
CARBOXYPYRIDINE-DISULFIDE	0.5	0	4.3	4.8	6.4	3.2	10.7	6.4	4.3	6.4	2.7	15.5	8	3.2	2.1	2.1	0.5	6.4	2.7	2.7	7
CARDIOGENOL-C	0	0	4	5.6	8.8	4	8	7.2	1.6	5.6	4.8	16	10.4	8.8	1.6	4	0	3.2	1.6	1.6	3.2
CAREBASTINE	0.4	1.3	2.2	3.6	6.7	4.9	10.7	8.9	4	4	3.6	17.4	9.4	4	0.9	3.1	0.4	6.2	1.3	1.3	5.4
CARFILZOMIB	0.2	1.1	4.3	3.9	6.1	4.8	8.9	8.1	5	4.4	3.9	17.4	6.7	6.1	1.8	1.7	0.7	7.2	1.8	1.7	4.3
CARGLUMIC-ACID	0	1.4	4.7	2.9	5.4	5.4	9	9.7	4.7	4.3	2.5	18.6	6.1	4.3	2.5	1.8	1.1	7.2	2.2	1.4	5
CARIPORIDE	0	0.7	3.3	5.1	5.9	4.4	9.5	9.5	6.6	3.7	2.9	18.3	6.2	5.9	0.7	2.6	0.4	6.6	1.8	2.2	3.7
CARIPRAZINE	0.3	1.1	3.7	3.7	5.1	3.4	10.5	7.1	5.4	5.7	4.2	17.3	6.8	7.1	1.7	2	1.1	7.4	1.1	0.8	4.5
CARISOPRODOL	0	0.6	3.7	4.9	6.8	5.6	13	4.9	4.9	6.2	4.3	15.4	4.9	6.2	1.9	3.1	0	4.9	3.1	2.5	3.1
CARMOFUR	0.2	1.3	4.2	3.6	5.3	4.4	8.7	7.6	5.5	4.2	3.6	19	6.3	5.9	1.5	1.7	0.6	8.2	1.9	1.9	4.2
CARMOXIROLE	0	0.6	3.6	4.2	4.8	4.8	8.4	7.8	4.8	6.6	3	19.3	7.2	8.4	2.4	1.8	1.2	4.2	0.6	0	6
CARMUSTINE	0	1.2	3.9	3.9	5.8	4.3	10.1	7	4.7	3.5	1.9	17.1	7.8	6.6	2.3	1.9	0.8	8.5	1.9	2.3	4.7
CARNITINE-(D/L)	0	0.5	4.9	6.6	3.8	7.1	7.7	6.6	6	3.8	5.5	18.6	7.7	4.4	2.2	1.1	0.5	5.5	2.7	1.1	3.8
CAROVERINE	0	1.7	2.3	2.8	7.3	3.4	10.2	5.6	4.5	7.3	4.5	18.6	5.6	2.8	1.1	2.3	1.1	9.6	1.7	1.1	6.2
CARPROFEN	0	0.6	5.2	3.4	5.9	4.6	8	8.3	6.2	5.2	4.9	16.4	5.6	5.6	3.1	1.9	0.9	8	1.2	1.2	3.7
CARSALAM	0.2	1	3.9	4.3	6.7	4.8	7.2	8.2	5.5	4.8	4.1	16.9	6.7	7.2	2.2	1.4	1	6	1.9	1.4	4.3
CARTEOLOL	0	1.2	5	3.8	5.2	4.4	10.8	6.4	5.8	5.2	4.1	19.2	6.4	5.2	1.5	1.7	0.6	6.4	1.7	1.7	3.5
CARUMONAM	0.3	0.6	3.1	3.1	4.6	4.3	8.5	8.3	4.6	5.7	4.6	18.5	7.1	6.8	1.4	1.4	1.1	7.7	1.4	2	4.8
CARVEDILOL	0.3	1.4	4.6	4.1	5.2	4.3	9.5	8.4	5.4	3.5	2.7	17.4	7.3	7.1	1.6	1.9	1.1	7.3	1.4	1.1	4.3
CARZENIDE	0	1.7	4	1.7	9	6.8	9.6	6.2	6.2	5.1	4.5	17.5	4	7.9	2.8	1.1	1.1	6.2	1.1	0.6	2.8
CASPOFUNGIN-ACETATE	0	0.7	4.7	3.1	5.4	5.1	9.8	8.1	5.4	3.7	2.7	16.6	8.8	7.5	1.4	1.7	1	6.4	1	1.4	5.4
CASTANOSPERMINE	0	1.2	8.5	1.2	7.3	1.2	9.8	8.5	9.8	6.1	2.4	19.5	7.3	7.3	1.2	3.7	0	3.7	0	1.2	0
CATHEPSIN-INHIBITOR-1	0.4	0.4	4.3	4.3	5.1	4.7	9.3	9.3	5.4	4.3	2.7	19.1	8.9	6.2	0.8	1.9	1.2	4.3	1.6	0.8	5.1
CAY10505	0.2	1.2	4.8	3.1	6.2	4.5	8.8	6.4	5.2	4	4	17.9	6.4	5.2	2.4	1.9	0.7	8.3	1.9	1.9	4.8
CB-03-01	0.2	1.5	5.2	4	6.2	4.7	9.2	7.2	5.9	5	3.7	14.9	7.2	6.2	1.5	1.2	1	8.9	1.2	1.2	4
CB-10-277	0.3	0.6	4.5	3.6	6.1	3.6	8.7	8.7	5.3	5.3	3.6	16.8	8.9	6.1	1.4	2.2	0.8	6.4	0.8	1.4	4.7
CBS,-N-CYCLOHEXYL-2-BENZOTHIAZOLESULFENAMIDE	0	0.8	5	6.7	13.4	4.2	5.9	6.7	2.5	2.5	5	14.3	7.6	4.2	2.5	3.4	0	5.9	1.7	3.4	4.2
CC-401	0	0.8	4	4.2	5.4	4.5	8.8	8.5	6.5	5.1	3.7	18.4	7.3	4.5	1.4	2.3	1.1	7.6	0	1.7	4.2
CC-930	0.5	2	4.4	3.9	9.8	3.9	10.2	7.3	6.8	4.9	2	16.1	4.9	6.8	0.5	2.9	1	5.4	1	1	4.9
CCG-50014	0.3	0.6	3.9	3.9	6.1	5.5	9.1	6.1	5	3.9	3.9	16.1	7.8	5.5	2.5	1.9	0.8	8	1.9	1.9	5.3
CCMI	0.2	1.2	4.7	3.5	6.1	4.7	9.1	7.9	5.1	3.9	3.5	17.7	6.7	5.9	1	1.8	0.8	8.5	1.6	1.8	4.3
CCT018159	0	0.7	3.7	5.2	3	3	12.6	8.9	4.4	1.5	4.4	22.2	8.1	4.4	1.5	0.7	0.7	5.2	0.7	2.2	6.7
CCT128930	0	0.7	4.3	3.3	6.6	6.3	11.3	8.6	6	4.3	2.3	14.6	7.6	6	1.7	1.3	1.3	5	1	1.3	6.3
CCT129202	0.2	1.2	4.6	4.2	5.5	3.8	9.1	8.3	5.1	4	3.8	18.4	7.1	6.1	1.8	1.8	0.8	7.1	1.4	1.6	4.2
CCT137690	0.2	1.2	4.4	4.1	6.2	3.9	9.5	7.3	5	4.4	3.7	17.8	6.4	5.4	2.1	1.5	0.8	8.1	1.9	1.7	4.4
CD-1530	0.4	0.4	6.3	2.9	5.4	5	8.4	10.9	5.4	3.8	2.9	15.9	4.6	6.7	2.5	2.5	0.4	7.9	2.5	1.3	3.8
CD-437	0.2	1	4.3	3.7	6.2	4.3	8.9	8.1	5	4.7	3.5	17.6	6.6	6.6	1.6	1.4	0.8	7.8	1.9	1.6	4.5
CDBA	0	1.4	4.9	3	6	3.8	8.7	7.6	5.7	4.3	3	17.9	7.6	7.3	1.4	1.9	0.5	7.3	1.1	1.9	4.6
CDK1-5-INHIBITOR	0.2	1.2	4.6	4.3	6.3	4.6	8.2	7	5.1	5.3	3.1	18.1	6.5	6.3	2.2	1.7	1	7	1.2	2.2	3.9
CEBRANOPADOL	0	0	6.2	1.5	4.1	5.1	7.2	9.7	5.6	4.6	4.6	20	9.2	5.6	2.1	2.1	0.5	4.1	2.6	0.5	4.6
CEDIRANIB	0.4	1.1	4.5	4.1	4.8	4.8	9.7	8.2	7.1	6.7	3.7	17.1	7.1	4.5	1.5	3.3	0.7	3.3	1.1	0	6.3
CEFACLOR	0.3	1.4	4.2	3.5	6.6	5.2	8.7	8	4.2	5.2	3.5	18.4	6.9	6.9	0.7	1.4	0.7	7.6	0.3	2.1	4.2
CEFADROXIL	0	0.6	6.2	6.8	7.3	5.1	9	6.2	6.2	6.8	4	15.8	2.3	7.9	1.7	1.1	0	8.5	1.1	1.1	2.3
CEFCAPENE-PIVOXIL	0	1.3	3.5	2.5	4.7	5.4	11.7	6.6	5.7	4.4	4.1	18.9	6.6	6.9	0.9	0.6	0.3	6.3	1.9	2.5	5
CEFDINIR	0.2	1.2	4.9	3.7	6.1	5.1	10.3	7.8	5.9	3.4	3.4	18.6	5.6	5.6	2	2.2	0.5	6.9	1.5	1.7	3.2
CEFDITOREN-PIVOXIL...3750	0.3	0.8	4.3	3.5	6.4	4.5	9.6	8	5.1	2.9	4	16.6	6.7	6.7	1.9	2.1	0.8	7.2	1.9	1.9	4.8
CEFDITOREN-PIVOXIL...3751	0.3	0.3	5	3.7	5.9	3.4	8.4	6.5	6.2	5.3	3.4	17.6	6.2	6.8	2.5	1.5	0.6	8.4	1.5	1.9	4.6
CEFEPIME	0	0.9	4.6	4.1	7.1	3.9	9.6	7.5	4.8	4.6	3.4	17.3	6.8	6.2	1.1	1.8	0.7	8.4	1.4	1.6	4.3
CEFETAMET	0.5	1.4	4.1	1.8	7.8	3.7	10.5	7.8	5.5	5.5	1.4	16.9	3.2	7.3	0.5	2.3	1.4	9.1	2.7	1.4	5.5
CEFETAMET-PIVOXIL	0.3	1.5	4.8	3	5.2	4.5	10	8.8	5.2	5.2	3.9	17.3	5.8	5.5	1.2	2.7	0.9	7	1.8	1.5	3.9
CEFIXIME	0	2	3.7	4.5	7.3	2.9	11	6.5	5.3	3.7	4.9	20.4	4.5	4.9	1.6	3.3	1.2	5.3	1.6	1.6	3.7
CEFMENOXIME	0.3	1.4	3.3	4.4	6.4	5.3	9.2	6.9	5.6	5.3	3.9	18.3	6.1	6.4	1.7	2.2	0.3	6.7	1.4	1.9	3.1
CEFMINOX	0.5	1	5.5	2.5	6	4.5	9	4	8	5	3	17.1	7.5	6	0.5	2	0.5	10.1	1	1.5	4.5
CEFONICID	0	0	5.2	6.2	3.1	2.1	16.5	4.1	5.2	4.1	4.1	20.6	4.1	8.2	2.1	2.1	2.1	3.1	1	2.1	4.1
CEFOPERAZONE	0	1	4.4	3	6.4	4.7	10.7	7.4	5	4.4	3.4	15.1	5.4	8.7	1.7	2.3	0.3	8.4	1.3	1.7	4.7
CEFOSELIS...3756	0.8	1.5	5.3	2.3	9.9	5.3	6.9	6.1	3.1	3.8	5.3	16.8	4.6	7.6	3.8	1.5	2.3	5.3	3.1	2.3	2.3
CEFOSELIS...3757	0	1.4	3.8	3.8	6.1	4.7	9.9	6.6	5.7	3.8	4.2	18.9	6.6	5.2	2.4	2.4	0.5	5.2	1.9	2.4	4.7
CEFOSELIS...3758	0.3	1.7	4.8	3.7	6.1	5.8	8.5	8.5	6.1	6.8	3.1	14.6	5.4	6.1	1	1	0.3	7.8	2.4	1.7	4.1
CEFOTETAN	0	1.4	4.8	3.4	5.4	4.1	7.5	6.5	5.4	4.4	4.4	20.7	6.8	6.5	1	2.4	0.3	6.8	2	1.4	4.8
CEFOTIAM	0	1.4	4.9	2.5	5.3	4.2	9.2	5.7	3.5	7.4	4.2	16.6	7.1	7.8	1.1	2.5	0.7	8.5	1.4	2.1	3.9
CEFOZOPRAN	0	0.6	4.5	4.5	5.4	4.8	9.3	7.9	5.6	5.1	3.1	17.2	6.5	6.5	1.1	2.3	0.8	6.8	1.7	1.7	4.5
CEFPIRAMIDE	0.2	1	4.6	4.6	5	4.8	9.8	7.7	5	4.6	3.8	16.5	6.2	6.5	1.7	1.7	0.7	7.4	1.9	1.7	4.6
CEFPIROME	0	1.6	3.4	3.2	6.3	5	8.2	8.4	5.5	4.2	4.2	17.9	7.4	6.3	1.6	1.8	0.3	7.9	1.6	1.6	3.4
CEFTIBUTEN	0	0.6	2.8	4.4	7.2	7.2	10.5	9.9	3.9	6.1	2.8	14.9	6.1	5.5	2.2	2.2	0.6	6.1	1.7	1.1	4.4
CEFTIOFUR...4135	0	0.6	4	3.1	6.9	3.4	9	8.1	4.4	4.7	1.2	20.9	7.2	6.2	1.9	1.9	1.2	6.9	1.9	2.2	4.4
CEFTIOFUR...4136	0	1.6	4.4	6	4.9	6	9.8	6	3.3	5.5	3.3	16.4	7.1	6	2.2	2.2	0	7.1	2.2	0.5	5.5
CEFTRIAXONE	0	1.4	3.7	3.4	8.2	4.5	8.2	7.3	5.6	4.8	3.7	14.9	7.3	7.6	1.1	1.7	0.8	8.7	1.1	1.7	4.2
CEFUROXIME	0.6	1.7	1.1	4	5.7	4	7.4	10.2	6.8	7.4	4	16.5	5.7	7.4	2.3	1.1	0.6	8	1.7	0.6	3.4
CELECOXIB	0	1.1	3.4	4	5.1	2.3	9.1	8.5	4.5	6.2	4.5	15.3	2.8	9.7	0.6	4	0.6	5.7	0.6	3.4	8.5
CELIPROLOL	0.4	0.7	4	4.7	5.4	5.1	9	6.9	4.3	4.3	4.3	19.1	6.9	4.7	1.8	1.8	0.7	6.5	1.8	1.8	5.8
CENTPROPAZINE	0	0.3	4.9	3.5	5.6	3.5	10.8	5.6	4.9	5.9	3.5	16.4	6.3	5.6	2.1	2.8	0.3	8	2.4	2.4	4.9
CEP-32496	0.3	1	4.8	4	6.5	4.3	7.3	8.5	4.8	2.8	3.8	18.3	6.3	6.5	2.3	1.8	0.8	8.8	1.3	2	4.3
CEP-33779	0	1.2	5	6.2	5.8	0.8	8.7	9.9	8.7	5	2.5	16.9	8.3	5	0.4	2.1	0.4	7	0.8	1.2	4.1
CEP-37440	0	0.8	5	4.6	7.6	1.3	5.5	5.9	6.3	3.8	4.2	19.3	5.9	10.5	4.2	0.8	0	8.4	1.7	2.1	2.1
CEPHALOMANNINE	0.2	0.9	4.3	3.8	6.1	4.5	8.7	8.1	5.1	4.3	3.6	17.5	6.9	6.3	1.6	1.8	0.7	7.8	1.6	1.6	4.3
CEPHALOSPORIN-C-ZN	0	1.4	4.7	3.3	6	3.7	7	8.4	6	4.7	3.7	18.6	5.6	7	0.9	1.9	0.9	9.3	2.3	0.9	3.7
CEPHALOTHIN	0	0.8	2.4	6.5	7.3	7.3	11.4	5.7	4.9	4.1	3.3	19.5	5.7	3.3	4.1	5.7	0	3.3	1.6	0	3.3
CEPHAPIRIN	0	0.6	1.8	4.8	6.5	4.2	13.1	7.1	3.6	5.4	4.2	16.1	7.1	5.4	3	1.2	1.8	3	3.6	3	4.8
CEPHARANTHINE	0.4	1.3	3.8	4.6	8	4.2	7.1	8	5.9	5	4.6	15.1	8.4	7.1	1.7	2.1	1.7	3.4	1.7	1.7	4.2
CERAMIDE	0	0.9	3.6	3.6	6.2	4.7	8.6	8	5.3	4.7	4.1	19.5	5.9	7.1	1.5	1.8	1.2	7.4	1.5	2.1	2.4
CERITINIB	0.2	1.1	4.4	3.3	6.1	4.8	8.7	7.9	5	4.4	3.7	17.7	6.8	6.8	0.9	1.8	0.7	7.9	1.3	1.7	4.4
CERULENIN	0	0.7	8.1	3.7	8.8	3.7	6.6	9.6	5.1	1.5	2.2	19.1	6.6	3.7	1.5	1.5	1.5	8.1	0.7	2.2	5.1
CETIRIZINE	0.6	0.6	2.5	4.3	8	3.7	9.3	8.6	4.3	5.6	5.6	13.6	4.9	6.8	1.2	1.2	1.9	6.8	1.9	1.9	6.8
CETRIMONIUM	0.2	0.8	4.6	3.6	6.5	4.4	8.6	8.2	5.7	4.4	1.9	18.3	7.6	6.5	1.5	1.7	0.4	6.9	1.5	1.9	4.6
CETRORELIX	0	1	4.6	4.1	4.1	5.6	10.8	5.1	6.7	6.7	4.1	15.4	5.1	5.6	1	2.6	1.5	7.7	0.5	4.1	3.6
CETYLPYRIDINIUM	0.2	0.7	4.8	3.6	5.7	3.1	8.4	8.9	6.5	4.8	2.4	17.5	7.4	6.5	1.2	1.4	0.7	8.1	1.2	2.2	4.8
CEVIMELINE	0	0.7	3.3	5.9	3.3	3.9	7.9	6.6	5.9	5.9	4.6	16.4	7.2	8.6	1.3	2.6	0	6.6	3.3	2	3.9
CF102	0	1.6	3.2	5.6	6.3	8.7	11.9	7.1	6.3	5.6	4	12.7	6.3	4.8	0	2.4	1.6	5.6	1.6	2.4	2.4
CFM-1571	0	1.8	4.3	3.9	7.1	5.3	8.5	7.8	5.3	4.6	2.5	17.7	7.8	6	0.7	1.1	1.4	6.4	2.1	1.1	4.6
CFM-2	0	0.8	5.3	4.6	3.8	4.6	9.9	6.9	5.3	4.6	4.6	13	8.4	6.1	4.6	2.3	0.8	2.3	2.3	1.5	8.4
CFTRINH-172	0	1.4	4.6	3.7	6	3.7	8.5	7.8	5.1	4.1	3.5	18	6.9	6.7	1.6	2.1	0.7	8.3	1.4	1.6	4.4
CG-400549	0	1.5	5.3	6.8	5.3	6.8	6	6	5.3	3.8	4.5	11.3	9.8	5.3	1.5	4.5	1.5	4.5	2.3	1.5	6.8
CGH2466	0	1.2	4.7	3.3	6.1	4.3	8.8	8.4	5.3	3.9	3.9	17.8	6.6	6.6	1.4	1.8	0.8	7.2	1.4	1.8	4.5
CGK-733	0.7	1.4	4.3	4.3	6.5	5.8	7.2	8.6	3.6	4.3	3.6	19.4	4.3	9.4	0	3.6	1.4	5.8	1.4	0	4.3
CGM097	0	2	3.3	2.9	8.6	2	11.5	8.2	2.5	7.4	3.3	10.7	7.4	4.9	1.6	2.5	0.8	12.7	2	0.8	4.9
CGP-12177	0	2.1	5.3	4.2	5.8	4.2	8.5	7.4	4.8	4.8	3.7	17.5	6.3	6.9	1.6	2.1	0.5	3.2	2.1	2.1	6.9
CGP-13501	0.4	1.5	3.3	3	5.9	4.1	11.8	5.9	3.7	5.2	4.1	19.2	7.7	4.8	2.2	1.1	0.7	7	1.5	1.8	5.2
CGP-37157	0.4	0.8	4.1	4.5	7.3	5.7	10.6	9.3	5.3	2.4	2.8	17.1	7.3	7.7	0.4	2	0.8	5.3	1.6	1.2	3.3
CGP-37849	0	0.9	4.6	3.4	6	5	7.6	8.5	5.5	4.1	3.4	17.4	5.3	7.3	1.6	2.1	0.9	7.8	1.8	1.8	4.8
CGP-52411	0	0.9	6	3.4	6.4	4.7	8.6	7.3	4.7	5.6	4.7	16.3	5.6	7.7	1.7	2.1	0.9	6.9	1.3	1.3	3.9
CGP-53353	0	1	6.2	4.3	5.8	4.8	8.2	5.8	5.8	5.8	3.8	13.5	5.8	7.7	1.4	2.9	1.4	7.2	1	1.9	5.8
CGP-54626	0.2	1.1	4.4	3.5	6.1	4.6	8.8	8.1	4.8	4.2	3.7	17.6	6.8	6.6	2	1.8	0.7	7.7	1.5	1.7	4.2
CGP-55845	0	0.6	4.4	2.5	5.7	3.8	9.4	8.8	3.8	5.7	5	15.7	5.7	8.2	1.9	1.9	0	9.4	1.3	1.3	5
CGP-57380	0.3	1.1	4.6	4.3	5.1	4.6	8.9	7.8	5.7	4.6	3	17.3	6.2	5.4	0.8	1.9	0.8	9.2	2.2	1.6	4.6
CGP-71683	0	0	8.9	2.5	5.1	5.1	5.1	8.9	2.5	6.3	3.8	15.2	6.3	5.1	2.5	5.1	0	12.7	2.5	1.3	1.3
CGP-7930	0.4	1.5	1.9	3	6.4	3.8	8.7	6.4	5.7	4.9	4.2	18.2	8.3	6.4	2.7	1.9	1.1	6.8	1.9	1.5	4.2
CGS-15943	0	1	6.5	3.5	7	9.5	6	12.4	3	3	6.5	16.9	7.5	6	0	0.5	0.5	6	1.5	0.5	2.5
CGS-20625	0	0.9	3.2	4.6	6.3	5.5	8.9	6.9	5.2	4.6	4.3	18.4	5.2	6.3	2.9	1.7	0.9	7.2	2	2.3	2.9
CGS-21680	0	1	3	3.8	5.3	4.8	10.4	8.1	5.8	5.1	3.6	18.8	5.6	5.6	2	2	0.8	7.1	1.5	2	3.6
CH-170	0	0.4	7.5	3.3	5.8	4.6	9.1	7.9	6.2	4.1	4.6	19.1	5.8	5	1.7	1.7	1.7	5.4	1.2	1.7	3.3
CH223191	0	0.7	7.6	2.1	9.7	4.2	6.2	7.6	2.8	6.2	4.2	16.7	6.9	5.6	1.4	4.2	0	4.9	0.7	3.5	4.9
CH5132799	0	0.5	5.7	4.6	4.3	5.2	6	10.6	6.5	4.9	4.1	18.2	7.9	6.5	1.6	1.6	1.1	4.9	0.5	1.1	4.1
CHENODEOXYCHOLIC-ACID	0.3	1.2	3.8	2.9	7.2	4.3	8.4	9	4.6	4.9	4	18.5	6.1	7.8	0.3	2.3	0.9	7.5	0.9	1.4	3.8
CHF5074	0.3	0.7	5.7	2	4	3	10.1	8.4	5.7	5.4	4	16.5	5.7	8.1	0.7	3	0.7	8.8	1.3	2	3.7
CHICAGO-SKY-BLUE-6B	0	1.8	5.2	2.6	7.4	3	8.9	7.4	6.6	5.9	4.1	16.2	8.1	8.5	0.7	1.5	0.7	3.7	1.8	0.7	5.2
CHIDAMIDE	0	0.8	5.3	4.5	3.6	5.3	6.5	9.7	4.5	5.3	4.9	17.4	6.5	1.6	1.6	2	1.2	10.1	1.6	1.6	6.1
CHINIOFON	0	1.1	4.1	4.5	4.8	4.1	10	6.3	5.6	4.8	5.6	18.2	6.3	6.7	1.9	1.5	0.4	6.7	1.9	1.5	4.1
CHIR-124	0.2	1.1	4.3	3.8	6.1	4.7	8.8	7.7	4.7	4.3	3.8	17.3	6.8	6.5	2	1.8	0.7	7.7	1.6	1.6	4.3
CHIR-98014	0	0.7	3.9	4.2	7.4	6.3	10.6	7.7	2.1	4.2	5.6	13	5.6	7.7	2.5	1.4	0.7	8.1	1.8	1.4	4.9
CHIR-99021	0	0.5	4	4	6.5	4.5	10.1	8	1.5	6.5	4.5	15.1	6.5	8	3	3.5	0.5	7	1.5	1	3.5
CHLORALOSE	0	2.3	4.6	3.8	3.1	5.3	12.2	5.3	4.6	3.8	5.3	18.3	3.8	9.2	3.8	1.5	1.5	5.3	1.5	2.3	2.3
CHLORAMBUCIL	0.2	0.2	3.5	4.5	5.5	4.2	9.5	7.8	5.2	4.5	3.5	18.5	8	6	2	1	1	7	1.8	1.8	4.2
CHLORAMPHENICOL	0	0.8	5.5	5.9	5.1	3.9	7.1	12.2	4.7	2.4	3.1	16.9	7.1	3.1	1.2	1.2	0.8	8.6	2.7	1.2	6.7
CHLORAMPHENICOL-PALMITATE	0	1	3.9	7.8	11.7	2.9	12.6	5.8	2.9	4.9	3.9	17.5	4.9	2.9	0	1	0	9.7	1	1	4.9
CHLORAZANIL	0.2	1	4.2	3.8	6.2	5	8.7	8.7	5	4.4	4	17.3	6.2	5.8	1.8	1.4	0.8	7.3	1.6	1.8	4.4
CHLORCYCLIZINE	0	0.8	5	3.5	6.5	4.8	8.8	8	5	4.5	2.5	16.8	6.8	7	2.2	2.5	0.2	7	1.2	1.5	5.5
CHLORHEXIDINE	0	0.5	3.2	5.5	2.3	4.1	13.2	9.1	3.2	3.2	3.7	20.1	8.2	3.7	2.7	2.7	0	6.8	1.8	0.9	5
CHLORINDANOL	0.2	1.3	4.8	3.8	5.4	4.4	8.6	8.6	5.2	5	3.5	17.7	6.3	5.6	1.7	1.7	0.8	7.7	1.9	1.5	4.4
CHLORINDIONE	0	1.1	4.2	3.5	6.3	3.5	10.9	6.7	6	6.3	3.2	15.8	6.7	6	2.1	2.5	1.4	6.3	2.1	1.8	3.5
CHLORMADINONE-ACETATE	0.3	0.9	3.6	4.2	5.6	4.5	9.8	8.3	4.5	5.3	2.7	16	5.9	8.3	2.4	0.9	0.6	8.6	1.5	1.8	4.5
CHLORMEZANONE	0	1.3	2.7	3.1	6.7	4	6.7	10.7	3.6	4.9	5.8	19.2	7.6	4.9	1.8	2.2	0.4	5.8	2.2	2.2	4
CHLORMIDAZOLE	0	0.9	4	3.6	4.6	5.2	8.5	9.7	5.8	3	3.6	16.4	8.2	5.8	1.8	0.6	0.9	8.5	1.2	2.4	5.2
CHLOROBUTANOL	0	1.1	3.1	4.5	7.6	4.5	10.2	7.9	5.4	4.2	3.1	16.9	5.4	5.6	2	2.5	0.6	7.6	2	1.7	4
CHLOROCRESOL	0.6	1.1	4.5	2.2	6.2	5.6	10.1	6.2	5.1	6.7	5.6	18	5.1	6.2	2.2	0.6	0	6.2	2.2	0.6	5.1
CHLOROGENIC-ACID	0.2	1.1	4.5	4.3	6.6	4.5	9.1	7.3	5.9	4.3	3.9	17.9	6.3	6.8	1.1	1.8	0.7	6.3	0.9	1.8	4.5
CHLOROPROCAINE	0.4	1.8	4	1.8	6.5	4.7	9.1	6.2	7.2	2.9	4.3	21.4	5.1	8	0.7	1.1	0.7	8	0.7	1.1	4.3
CHLOROPYRAMINE	0.2	0.9	4.4	3.9	6.1	4.6	9	7.9	5.1	4.2	3.5	17.3	6.8	6.4	1.8	1.8	0.7	7.7	1.7	1.7	4.2
CHLOROQUINE	0.3	1.2	2.8	4.3	5.8	4.6	9.5	8	7.4	4.9	4.6	16.3	7.1	6.2	1.5	1.5	0.6	5.8	2.2	1.5	3.7
CHLOROTHIAZIDE	0	0	5.3	2.4	5.3	4.9	10.2	7.3	2.9	6.3	5.3	17	6.8	6.3	1.9	2.4	1.5	5.3	2.4	1	5.3
CHLOROTRIANISENE	0	3.3	4.6	5.3	7.9	5.3	4.6	7.3	6	4	4	19.2	7.3	6	0.7	1.3	1.3	4	2	1.3	4.6
CHLOROXINE...1901	0.3	1	3.1	4.5	2.8	4.2	9.8	8	4.2	3.5	3.1	17.1	6.6	7.3	2.4	2.4	1	8.7	2.8	1.7	5.2
CHLOROXINE...1902	0.3	0	4.1	6.1	5.1	6.1	8.8	6.5	3.7	3.1	3.7	20.4	8.2	5.1	1.7	0.7	0.3	8.2	1.7	0.7	5.4
CHLOROXOQUINOLINE	0	0.8	4.1	2.5	8.2	4.1	7.4	7.4	4.1	6.6	4.9	13.1	9	8.2	2.5	2.5	1.6	6.6	2.5	0	4.1
CHLOROXYLENOL	0	0	4.5	5.5	6.4	4.5	11.8	10	3.6	4.5	8.2	13.6	4.5	7.3	2.7	0.9	0.9	2.7	0.9	1.8	5.5
CHLORPHENAMINE	0	0.5	2.5	5	4.5	4.5	8	5.5	8	7.5	4.5	16.6	6	7	1.5	2	0	8	2	1.5	4.5
CHLORPHENESIN	0	1.1	5.3	3.1	3.9	5	7.5	8.3	6.4	4.4	3.1	18.1	6.7	6.7	1.1	1.9	0.8	9.2	0.8	2.2	4.4
CHLORPHENSIN-CARBAMATE	0	1.3	4.8	2.2	7	6.5	10.4	5.2	3.9	4.8	4.3	17.8	6.1	7.4	2.2	0.9	0.4	6.1	1.7	1.7	5.2
CHLORPROGUANIL	0	0	3.4	3	3.9	3.9	9.4	3.4	4.7	6.9	3	15.5	7.3	8.6	1.7	3.4	1.7	9	1.7	3	6.4
CHLORPROMAZINE	0	2.5	2.5	5	5	2.5	9.5	8	6	3.5	4	18.5	6.5	5	3	3	1	7.5	2	1.5	3.5
CHLORPROPAMIDE	0.2	1.1	4.4	3.8	5.9	4.6	8.6	8	5.1	4	3.7	17.6	6.6	6.6	1.8	1.8	0.7	7.9	1.6	1.6	4.4
CHLORPROTHIXENE...2520	0	1.7	3.4	3	8.1	4.7	8.1	7.7	5.5	5.1	4.7	15.7	8.5	4.7	0.9	2.1	0.9	8.1	0.9	1.3	5.1
CHLORPROTHIXENE...2521	0.2	1	4.4	3	7.2	4.7	9.1	7.4	4.9	4.7	2.5	17	6.7	6.4	2.2	1.7	0.7	8.1	1.5	1	5.4
CHLORPYRIFOS	0	1.6	3.8	4.5	5.1	3.5	9.9	9.3	4.5	4.2	4.2	17.6	7.1	6.7	1	2.6	1	7.7	0.6	0.6	4.5
CHLORQUINALDOL	0	0.3	5.5	5.8	4.1	4.4	10.2	6.8	5.1	3.1	3.8	17.7	8.2	4.8	1.7	1.4	1	8.2	1.7	1.7	4.4
CHLORTETRACYCLINE	0	0.4	3.8	2.5	6.7	4.6	12.6	5	4.6	6.7	3.3	17.2	5.4	6.7	0.8	1.3	0.8	8.4	0.8	2.5	5.9
CHLORTHALIDONE	0	1.4	2.3	3.7	6	6.5	9.7	6.5	4.2	5.6	2.3	17.1	6	8.3	2.3	1.4	0.9	6.5	2.8	2.8	3.7
CHLORZOXAZONE	0	1.3	3.9	7.9	10.5	3.9	6.6	3.9	6.6	3.9	6.6	19.7	5.3	1.3	2.6	3.9	0	9.2	1.3	0	1.3
CHOLECALCIFEROL	0	1.2	2.4	4.3	7.9	7.3	6.1	7.9	4.3	6.7	1.2	18.3	8.5	5.5	3	1.2	0.6	4.9	1.8	1.2	5.5
CHOLIC-ACID	0	1.7	4.2	3.8	5	4.2	9.6	7.1	5.4	6.2	3.8	17.5	6.2	5	2.9	2.5	0.4	5.8	2.1	2.1	4.6
CHOLINE	0	1.5	3.4	4.9	6	4.5	7.9	6.7	5.6	4.9	2.6	17.2	7.5	8.2	1.9	2.2	0	8.2	1.9	1.9	3
CHOLINE-ALFOSCERATE	0.3	1.2	3.5	3.8	5.8	4.6	9.2	6.6	6.1	5.2	4.3	15	6.6	6.9	2.3	2.3	0.9	7.8	1.4	1.2	4.9
CHROMANOL-(+/-)	0	1.3	3.5	3.9	6.5	3.9	8.7	7.4	5.2	4.3	3.9	17.6	6.9	5.9	1.5	2	0.7	8.9	1.5	2	4.6
CHROMANOL-293B-(-)-[3R,4S]	0	1.1	4.3	2.6	6.6	3.7	9.2	7.4	5.4	4.3	3.7	16	7.2	7.7	0.9	2.3	0.6	8.9	1.4	1.1	5.4
CHROMIUM-PICOLINATE	0.2	0.9	4.5	3.7	5.6	4.7	8.4	8.2	5	4.5	3.7	18.1	5.8	6.5	2.1	1.9	0.7	7.8	1.5	1.7	4.5
CHROMOCARB	0	0.8	3.2	6	6	3.6	10.8	6.4	4.4	5.2	3.2	15.6	10.4	5.6	0.4	2.8	0.4	8.4	1.2	2.4	3.2
CHRYSIN	0.3	0.8	4.4	3.8	6.6	4.7	9.1	6	6	4.4	2.5	19.5	6.6	6.6	2.7	2.2	0.5	6	1.6	1.6	3.8
CHRYSOPHANIC-ACID	0	0.9	5.6	3.7	5	3.7	10	6.9	5.6	5.3	5	17.8	8.1	5	1.2	1.9	0.6	5.9	1.6	2.2	4
CHUANXIONGZINE	0	1.4	5.8	2.2	7.9	4.3	8.6	6.5	7.2	4.3	4.3	15.1	6.5	6.5	2.2	2.9	0	6.5	2.2	2.2	3.6
CI-844	0.2	0.7	4.6	4.1	4.6	4.8	9.4	6.5	4.8	4.8	3.6	18.3	8	6	0.7	1.9	0.7	8.2	1.7	1.9	4.3
CI-966	0	1.3	2.7	2.7	6	5.4	10.1	5.4	4	7.4	2.7	17.4	5.4	6	4.7	2	0	4.7	2.7	2	7.4
CI-976	0	0.9	4.8	4.2	6.3	4.2	9.3	6	6	5.1	3	18.3	6.6	5.7	2.1	1.5	1.2	7.8	1.5	1.5	3.9
CIANIDANOL	0.3	1.4	4.5	3.1	7	5.6	7.3	8.4	5.9	4.5	3.1	16	6.3	5.9	2.8	1.7	1	7.3	1.4	2.4	3.8
CIBENZOLINE	0.3	0.9	4.6	3.4	4.6	5.4	9.7	7.2	5.2	5.2	3.7	17.5	7.7	5.4	0.9	2.6	0.6	8.3	1.7	2	3.2
CICLESONIDE	0.4	1.6	5.6	3.6	7.6	4.4	5.2	11.2	6.4	5.6	3.2	15.6	6.8	6	2	2.4	1.2	6.8	0.4	0.8	3.2
CICLOPIROX	0.2	0.9	4.9	3.8	6	3.8	8.7	8.1	5.3	4.7	3.4	18.5	7	6.2	1.5	1.7	0.9	7.2	1.3	1.7	4.3
CID-5458317	0.2	1	4.7	4.1	5.4	4.3	8.3	8	5.4	4.1	3.5	18.3	7.2	6	1.6	1.7	0.8	8.3	1.4	1.6	4.3
CIDOFOVIR	0.3	1.1	4.1	3.6	5.2	4.4	7.4	8.2	5.8	4.1	3.8	18.1	7.4	5.8	1.6	1.1	0.8	8	2.2	2.2	4.7
CIGLITAZONE	0	1.6	5.3	4	6.4	5.1	9.6	7.2	4.8	4.8	4	16.5	5.9	7.7	1.9	1.9	0.5	6.9	1.6	1.3	3.2
CILAZAPRIL	0	1.3	3.5	4.8	6.2	3.1	8.4	7.9	6.2	4	3.1	18.9	7.5	5.3	1.3	2.6	0	8.4	2.2	1.8	3.5
CILENGITIDE	0	0.8	3.8	3.4	5.1	3.8	9.1	7.6	5.5	4.8	4	18.5	7.2	6.7	1.7	1.5	0.6	7.8	1.9	1.7	4.6
CILNIDIPINE	0.3	1	4.6	3.6	4.6	4	9.3	9.6	6.3	4.6	3.6	15.9	6.3	7.3	0.7	3.3	0.7	7.9	1	1.7	3.6
CILOMILAST	0.5	0.5	3.6	6.6	7.7	3.1	12.8	6.6	3.6	2.6	2.6	12.8	10.2	5.6	1	3.1	0.5	6.6	2	2	6.1
CILOSTAMIDE	0.3	0.3	4.1	3.9	5.8	5	9.6	9.1	5	4.7	4.1	16.8	6.9	6.3	1.9	1.7	0.8	6.6	1.1	1.1	5
CILOSTAZOL	0.5	0.9	3.7	5.5	3.7	4.1	11	8.7	5.5	7.3	3.2	14.7	6	5.5	1.4	2.8	0	6.4	1.4	1.4	6.4
CIMATEROL	0	1.3	5.5	5.5	6.3	4.2	8.8	7.6	5.5	3.8	5	15.5	8.4	6.7	1.3	1.7	0	5.5	1.7	2.1	3.8
CIMETIDINE	0.2	1.1	4.2	4.5	5.1	4.9	8.9	8.7	6.2	3.8	3.3	17.6	6.7	6.2	1.6	0.7	0.7	7.8	1.6	1.6	4.5
CIMETROPIUM	0	0	2.9	3.5	2.9	2.3	7	8.7	4.7	8.7	4.1	18.6	7	5.2	1.7	1.7	1.7	8.1	1.7	3.5	5.8
CINACALCET	0	0.7	4.2	4.2	6.3	6.3	9.2	7.7	6.3	5.6	2.1	13.4	5.6	6.3	2.1	2.8	2.1	5.6	2.1	2.8	4.2
CINACIGUAT	0.3	0.8	4.7	5	5.8	5.3	6.4	7.8	5.3	3.6	2.8	16.9	7.5	7.2	1.7	2.8	0.6	7.2	1.7	2.2	4.4
CINALUKAST	0.3	1.2	4.4	3.5	6.5	3.8	7.4	7.1	5	5.3	4.7	17.7	6.8	6.5	1.2	1.8	0.3	7.4	1.8	2.1	5.3
CINANSERIN	0	1.9	2.9	4.8	6.8	1.9	12.6	8.2	5.8	4.3	2.9	16.9	7.2	9.2	1.9	1.9	1	5.8	1.4	0	2.4
CINCHOCAINE	0	1	5.2	6.2	5.7	3.1	9.3	7.2	5.2	7.2	2.6	17	5.7	7.7	2.1	2.1	1	5.7	1.5	1.5	3.1
CINCHONIDINE	0	1	3.6	0.5	6.7	5.2	10.9	7.8	7.3	4.7	4.1	14.5	5.2	8.8	2.6	3.1	0.5	5.7	1.6	1	5.2
CINCHOPHEN	0	1.7	4.1	4.7	8.1	4.7	9.9	8.7	3.5	3.5	2.9	15.1	4.7	9.3	2.9	1.7	0.6	5.2	1.2	2.3	5.2
CINEPAZET	0.5	1.1	2.7	1.6	4.9	3.8	9.3	8.8	3.3	4.9	4.9	15.4	9.3	7.7	1.1	2.2	1.6	6	1.6	1.1	7.7
CINEPAZIDE	0	1	4.6	5.1	6.6	3.6	8.6	10.2	7.1	3.6	2.5	15.2	6.6	6.6	1	2	1.5	6.6	2	2	3.6
CINFLUMIDE	0	1.4	6.2	1.4	4.1	8.9	9.6	6.2	6.2	3.4	3.4	15.1	6.8	3.4	0.7	2.1	1.4	11.6	2.7	1.4	4.1
CINNARAZINE...1557	0.2	1	3.9	3.9	6.2	5.1	8.8	8.2	5.4	4.3	3.3	16.5	6.8	6.4	1.9	1.9	0.6	8	1.4	1.6	4.7
CINNARAZINE...1558	0	0.4	5	4.2	7.9	5	7.1	5.9	6.3	5.4	3.8	17.2	6.7	7.1	2.1	2.5	0.4	6.7	0.8	0.8	4.6
CINOXACIN	0	1.6	4.2	4.8	4.8	4.8	7.4	7.9	5.3	4.2	2.1	14.8	6.9	7.4	2.6	3.2	0	8.5	2.6	1.6	5.3
CINOXATE	0.2	0.7	4.4	3.7	5.7	4.9	8.9	8.1	4.9	4.7	3.7	18.8	6.2	5.7	0.5	2	1	8.4	1	2.2	4.2
CINROMIDE	0.2	1.1	4.1	3.7	5.7	4.6	8.5	8.5	4.8	4.1	3.5	17.9	6.1	6.8	1.5	2.2	0.7	7.6	1.7	1.7	4.8
CINTRIAMIDE	0	0	4.6	1.3	6	6.6	8.6	8.6	4.6	6	2.6	16.6	9.9	6	2.6	2.6	0.7	6.6	1.3	0.7	4
CIPEMASTAT	0.3	0.6	3.6	3.3	3.9	5.3	8.9	7.8	5	5.6	3.6	19.2	7.2	6.7	0.6	1.9	0.8	7.5	1.7	1.4	5.3
CIPROFIBRATE	0.6	1.8	3	4.1	5.3	4.1	3.6	9.5	8.3	5.3	4.1	16	10.1	6.5	0.6	3	1.2	5.9	1.2	2.4	3.6
CIPROFLOXACIN	0	1.4	2.7	4.1	3.4	4.1	8.8	10.8	4.7	4.7	3.4	18.2	5.4	7.4	2	0.7	2	9.5	2	0.7	4.1
CIPROXIFAN	0.3	1.4	3.8	3.3	5.4	3.8	9.5	7.4	4.6	4.6	2.7	18.8	6.3	6.8	2.5	1.6	1.1	8.2	1.9	2.2	3.8
CIRAZOLINE	0	1	4.5	5.1	6.6	3	12.6	6.6	3	5.6	2	17.2	5.6	6.1	3	2	0.5	8.1	2.5	1	4
CIS-9,TRANS-11-CONJUGATED-LINOLEIC-ACID	0	2	2.6	5.3	4.6	4.6	9.9	7.9	4.6	7.2	3.3	15.8	4.6	5.3	2.6	1.3	0.7	7.9	2.6	3.3	3.9
CIS-ACPD	0.3	0.7	4.6	4.3	4.9	4.6	7.5	7.5	4.6	4.9	3	16.7	7.2	8.2	2	2	1	7.2	1.6	1.6	5.6
CIS-UROCANIC ACID...214	0	1.2	4	4	3.6	6	10.3	8.3	3.6	6.3	5.6	17.5	6	7.9	1.6	2	0.8	7.1	0.8	1.2	2.4
CIS-UROCANIC ACID...3096	0.3	0.9	4.5	4.2	4.5	4.8	8.8	7.9	4.8	5.5	3.3	18.8	7	5.8	1.8	1.5	0.9	6.7	2.1	1.5	4.2
CISAPRIDE	0.2	1.1	4.6	4.2	5.5	4.6	9.3	8.6	5.7	4.6	3.5	17	7.1	5.1	1.1	2	0.9	7.1	2	1.8	4
CISPLATIN	0.4	1.2	4.8	5.2	4	4.4	8.1	6.5	6.5	4.8	2.4	14.9	7.7	7.3	1.2	1.2	0.8	8.1	2	2.8	5.6
CITALOPRAM	0	1.5	3.7	3.7	3	6	9	8.2	7.5	4.5	3	18.7	7.5	7.5	0.7	1.5	0	4.5	4.5	2.2	3
CITCO	0	0.5	3.7	3.7	5	4.2	8.2	9.2	4.5	3.7	3.5	18.2	7	7.2	2	2.2	1	9	1.7	1.5	4
CITICOLINE	0	0.9	2.4	1.9	5.7	5.2	11.8	9	5.7	5.7	5.7	13.7	9	5.2	0.5	1.9	0.9	9	0.9	1.4	3.8
CITIOLONE	0	0.9	2.8	2.8	9.2	2.8	14.7	7.3	3.7	6.4	2.8	16.5	6.4	6.4	0.9	2.8	0.9	8.3	1.8	0.9	1.8
CK-636	0	1.7	4.8	2.6	7.4	4.8	8.7	9.1	5.2	6.1	1.7	19	6.1	4.8	2.2	2.2	1.3	5.2	2.6	0.9	3.9
CL-218872	0	0.7	4.7	3.7	5.2	4.5	8.7	9	5.2	4.2	3.7	18.7	7.2	6	1.7	1.7	0.5	6	2	1.5	4.7
CL-225385	0	0.9	5.6	2.3	5.6	4.7	7.5	7	5.2	4.7	6.1	14.1	6.1	8.5	1.4	2.3	0	8	2.3	1.9	5.6
CL316243	0.3	1.3	3.6	2.3	4.1	4.4	9.2	8.7	5.1	5.1	3.8	19	7.4	6.2	0.8	2.3	0.5	8.2	1.3	1.5	4.9
CLADRIBINE	0.2	1.1	4.4	3.4	6.4	4.5	8.7	7.8	5.1	4.4	3.6	17.4	6.7	6.5	2	1.5	0.7	7.8	1.8	1.6	4.4
CLARITHROMYCIN	0.3	0.9	3.8	3.5	8.5	5.3	8.5	6.3	5	4.1	2.8	17	7.2	6.6	1.9	2.5	0.9	8.2	1.6	0.9	4.1
CLEBOPRIDE	0.5	1.9	5.3	2.9	6.8	3.4	9.2	9.7	5.3	5.8	4.3	15.9	6.3	6.8	1.4	2.4	0	4.8	2.4	1.9	2.9
CLEMASTINE	0	0.6	3.4	3.4	7.3	4	9	5.6	5.1	4.5	4	18.6	8.5	5.6	0.6	2.8	0	8.5	1.1	2.8	4.5
CLEMIZOLE	0	0	5.6	6.3	3.2	4	11.9	7.1	4.8	4.8	4	15.9	6.3	6.3	2.4	1.6	0.8	8.7	0.8	1.6	4
CLENBUTEROL	0.2	1.1	4.2	3.8	6.2	4.6	8.8	8.1	4.9	4.2	3.8	17.4	6.6	6.2	2	1.6	0.7	7.9	1.6	1.6	4.2
CLEVIPREX	0	0.8	5	4.2	9.2	2.5	8.3	6.7	6.7	3.3	7.5	19.2	9.2	1.7	1.7	3.3	0	4.2	0	0.8	5.8
CLEVUDINE	0.2	0.9	4.7	4.1	5.3	3.8	8.5	8.5	5.3	3.6	3.2	18.6	6.6	6.4	1.5	1.7	0.6	8.5	1.3	1.9	4.5
CLIDINIUM	0	1.4	3.6	3.6	5	5	8.6	6.5	3.6	5	5	19.4	7.9	7.9	2.9	2.2	0	4.3	2.9	0.7	4.3
CLIMBAZOLE	0.3	0.9	3.5	4.7	6.5	4.4	9.7	7.1	4.4	4.4	2.9	18.2	5.9	7.6	1.2	1.2	0.9	7.9	1.8	2.4	4.1
CLINAFLOXACIN	0	1.3	4.2	3.5	6.1	5.8	9.6	6.8	5.5	4.5	4.2	17	7.1	6.1	3.2	1.3	1	6.1	1.9	1.3	3.5
CLINDAMYCIN	0	1	4.1	3.6	5.8	4.8	9.7	7.5	5.3	5.3	3.1	16.9	6.5	6.5	1.5	1.9	0.5	7	1.7	1.9	5.1
CLINDAMYCIN-PALMITATE	0.6	2.3	4.7	3.5	8.2	2.9	8.8	7	7.6	3.5	3.5	19.3	6.4	7.6	0.6	2.3	0	4.7	1.8	1.2	3.5
CLINDAMYCIN-PHOSPHATE	0	1.9	2.5	4.3	4.9	6.2	9.3	5.6	4.9	4.9	4.3	19.8	6.8	6.2	3.7	1.2	0	6.2	1.9	1.9	3.7
CLINOFIBRATE	0	1.1	3.9	4.3	5	6	9.6	7.1	6.4	6.4	3.9	18.8	4.3	6.4	2.5	1.8	0.4	6.7	1.4	1.8	2.5
CLIOQUINOL	0.3	0.6	4.7	3.3	5.8	5.3	9.7	8.1	6.4	4.2	3.6	19.5	5.6	4.7	1.4	1.1	0.8	7	1.9	1.9	3.9
CLOBAZAM	0.7	1.4	4.8	4.1	8.2	4.8	8.2	5.4	8.8	3.4	4.1	15.6	3.4	9.5	2	2	0	6.8	1.4	1.4	4.1
CLOBENPROPIT	0.3	0.3	4.2	3.6	5.6	4.9	7.5	9.8	6.2	5.9	4.6	18.6	6.2	4.9	1	2.6	0.7	6.2	1.6	1.3	3.9
CLOBETASOL-PROPIONATE	0	1.6	5	3.4	6.5	4.7	8.1	8.7	5.9	6.2	4	15.9	7.2	6.2	1.6	2.5	1.2	5.6	0.9	1.2	3.4
CLOBETASONE-BUTYRATE	0	0.9	4.4	3.2	8.1	4.1	7.6	9	5.5	5.2	3.2	15.4	6.4	6.4	0.9	2.6	0.6	8.7	1.2	0.6	6.1
CLOBUTINOL	0	1.4	4.2	2.3	3.3	3.7	13.1	7	6.1	4.7	4.7	18.2	4.2	6.1	2.3	2.3	0.9	6.1	1.4	2.8	5.1
CLOCORTOLONE-PIVALATE	0.3	1.3	4.1	3.8	6.6	4.1	6.9	8.1	5.9	5.6	3.6	16.8	5.9	6.6	1.5	2	0.8	9.4	1.3	1.3	4.3
CLODRONIC-ACID	0	1.3	5.3	3.5	4.5	4.5	9.3	8.5	6.1	5.3	3.2	17	6.1	4.8	1.3	1.9	0.3	8.5	2.1	2.4	4
CLOFARABINE	0.2	0.9	4.4	3.9	6.3	3.9	8.5	7.9	5	4.4	3.7	17.7	6.8	6.5	2.2	1.7	0.7	7.7	1.7	1.5	4.4
CLOFAZIMINE	0	1	4.9	3.4	4.9	4.4	8.7	7.3	5.8	1.5	4.4	18.9	8.7	3.9	3.4	0.5	1	8.3	1.5	2.4	5.3
CLOFEDANOL	0	1.2	4.6	2.1	6.1	4.6	8.9	6.4	5.5	4.9	3.7	18	8.3	5.5	1.2	1.8	0.9	8.6	1.5	1.5	4.6
CLOFIBRATE	0.2	1	4.2	3.8	5.9	4.8	9.2	7.9	5.2	4.2	4	18	6.5	6.1	1.3	1	0.8	7.9	1.7	1.7	4.6
CLOFIBRIC-ACID	0.3	0.5	2.7	4.9	5.4	4.6	9.2	8.9	5.9	4	4.3	18.3	5.9	4.9	1.9	1.3	0.5	8.1	1.3	1.9	5.1
CLOFOCTOL	0	0.5	3.7	4.1	7.8	5.5	10.1	5	4.1	4.1	1.8	16.5	6.9	7.8	0.9	1.8	0.5	9.6	1.8	0.9	6.4
CLOMETHIAZOLE	0.4	1.5	4.1	4.1	7.9	3.4	9	7.1	6.7	3.7	4.1	16.5	5.2	7.9	1.1	1.9	1.5	7.5	1.1	2.2	3
CLOMIFENE	0	0.7	3.7	2.2	8.6	5.6	10.8	9	4.9	5.2	3.4	15.3	5.2	7.1	2.2	1.1	1.1	6	0.7	1.5	5.6
CLOMIPRAMINE	0.3	0.8	3.5	3.8	5.5	4.5	7.8	8.6	5.5	5	2.8	18.4	6.5	6.8	2.5	1.5	0.8	8.1	1.5	1.8	4
CLONAZEPAM	0	1.6	6.2	3.3	6.2	2.6	8.2	9.2	4.9	4.6	3.9	17	6.2	6.6	1.3	2.3	0.7	6.9	1.3	2	4.9
CLONIDINE	0.4	1.3	3.1	2.6	7.5	4.8	9.2	7.5	3.5	3.5	4.8	14.5	7	10.1	1.3	2.6	0.9	9.2	1.8	1.3	3.1
CLONIXIN-LYSINATE	0	0.6	1.3	3.9	5.2	5.8	10.4	5.2	5.2	6.5	5.2	19.5	5.8	7.1	1.3	1.9	0.6	5.8	0.6	3.2	4.5
CLOPAMIDE	0	0.8	4.9	3.7	7	4.1	8.6	6.6	5.8	4.9	3.3	14	8.2	8.6	0.8	2.9	0.8	7	0.8	1.6	5.3
CLOPERASTINE	0.2	0.9	4.9	4	6.8	4.7	8.2	8.2	4.9	4.7	4.2	14.5	7.7	6.5	2.1	1.9	0.9	7.5	1.6	1.2	4.7
CLOPIDOGREL	0	0.9	4.6	4.3	5.6	4	8.6	6.5	4.3	4	4.6	16	7.4	7.1	1.9	2.2	1.2	9.3	1.5	1.2	4.6
CLOPIDOL	0	0.6	4.3	4.9	8.6	8	7.4	7.4	4.9	3.1	2.5	19.6	9.2	6.7	1.8	0.6	0.6	3.7	2.5	0.6	3.1
CLOPROSTENOL-(+/-)	0	0.7	5	3.6	7.1	6	8.5	6.8	5	3.6	3.2	18.9	7.5	5	1.1	1.4	0.4	8.5	1.1	1.4	5.3
CLORANOLOL	0	1	3.1	5.1	5.1	4.1	12.2	9.2	5.1	4.6	2.6	13.8	8.2	4.6	0.5	2	0.5	11.2	0.5	2	4.6
CLORGILINE	0	1.5	3.3	4.1	6.3	5.9	9.7	8.9	4.8	3.7	3.3	15.6	6.3	7.4	1.5	1.9	0.7	7.4	1.5	1.1	4.8
CLOROTEPINE	0	0.8	5.7	1.6	4	5.7	11.3	8.1	4.9	5.3	4	15.4	8.5	7.3	0.8	2.4	1.2	6.5	1.6	1.2	3.6
CLORPRENALINE	0.3	0.9	4.5	3.9	6.3	3	6.6	9.3	5.1	3.6	2.7	18.6	8.7	8.1	0.9	1.2	0.9	8.7	1.8	2.1	3
CLORSULON	0.2	1.3	4	3.4	6.5	5.1	8.6	7.6	5.3	4.4	3.6	18.6	5.5	6.5	1.9	1.7	0.6	7.8	1.7	1.5	4.2
CLOSANTEL	0	0.8	5.7	4.9	4.9	4.1	12.2	5.7	8.9	2.4	4.1	17.1	6.5	4.9	4.1	2.4	1.6	4.9	0.8	0.8	3.3
CLOTIAPINE	0.5	0.5	2.5	3	7.9	3.5	9.9	6.9	5.9	5.4	5.4	13.9	6.9	7.4	2	2	1	8.4	0.5	1.5	5
CLOTRIMAZOLE	0	0.7	4.5	3.8	4.2	4.2	8.7	10.5	5.9	2.8	4.5	17.8	6.6	5.9	1.7	2.1	0.7	6.3	2.8	1.7	4.2
CLOXACILLIN	0	1.1	2.2	2.2	4.4	5.5	7.7	6.6	6.6	8.8	6.6	16.5	7.7	5.5	0	3.3	3.3	7.7	0	1.1	3.3
CLOXYQUIN	0.5	1.1	4.2	5.3	4.7	3.2	8.4	9.5	4.2	4.2	3.2	15.3	7.9	7.9	0.5	2.1	0.5	8.9	1.1	2.6	4.7
CLOZAPINE	0	1.2	3.2	3.5	5.8	4.2	8.1	9.2	5.5	4.4	4.4	16.9	6.9	6.5	1.6	2.1	0.7	8.1	1.2	2.1	4.6
CMPD-1	0.2	0.4	4.7	4.3	4.9	4.5	8.6	8.2	5.8	4.1	3.4	18.1	7.3	4.9	2.4	1.3	0.9	8.4	1.3	1.5	4.7
CNQX	0	0	4.5	4.5	9.1	3.4	12.5	5.7	4.5	0	4.5	14.8	11.4	3.4	2.3	2.3	0	5.7	1.1	4.5	5.7
CNX-2006	0	1	6.2	3.9	4.6	3.3	6.2	9.8	6.2	5.2	3.9	19.5	7.8	4.9	2	1.6	1.3	4.6	1.3	0.3	6.5
CNX-774	0	0.9	4.1	4.3	5	3.2	8.1	9.3	5.4	3.4	3.6	18.1	6.6	5.7	2.5	1.8	0.9	8.6	1.8	2	4.8
CO-101244	0	1.4	4.7	4	4.3	4.3	9.7	6.1	5.1	4	5.1	19.1	6.9	5.4	1.8	0.7	0.7	8.3	1.1	1.8	5.4
CO-102862	0.4	0.4	3.2	2.8	6.8	6.8	12	6	4.8	5.2	4.4	17.1	6	6	2.8	2.8	1.2	5.6	1.2	1.6	3.2
COBICISTAT	0	1.1	4.9	5.2	6.4	3	9	8.2	6.7	3.7	3	17.6	5.2	7.1	2.2	1.9	1.1	5.6	1.5	1.9	4.5
COBIMETINIB	0.2	1.2	4.6	2.7	7.2	2.4	8.2	9.9	6.5	3.9	4.1	16.4	5.8	8	1.9	1	0.5	10.1	1.2	1.4	2.9
COLCHICINE	0.2	0.6	4.5	4.1	5.9	4.3	8.9	7.7	5.3	4.1	3.9	18.3	5.9	6.3	1.4	1.8	0.8	8.3	1.6	1.6	4.5
COLESEVALAM	0.3	1.3	3.9	2.6	6.8	3.4	9.6	8.3	5.7	4.7	4.2	18.2	8.1	5.7	1.3	1.8	0.5	7.5	1.3	1.3	3.6
COLFORSIN	0.3	1.4	4.8	3.7	6.2	5.1	8.5	8	3.1	5.1	3.7	17	7.1	7.1	0.9	1.1	0.9	6.2	2	2	5.7
COLFORSIN-DAPROATE	0	1.2	4.4	4	6	5.6	11.3	5.6	3.6	6	3.6	14.5	7.7	6	1.6	1.2	0.8	7.3	1.6	1.6	6
COLFOSCERIL-PALMITATE	0.3	0.9	3.4	3.1	7.6	5.2	9.2	6.7	5.2	4	3.7	17.7	7	6.7	2.1	1.8	0	6.7	1.8	2.8	4
COLISTIN-B-SULFATE	0.3	1.3	4.7	3.4	6	5.7	9.9	9.7	4.4	4.7	3.9	15.9	6.5	6	1.3	1.3	0.5	7.6	1.8	1.6	3.4
COMBRETASTATIN-A-4	0.2	1.1	4.3	3.8	6	4.5	9	7.9	5.1	4.3	3.6	17.5	6.7	6.3	2	1.6	0.7	7.8	1.8	1.6	4.2
COMPOUND-401	0	1.1	5	4.3	6.1	3.9	9.7	7.9	5.7	6.1	3.6	16.5	5.7	7.5	0.4	2.5	0.7	5.7	2.2	2.5	2.9
COMPOUND-W	0	0.8	4.8	4.6	5.9	5.1	9.1	7.8	4.8	4.8	4.3	16.4	6.7	7.2	1.9	1.3	1.1	7	1.3	1.3	3.8
CONIVAPTAN	0.4	1.8	4.6	4.2	5.3	3.9	7.7	7.7	5.6	3.5	2.8	18	7.7	7.7	1.8	1.1	0.4	7	1.8	1.4	5.6
COPANLISIB	0.2	1.1	4.5	3.3	5.8	4.8	8.7	8	5	4.5	3.7	17.8	6.9	6.7	0.9	1.9	0.7	8	1.3	1.7	4.5
COPPER-HISTIDINE	0	1.1	4.3	3.2	4.8	5.4	10.2	5.9	4.3	3.8	4.3	22	7	5.4	0.5	1.6	1.1	7	0.5	1.1	6.5
CORDYCEPIN	0	1.4	5	2.5	6.5	5.7	7.9	7.2	5	4.3	3.9	17.6	8.6	7.2	1.4	1.4	1.4	4.3	1.8	1.4	5.4
COROSOLIC-ACID	0	0.6	5.3	3.1	5.6	5.3	8.8	8.8	5.6	5.6	3.1	16.9	6.6	5	0.9	1.3	0.9	8.8	0.6	1.9	5
CORTICOSTERONE	0	2.6	2	4.6	7.8	3.9	8.5	7.2	3.9	5.9	3.3	14.4	7.2	8.5	2	2	1.3	7.2	0	3.3	4.6
CORTISONE	0.4	1.3	3	3.8	6.8	3.4	7.7	7.7	5.6	5.1	4.7	15.8	8.1	9	0.4	2.1	0.9	6.4	0.9	1.3	5.6
CORTISONE-ACETATE...4225	0.4	0.8	3.8	3.4	6.4	5.3	10.6	6.8	4.2	5.3	2.3	16.6	6.4	7.9	1.9	2.6	1.1	7.9	1.5	1.9	3
CORTISONE-ACETATE...4226	0	1	5.3	3.8	5.8	1.9	9.1	7.2	5.3	6.2	5.3	16.8	8.2	7.2	1.4	2.9	0	5.8	1.4	1	4.3
CORTODOXONE	0	1.3	3.8	3.2	5.7	5.4	9.2	6.6	4.7	6.3	4.1	17.1	7	6.3	1.3	1.9	0.3	7.9	1.6	1.9	4.4
COSTUNOLIDE	0.5	0.5	3.7	3.2	7	4.8	8.6	10.7	8.6	1.6	2.1	18.2	6.4	4.8	2.1	1.1	0.5	8	2.1	1.6	3.7
COTININE	0	1	4.9	3.9	4.9	6.9	13.7	2	4.9	6.9	2	20.6	5.9	4.9	2	0	1	5.9	0	2	6.9
COUMARIN	0.2	1	4.7	4.1	5.5	4.3	9	8	5.7	4.7	3.5	16.1	6.9	6.5	2	1.4	0.8	7.8	1.6	1.8	4.3
COUMOPHOS	0	1	4.2	5.1	4.2	5.1	9	6.4	5.1	4.8	3.2	19.6	7.1	6.8	1.3	2.3	0.6	7.1	1	1.6	4.5
CP-339818	0.3	0.6	5.3	2.8	5.9	4.7	7.5	10.6	4.7	3.4	3.4	16.2	7.8	7.8	0.6	1.7	0.3	7.5	1.1	2	5.9
CP-673451	0.3	0.8	4.7	3.6	3.9	3.6	9.4	9.1	4.4	4.7	3	20.2	8.3	6.1	1.4	1.7	0.8	6.1	1.4	1.9	4.7
CP-724714	0.3	1.6	5.1	4.3	7.2	5.6	7.2	8.5	6.4	3.2	3.5	15.4	6.1	6.6	1.9	1.6	1.1	6.1	1.6	2.1	4.8
CP-91149	0	0.8	4.1	3.7	4.5	4.1	6.6	7.4	4.9	5.3	4.1	18	5.3	7.8	2.5	2.5	0.8	7.8	2	1.6	6.1
CP-93129	0	1	4.2	3.6	6.2	5.7	7.3	7.3	3.6	6.8	2.1	16.7	4.7	7.8	2.6	3.1	0.5	8.9	1	0.5	6.2
CP-945,598	0.2	1.1	4.6	4.4	6.2	4.6	8.8	8.6	5.7	4.4	3.3	15.9	5.7	6.2	1.5	2	0.9	7.5	1.8	1.8	4.6
CPCCOET	0.3	1	4.8	3.4	5.4	5.4	8.8	7.1	4.8	4.4	3.4	16.7	5.4	7.8	3.1	0.7	1	7.5	1.7	1.4	5.8
CPI-1189	0.2	1.4	3.9	4.1	6	4.1	8.7	9.2	6.3	3.1	3.6	17.1	6.5	6.8	1.9	1.4	1	6.8	1.4	1.9	4.3
CPI-613	0	1.6	2.7	3.3	4.4	6	9.9	7.1	6.6	4.9	4.4	15.9	7.1	8.2	1.6	2.2	0.5	5.5	1.6	0.5	5.5
CPP	0.3	1.6	5.2	3.9	5.2	4.5	10.4	8.1	4.9	5.2	3.2	16.5	7.4	5.8	2.3	1.3	1	5.2	2.6	2.3	3.2
CR8-(R)	0.2	1.1	4.3	3.8	6.1	4.6	8.8	7.9	5	4.1	3.8	17.9	6.4	6.4	2	1.8	0.7	7.7	1.8	1.6	4.3
CREATINE	0.3	1	4.8	4.3	7.1	4.3	8.6	8.1	5.1	4.1	3.3	17.2	7.3	6.6	1.5	1.8	0.5	6.8	1.5	1	4.8
CREATININE	0	0.7	4.4	6.7	5.2	3	10.4	8.9	4.4	3.7	3.7	19.3	6.7	7.4	0	3.7	1.5	4.4	0.7	1.5	3.7
CREATINOL-PHOSPHATE	0	1.5	4.4	4.4	5.9	5.4	9.6	6.6	5.4	4.4	3.2	17.4	5.6	6.4	1.5	2.2	0.5	8.1	2	1.7	3.9
CRENOLANIB	0.2	1.1	4.2	3.8	6.3	4.8	9.1	7.4	5.3	4.4	3.8	17.3	6.7	6.1	1.7	1.9	0.6	7.8	1.7	1.7	4.2
CRESOL	0	0.8	4.6	3.4	5.5	4.6	10.1	8.4	5.5	4.6	3	14.8	5.1	5.9	1.3	2.5	1.3	10.5	2.1	1.7	4.2
CRESOPIRINE	0.3	0.8	4.5	3.7	6	3.7	9.7	8.7	5.5	3.4	3.9	18.6	5.8	6	2.4	1.3	1	6.3	1.3	1.8	5.2
CRIDANIMOD	0	0.9	3.2	1.4	6.4	5.5	9.5	5.5	2.3	5.9	4.1	19.5	7.7	8.2	0.9	3.2	0.5	7.7	0.9	2.3	4.5
CRISABOROLE	0	1.3	4.5	3.8	6.4	3.8	8.6	6.1	5.4	6.1	3.2	18.5	8.6	7	1.3	1.3	0.6	7.3	1.6	1.3	3.5
CRIZOTINIB	0.3	0.3	5.8	4.9	6.8	3.7	10.5	9.2	4.9	2.2	2.2	16.9	7.1	7.4	2.8	0.9	0.3	6.2	1.2	1.8	4.6
CRIZOTINIB-(S)...2657	0	0.4	2.8	2.8	4.8	4	9.7	9.3	5.2	5.6	4	16.9	5.6	6.5	2.8	1.6	0.4	8.5	2.4	1.2	5.2
CRIZOTINIB-(S)...2658	0	1.3	5.4	3.3	7.9	5.4	7.1	8.4	5.9	2.9	4.2	17.2	5.4	6.7	1.3	2.9	1.3	5.9	1.7	0.8	5
CROMAKALIM	0.2	1.1	4.3	3.9	6.1	4.5	8.5	8	5.2	4.5	3.5	18	7.1	6.5	1.3	1.9	0.7	7.8	1.5	1.5	4.1
CROMOGLICIC-ACID	0	1.2	4.7	4.5	6.5	4.7	9.2	6.9	6	5.2	2.2	16.4	6.5	6.7	2.2	2.5	0.7	7.4	1.2	1.5	3.7
CROTAMITON	0	0.3	4.8	5.7	5.1	5.4	7.6	6.9	5.1	5.1	3	19	7.6	7.3	1.5	0.9	1.2	8.2	0.9	1.8	2.4
CRT0044876	0.3	0.9	3.2	3.5	5.5	4.9	8.7	6.4	5.5	4.6	3.5	18.6	7	6.4	1.2	2.3	0.6	9	1.7	1.4	4.9
CRYSTAL-VIOLET	0.2	1.1	4.3	3.8	6.1	4.7	9	8.1	5	4.3	3.8	17.6	6.6	6.5	1.6	1.6	0.7	7.7	1.6	1.6	4.3
CS-110266	0	0.8	3.7	5	6.6	4.1	7.9	7	4.1	3.7	5	16.9	7	7.4	1.2	2.1	1.2	7.9	2.5	1.2	4.5
CS-917	0	0.7	3.9	3.4	5.9	3.4	9.3	6.8	6.1	4.8	3.9	17.7	6.8	6.8	1.4	1.8	0.7	8.6	1.8	1.8	4.3
CT-7758	0	1.1	3.9	3.6	6.4	3.9	8.6	8.6	5.3	3.3	3.6	18.7	6.7	6.1	1.9	1.4	0.6	8.1	1.7	1.9	4.5
CTEP	0	0.8	3.4	5	7.2	5	9.3	6.4	4.5	3.7	4.2	20.7	6.6	5.6	1.3	2.1	0.5	6.4	1.9	1.3	4
CTS-1027	0	0.7	4.2	2.8	4.9	5.7	8.5	8.1	4.2	5.7	3.5	17	7.1	7.1	1.1	1.8	0.4	7.4	1.8	2.8	5.3
CTS21166	0.3	1.6	4.2	4.2	4.6	5.2	7.2	7.8	5.2	4.6	4.2	17.9	6.8	7.2	1	2.3	1	7.5	1.3	2	3.9
CUDC-101	0.2	1.1	3.8	4	5.7	4.9	7.8	8.9	5.9	3.4	3.6	17.6	6.8	5.3	1.7	1.9	0.8	8.1	1.7	1.9	4.9
CUDC-907	0.2	1.1	4.3	3.7	6.1	4.8	8.9	8.2	5	4.5	3.9	17.3	6.7	6.1	1.9	1.7	0.7	7.1	1.9	1.7	4.3
CURCUMIN	0	1.3	4.2	5.5	7.1	3.2	7.7	8.1	6.5	2.3	3.2	17.4	7.4	6.1	2.3	1.3	0.3	7.4	2.6	1.6	4.5
CUTAMESINE	0.3	1.5	4.4	2.4	6.2	5.3	7.7	7.1	6.5	4.1	3.8	18.3	6.5	7.1	1.8	1.8	0.6	7.1	1.8	1.5	4.1
CV-1808	0	2.1	4.2	4.6	5.5	4.2	12.2	8	6.3	3.8	3.8	15.5	5.9	7.1	2.1	1.7	0	6.7	0.4	2.9	2.9
CX-4945	0	0.7	3.3	4.6	4.6	3.3	8.3	8.3	6.3	4	5.3	15.8	7.9	6.3	1.7	1.7	0.7	9.2	2.3	2	4
CX-516	0	1.1	3.2	4.8	6.9	5.3	8.2	7.7	5.6	5.3	3.5	16.5	5.3	6.1	1.6	2.1	0.5	9	1.6	1.1	4.5
CX-5461	0.3	0	4.5	3.9	6.5	3.9	10.7	9	4.2	3.4	3.1	18	8.5	6.8	2.3	0.8	0.8	4.8	1.7	1.4	5.4
CYACETACIDE	0	0	2.9	7.8	8.7	2.9	9.7	9.7	2.9	4.9	6.8	12.6	6.8	2.9	1	1.9	0	5.8	2.9	3.9	5.8
CYAMEMAZINE	0.4	1.1	3.9	2.5	4.6	5.6	8.8	7.4	4.2	6.3	3.2	19.4	5.6	5.6	1.1	2.8	0.7	7.4	1.8	1.4	6.3
CYANOCOBALAMIN	0	1	5.2	2.6	6.2	4.5	7.5	9.4	5.2	4.2	3.2	17.9	5.8	7.1	1.3	1.9	0.3	8.8	2.6	1	4.2
CYANOPINDOLOL	0.4	0.9	6.6	3.1	5.2	5.7	8.7	8.7	3.9	5.7	2.2	20.1	6.6	7	0.9	2.6	0.4	5.7	0.9	1.7	3.1
CYC116	0.2	1.1	4.8	4.4	5.9	3.9	9.6	8.5	5	4.4	2.8	18.5	7.4	4.8	1.3	1.5	0.7	7.4	1.7	1.5	4.6
CYCLAMIC-ACID	0	2.2	4.3	5.4	5.4	3.2	17.2	6.5	2.2	5.4	4.3	12.9	9.7	6.5	3.2	2.2	0	5.4	0	2.2	2.2
CYCLANDELATE	0.4	0.7	4.9	3.9	4.6	4.6	8.8	8.1	6	4.6	4.2	14.7	5.3	8.1	1.8	2.5	0.7	9.1	1.4	1.1	4.9
CYCLIZINE	0	1	3.3	3.3	5.2	3.3	13.3	7.6	4.3	5.2	4.8	17.1	5.7	8.1	0.5	1.4	1	6.7	2.4	2.4	3.3
CYCLOBENZAPRINE	0	1.2	4.1	4.1	5.3	4.4	8.2	7.9	6.5	5.3	3.2	16.4	7.6	7.9	0.6	2.6	0.3	6.5	1.5	1.5	5
CYCLOCYTIDINE	0.2	1.1	4.5	3.7	6.1	4.6	8.7	8	5	4.1	3.7	17.8	6.9	6.1	1.9	1.5	0.7	7.8	1.7	1.7	4.3
CYCLOHEXIMIDE	0.2	1.1	4.2	3.9	5.9	4.4	9	7.9	5.2	4.2	3.7	17.7	7	6.5	2	1.5	0.7	7.6	1.3	1.5	4.4
CYCLOPENTHIAZIDE	0.2	1.2	4.2	3.3	5.4	4.8	9.4	8.5	5	3.7	3.5	17.9	6.9	6.2	2.1	1.7	0.8	7.5	1.7	1.5	4.6
CYCLOPENTOLATE	0.2	1	4.6	3.7	5.8	4.2	9.2	8.1	5	4.4	3.3	17.5	7.1	6.2	1.5	1.7	0.8	8.3	1.5	1.5	4.2
CYCLOPHOSPHAMIDE	0	0	3.7	8.5	12.2	3.7	12.2	6.1	6.1	4.9	1.2	20.7	3.7	7.3	2.4	1.2	0	3.7	1.2	1.2	0
CYCLOPIAZONIC-ACID	0	0.7	4	7.9	4	6	9.3	5.3	6.6	4.6	2	17.2	4.6	7.3	2	2	0.7	8.6	1.3	2	4
CYCLOSPORIN-A...1147	0	0.4	5.8	3.6	6.2	3.1	7.1	10.2	5.3	5.8	2.7	19.1	4.9	8	2.7	2.2	0.9	4.9	1.8	0.9	4.4
CYCLOSPORIN-A...163	0.3	1.2	6.2	1.9	6.8	3.4	6.8	10.5	6.8	4.3	3.7	18.3	4.6	8.4	0.6	0.9	0.6	6.5	1.9	1.9	4.3
CYCLOVALONE	0.3	1.3	4.8	4.6	5.1	3.8	9.1	8.8	6.2	3.8	3.8	16.6	7	7	1.3	2.7	0.8	5.4	1.9	1.6	4.3
CYCLOVIROBUXIN-D	0	0.9	4.2	3.6	7.2	4.8	8.7	7.2	5.4	4.2	3	15.9	6.6	6.3	1.8	1.8	0.6	8.1	2.1	1.5	6.3
CYPROHEPTADINE...2266	0.2	1.4	4.3	3.4	5.8	4.8	8.9	8.2	5.3	3.6	3.1	17.5	6.7	6.2	1.2	2.2	0.7	7.5	1.7	2.2	5
CYPROHEPTADINE...2267	0	1.8	4	3.6	7.1	2.7	10.7	8	4.9	6.7	4	16.4	7.1	5.3	2.7	2.7	0	6.2	1.3	2.2	2.7
CYPROTERONE-ACETATE	0.3	1.6	3.9	4.7	4.1	4.1	9.6	7.5	4.7	4.4	3.6	18.1	6	6.7	1	1.8	0.8	9.1	1	1.8	5.2
CYROMAZINE	0.2	1.1	4.1	3.8	6	4.5	9	7.7	4.9	4.5	3.8	17.3	7	6.4	1.9	1.9	0.8	7.7	1.7	1.5	4.3
CYT-997	0.2	1.1	4.2	3.8	6	4.7	8.8	7.8	4.9	4.3	3.8	17.9	6.7	6.1	2	1.8	0.7	7.8	1.6	1.6	4.3
CYT387	0	0.4	4.9	7.6	3.1	1.8	10.3	7.6	6.2	4	2.7	23.2	7.6	3.1	1.8	0.9	0.4	6.7	2.2	1.8	3.6
CYTARABINE	0	1.3	3.4	3.8	6.4	4.3	12	9	5.6	6.8	3.8	14.5	5.1	6.8	1.3	1.7	0.4	7.3	2.1	0.9	3.4
CYTISINE...3825	0	1.7	4.7	5.2	6	3.4	10.7	7.3	6.4	5.6	3	16.3	3	7.7	1.7	1.7	0.4	7.3	2.1	1.7	3.9
CYTISINE...3826	0	1.8	5.3	2.9	7	2.3	9.9	5.3	3.5	4.1	2.9	19.3	7	7	2.3	1.8	0.6	8.2	2.9	1.8	4.1
CYTOCHALASIN-B	0.2	0.7	4.2	3.9	4.9	4.4	10.6	8.4	5.7	4.2	3.4	18.2	7.4	5.9	1.5	1.7	0.5	6.4	2	1.5	4.2
CYTOCHLOR	0	1.2	4.5	4.2	5.4	3	8.4	9.3	7.2	4.5	3.3	17.1	6.3	4.5	1.8	0.9	0.3	11.4	1.5	0.9	4.2
CZC24832	0	1.3	4.4	3.8	5.7	3.2	10.1	9.5	7	3.2	5.1	14.6	6.3	6.3	2.5	2.5	0	5.1	3.2	0.6	5.7
D,L-MEVALONIC-ACID-LACTONE	0	2.2	4.4	5.3	5.3	4.9	11.1	6.6	6.2	6.2	1.3	19.5	6.6	5.3	2.2	2.7	0	4	0.9	1.8	3.5
D-4476	0.2	1.2	3.9	3.7	5.6	4.6	9.7	8.6	5.3	4.4	3.7	16.7	7.2	6.5	1.4	1.9	0.9	6	1.6	2.1	4.9
D-64131	0.2	0.5	4.6	4.6	5.7	3.7	9.9	7.1	5.5	4.1	3.4	18.2	6.2	5.5	2.5	1.8	0.9	6.9	2.3	1.6	4.6
D-7193	0.2	1	4.1	3.9	6.1	4.5	9.6	7.2	5.3	3.7	3.7	18.4	6.3	5.5	1.8	1.8	0.6	8.2	1.8	1.8	4.3
D-ALPHA-TOCOPHERYL-SUCCINATE	0	0.5	4	4.6	5.9	5.1	8.4	7.3	5.1	3.8	3.2	20.5	7.3	7.5	1.3	1.3	0.8	6.2	0.8	1.9	4.3
D-DELTA-TOCOPHEROL	0.4	1.8	4	6.2	5.8	3.1	9.7	6.6	4	6.2	2.7	16.4	9.7	5.3	1.3	1.3	0.9	8.4	0.9	0.4	4.9
D-PHENYLALANINE	0.4	0.9	2.7	4	6.2	5.4	8	7.6	5.8	5.8	3.1	14.3	7.6	5.8	1.8	1.8	0.4	9.4	2.2	1.8	4.9
D-SERINE	0	0.4	4.6	4.6	6.2	4.6	10	8.3	3.8	3.3	2.9	17.1	8.3	8.3	1.2	1.7	0.8	6.7	1.7	1.2	4.2
DABIGATRAN	0	1.3	3.3	4	5.3	4.7	9.3	10	4	6.7	3.3	13.3	5.3	4.7	2	2	0.7	8	2.7	3.3	6
DABIGATRAN-ETEXILATE	0	0.9	4.7	3.4	4.7	4	8.7	9.3	6.5	5.6	2.8	18	6.8	7.1	1.6	0.9	0.3	7.1	2.2	1.6	3.7
DABRAFENIB	0.3	1	3.6	4.9	6.9	2.3	7.9	5.6	5.6	5.6	2.6	16.8	6.9	5.3	1	2.3	1.3	11.5	2.6	2.3	3.6
DACARBAZINE	0.3	1.6	3.8	3.4	6.3	3.4	10	7.8	6.6	3.1	3.4	17.9	6.9	5.6	0.9	0.9	0.9	8.2	2.2	2.2	4.4
DACINOSTAT	0.2	1.1	4.3	3.7	6	4.6	8.9	8	5	4.3	3.7	17.6	6.7	6.4	2	1.6	0.7	7.6	1.8	1.6	4.3
DACLATASVIR	0	0.3	5.2	4.1	4.9	6.4	10.2	7	6.1	4.4	2.6	18	6.1	5.2	2	1.5	0.9	8.1	1.2	1.5	4.4
DACOMITINIB	0.4	1.4	6.1	4.3	5.4	5.4	5.4	12.5	7.9	2.5	3.9	15.4	9.7	5.7	2.5	0.7	0.7	2.9	1.1	1.1	5
DAIDZEIN	0	0.8	4.2	3.1	5.7	4.2	9.2	7.3	5.3	6.1	3.4	19.8	5.3	5.7	1.5	2.3	0.8	6.5	1.5	1.9	5.3
DALARGIN	0.2	1.3	4.5	3.9	6.2	3.9	9	7.5	5.4	4.7	3.4	17.2	5.8	6.5	1.7	1.7	0.9	8	1.9	1.9	4.3
DALCETRAPIB	0	0.5	3	3.5	3.5	4.5	5.5	8	3	3.5	4.5	20.1	9.5	9.5	2.5	1.5	0.5	5.5	3	3	5
DALFAMPRIDINE	0	0.9	5.3	4.4	6.7	5.8	10.7	6.2	4.9	3.1	4.4	15.6	6.2	6.2	1.8	1.8	0.9	7.6	2.2	1.3	4
DALTROBAN	0	0.9	4.7	4.7	6	5.2	9.9	7.8	3.4	6	4.3	18.5	6	4.3	0.4	2.2	1.3	7.3	0.4	2.2	4.3
DANAZOL	0	1.4	2.5	3.9	5.3	2.5	10.2	6.7	4.9	5.7	3.2	19.1	5.7	7.1	1.8	2.5	1.1	10.6	0.4	1.4	4.2
DANEGAPTIDE	0	0.5	4.5	2	5.1	3.5	10.1	12.6	3.5	3.5	5.1	19.7	7.6	5.1	0.5	2	1	5.6	1.5	1	5.6
DANIRIXIN	0	1.1	4	2.9	6.2	6.5	9.1	9.5	4.4	3.6	3.3	17.1	4.7	7.6	0	2.2	0.7	9.1	1.1	1.8	5.1
DANOFLOXACIN	0	1.1	4.3	4.6	6.7	4.3	7.8	8.9	5.7	4.3	2.8	20.2	6.4	6.4	1.4	2.1	0.7	6.4	1.1	1.1	3.9
DANOPREVIR	0	1.1	5.4	3.9	5.7	6.5	9	9	5	4.3	3.6	17.2	6.1	5.4	2.2	1.8	1.1	6.8	0.7	1.8	3.6
DANTROLENE	0.3	1.3	3.5	4.4	4.4	4.4	9.8	8.9	5.7	4.8	3.8	14.9	7	7.6	1.3	2.9	1	5.7	1.6	1.3	5.4
DANTRON	0	1.1	4.1	1.1	7.5	4.1	10.2	7.1	3	5.3	5.3	19.2	7.5	4.9	1.5	1.9	1.1	6	1.9	1.1	6
DANUSERTIB...1577	0.2	1	4.5	3.9	6.2	4.3	9.2	8.4	5.5	3.7	3.7	16.8	7	6.2	1.4	1.4	0.6	7.4	2.1	1.8	4.5
DANUSERTIB...1578	0.2	1	4.7	4.2	6.4	4.4	9.3	7.1	4.9	3.2	3.7	18.4	7.6	5.4	2.2	1.5	0.2	5.9	2.2	2.2	5.2
DAPAGLIFLOZIN	0	1.4	4.3	4.3	9.4	5	9.4	8.6	7.2	3.6	2.2	14.4	7.2	2.9	0.7	1.4	0.7	7.2	2.2	1.4	6.5
DAPHNETIN	0	1.3	2.6	4.8	7	3.5	9.2	7.5	3.9	2.6	2.2	20.6	5.3	7	1.3	2.6	1.8	7	1.8	1.8	6.1
DAPIPRAZOLE	0	1	4.4	3.4	6.1	5.1	9.5	10.2	5.4	4.1	2	17.6	6.4	4.1	0.7	2	1	8.5	2.4	1.4	4.7
DAPIVIRINE	0.2	1.3	4.3	3.7	5.6	5	9.7	7.3	5.2	3.5	3.9	18.4	7.6	6	1.3	1.1	0.9	7.6	1.3	1.5	4.8
DAPOXETINE	0	1.1	3.7	4.3	5.4	5.2	7.7	7.2	6.3	5.2	3.4	18.9	7.2	6.6	1.1	2.3	0.9	5.7	1.4	1.4	4.9
DAPRODUSTAT	0	0.5	4.6	4.1	9.2	2.6	9.2	6.2	3.1	8.2	3.6	16.9	7.7	4.6	1	2.6	0.5	8.2	1	2.6	3.6
DAPSONE	0	1.4	2.2	5.1	5.1	3.6	8	6.5	8	4.3	6.5	20.3	10.1	4.3	1.4	2.2	0.7	4.3	0	2.2	3.6
DAPT	0.4	0	5.4	4.2	7.3	5.4	9.2	6.2	6.5	3.5	2.3	17.3	5.8	7.3	3.1	0.8	0.8	8.8	0.8	1.5	3.5
DAPTOMYCIN	0	1.1	4.2	4.2	7.7	6.5	8.4	6.9	5.4	5	2.3	14.6	6.9	7.3	0.8	3.4	0.8	6.1	1.9	1.1	5.4
DARAPLADIB	0.3	1.1	3.8	4.7	4.7	4.4	6.8	8.8	5.2	5.5	2.2	19.5	7.4	5.8	1.1	1.1	0.8	8.8	1.6	1.9	4.7
DARGLITAZONE	0	0.9	4.3	3.1	6.3	4.6	8.8	7.1	3.7	5.4	4	16.8	6.8	8.8	1.1	2.3	1.1	6.3	2	1.4	5.1
DARIFENACIN	0	1	4.5	3.7	5.5	5.2	9.7	8.1	6.5	2.9	4.5	15.7	6.3	6.5	1.8	1.6	0.5	7.6	1.6	1.8	5
DARUNAVIR	0	1.8	2.8	3.7	8.3	5.5	10.1	5.5	5.5	7.3	3.7	14.7	7.3	3.7	1.8	2.8	0	7.3	0	1.8	6.4
DARUSENTAN	0	1.1	3.3	1.6	5.5	4.4	10.4	6.6	6	8.2	3.3	15.4	7.1	4.9	1.6	2.7	1.1	8.8	2.2	2.2	3.3
DASABUVIR	0.4	0	4.1	3.7	5.7	4.5	9.8	8.5	3.7	5.3	2.4	18.7	5.7	6.5	1.2	2.8	0.8	7.7	2.8	0.8	4.9
DASATINIB	0.2	1.1	4.3	3.4	6.2	4.9	8.4	8.4	5.3	4.3	3.8	17.4	6.8	6.4	1.1	1.9	0.8	7.5	1.7	1.7	4.5
DAU-5884	0.4	1.5	3.4	3.1	7.3	5	9.2	7.6	5.3	5	3.8	16.8	5.3	7.6	0.8	1.9	0.8	8.8	1.5	1.5	3.4
DAUCOSTEROL	0	1.4	4.7	3.7	5.6	5.1	9.1	7.2	4.2	4.9	3.3	18.6	6.7	6.7	0.7	2.1	0.7	7.7	1.4	1.9	4.4
DAUNORUBICIN...2759	0.2	1.1	4.2	3.8	6.2	4.9	9.1	7.4	5.3	4.3	3.8	17.5	6.6	6.2	1.7	1.9	0.6	7.7	1.7	1.7	4.2
DAUNORUBICIN...2760	0.2	1.1	4.3	3.8	6.1	4.7	9	8.1	5	4.3	3.8	17.6	6.8	6.5	1.6	1.6	0.7	7.7	1.4	1.6	4.3
DAZMEGREL	0	1.2	4.9	3.7	7.3	4.9	12.2	7.3	8.5	3.7	4.9	14.6	6.1	7.3	1.2	1.2	1.2	8.5	0	0	1.2
DAZOXIBEN	0.4	0.8	4.4	6.8	4.8	4	7.6	8.4	5.6	4.4	4.4	16.4	6	6.4	0.4	2.8	1.2	6	1.2	2.4	5.6
DBEQ	0.3	1.2	5.5	4.4	6.7	4.9	5.8	9.9	5.2	4.7	2.6	17.7	6.4	5.5	1.7	0.9	0.6	7.3	2.3	1.5	4.9
DCEBIO	0	1.2	3.9	2.3	4.2	3.1	11.2	6.9	3.5	5.8	4.6	17	8.1	4.6	1.5	2.3	1.2	10.8	1.5	1.5	4.6
DCPIB	0	0.8	4.2	2.9	6.3	4.5	10.7	8.1	4.5	3.9	3.4	18.3	6.8	6.5	2.1	1.6	1	7.1	1.3	2.1	3.9
DEBRISOQUIN	0	1.1	4.4	1.8	4.8	5.9	8.8	6.2	5.1	6.2	4.8	15.4	7.7	6.6	1.1	3.7	1.1	8.5	1.8	1.5	3.3
DECAMETHONIUM	0	0.6	4.8	5.4	5.4	3	8.4	5.4	3.6	6.6	3.6	18.1	8.4	4.8	2.4	1.2	1.8	7.2	2.4	1.8	4.8
DECITABINE	0.2	0.8	4.6	3.8	6.3	4.2	9.1	8.4	5.5	4	2.7	18.1	7.4	6.1	1.5	1.5	0.6	7.8	1.7	1.5	4
DECOQUINATE	0.2	1.1	4.7	3	6.1	4.9	8.2	8	5.5	4.7	3.6	18.4	6.3	6.8	0.8	1.7	0.6	8.2	1.3	1.7	4.2
DEFACTINIB	0.4	1.4	5.3	4.6	5.7	2.5	6.4	9.2	5.7	5.3	3.2	19.1	8.1	5.3	2.1	1.1	0.7	6.7	1.1	1.1	5.3
DEFERASIROX	0	0	4.5	4.8	5.2	4.8	8.9	9.7	5.6	5.2	3	15.6	7.8	5.6	3.3	2.2	0.7	6.3	1.9	0.4	4.5
DEFERIPRONE	0	0	4.4	4.9	7.7	5.5	8.7	7.7	3.8	3.8	2.7	18	6	8.2	0	1.6	1.1	6	1.6	2.2	6
DEFEROXAMINE-MESYLATE	0	0.9	6.2	4.7	6.6	5.7	8.1	7.6	5.2	5.7	3.3	14.7	8.1	5.2	1.4	2.4	0	8.5	0.9	0.5	4.3
DEFLAZACORT	0.2	1.2	4.2	4.2	6	4.7	7.5	9.2	5	5	3.7	16.5	7.2	6.2	2	1.7	0.7	7.2	0.7	1.5	5
DEFOROLIMUS	0.3	0.6	4.7	4.7	2.3	4.7	11.4	8.8	4.7	4.4	4.7	18.8	7.9	5.6	0.9	0.3	0.9	6.7	1.2	1.2	5.3
DEGARELIX	0.4	0	4.2	1.5	5	6.1	11.1	8	5	6.5	3.4	17.9	6.5	5	1.1	2.3	1.1	7.6	0.8	2.3	4.2
DEHYDROACETIC-ACID	0.4	1.1	2.2	3	6	4.5	9.4	8.2	3.4	3.4	3.7	16.1	7.5	7.9	1.9	2.2	0.7	9	2.6	1.5	5.2
DEHYDROCHOLATE	0	2.5	3.7	6.2	8.6	3.7	14.8	4.9	3.7	4.9	3.7	18.5	6.2	2.5	0	1.2	1.2	3.7	1.2	1.2	7.4
DEHYDROCHOLATE-ACID	0.3	1.3	4.8	3.8	6.6	4.5	9.3	7.6	5.3	3.3	3.5	16.9	6.8	7.1	1.8	1.5	0.8	7.6	1.3	1.5	4.5
DEHYDROCORYDALINE	0	2.1	7.1	1.4	4.3	5.7	13.6	5.7	2.9	6.4	0.7	17.1	4.3	9.3	0.7	4.3	0.7	5.7	0.7	2.1	5
DEHYDROEPIANDROSTERONE	0	1.9	5.8	3.9	6.5	4.5	9	5.2	5.2	7.7	2.6	17.4	6.5	8.4	1.9	3.2	0	3.2	0.6	2.6	3.9
DEHYDROEPIANDROSTERONE-SULFATE	0.4	1.6	5.1	1.6	5.5	4.7	8.3	5.5	6.3	5.1	4.7	17.8	6.3	4	0.8	0.8	0.8	10.7	1.6	2.4	5.9
DELAMANID	0	1.4	5.2	3.5	4.9	5.6	10.4	8	4.5	4.5	3.8	18.1	5.2	6.2	1.4	2.1	1.4	8.3	1	1	3.5
DELANZOMIB...3305	0.2	1.1	4.3	3.8	6.3	4.7	8.8	7.9	5	4.1	3.8	17.5	6.6	6.4	2	1.6	0.7	7.7	1.8	1.6	4.3
DELANZOMIB...3306	0.2	1.1	4.2	3.8	6.2	4.9	9.1	7.4	5.3	4.3	3.8	17.5	6.6	6.2	1.7	1.9	0.6	7.7	1.7	1.7	4.2
DELAPRIL	0.3	1	4.5	4.1	4.5	4.8	10.7	7.9	4.5	5.2	3.1	18.6	5.8	7.2	0.7	1.4	1.4	8.2	2.1	1.4	2.7
DELAVIRDINE	0.3	0.6	5.3	2.5	4.4	5.6	8.7	8.1	5.6	4.7	2.8	19.3	6.9	6.2	0.9	1.9	0.6	9	1.2	1.6	3.7
DELIVERT	0	1.7	3.4	2.3	8	9.1	8.5	9.7	2.3	6.2	4	13.1	8.5	5.7	1.1	2.8	1.1	6.2	2.3	0	4
DEMECARIUM	0.2	1.2	3.8	3.4	6.2	4.6	8.6	7.8	5.4	4.4	4	17.6	7.6	6.4	1.2	1.8	0.6	8	1.6	1.6	4
DENATONIUM-BENZOATE	0	1.8	4.9	3.6	7.6	4.9	8	6.7	5.3	4.4	5.3	16.9	5.3	8.4	2.7	1.8	0	7.6	0.9	0	4
DENOTIVIR	0	1.8	5	3.9	7.1	3.6	9.3	6.4	3.9	4.6	3.6	19.2	5.7	7.8	0.7	1.8	0.7	7.5	2.5	1.4	3.6
DEOXYCHOLIC-ACID	0	1.8	4.7	5	5.3	5	8.8	7.9	5	4.7	4.1	15.8	6.7	5	2.1	1.5	0.6	7.9	1.8	2.1	4.4
DEOXYCORTICOSTERONE-ACETATE...2143	0	1.5	1.5	4.5	7.5	3	9.5	5.5	4	5	3	15.5	8	8.5	2.5	1	0.5	9.5	2.5	1	6
DEOXYCORTICOSTERONE-ACETATE...2144	0	1.5	2.3	6.2	7.7	4.6	11.5	6.2	3.8	8.5	3.8	14.6	5.4	3.8	0	0.8	1.5	10.8	0	0.8	6.2
DEOXYEPINEPHRINE	0.5	1.8	2.3	4.6	6.9	3.7	9.6	4.1	6.9	4.6	3.7	21.1	7.3	7.3	0.9	1.4	0.5	4.1	1.8	2.8	4.1
DEPTROPINE	0	1.1	3.2	4.2	6	3.9	9.2	9.9	3.9	5.6	4.6	15.8	8.5	3.9	1.8	1.8	1.1	6.7	2.8	1.4	4.9
DEQUALINIUM	0.2	1.1	4.4	4	5.9	4.6	8.7	8.2	5.3	4.6	3.6	17.8	6.5	6.3	1.3	1.7	0.8	7.6	1.5	1.7	4.4
DERACOXIB	0	1.6	4.3	3.8	6.5	3.8	8.6	5.9	6.5	7	3.8	14.6	7	6.5	2.7	1.1	0.5	5.9	1.6	1.6	6.5
DESERPIDINE	0	0	5	4.1	5.8	2.9	11.2	7	6.6	2.9	2.9	18.6	7.4	6.6	1.2	3.3	0.8	5	1.7	1.2	5.8
DESIPRAMINE	0	0.3	4.8	2.6	6.8	5.2	8.4	8.4	5.2	5.8	4.5	17.4	6.1	6.1	1.3	2.3	0.6	6.5	1.3	1.9	4.5
DESLANOSIDE	0.2	1.1	4.4	3.3	5.9	4.8	8.7	8	5	4.4	3.7	17.8	6.9	6.9	0.9	1.9	0.7	8	1.3	1.7	4.4
DESLORATADINE	0.3	1.4	4.9	4.9	6.3	4	8.9	8	6	5.1	3.4	16.3	6	4	1.7	1.7	0.6	9.1	1.4	2	4
DESMOPRESSIN-ACETATE	0.2	0.7	4.2	4	5.9	4.6	9.5	8.1	5.5	4.6	4	17.1	6.8	6.2	0.7	1.5	0.7	8.1	1.3	1.8	4.6
DESOGESTREL	0	0.9	5.1	4.2	7.9	4.6	7.4	7.9	5.1	4.2	3.2	16.7	6.5	6	0.9	1.9	0.9	7.9	2.3	1.9	4.6
DESONIDE...2050	0.2	1.3	4.5	3.7	6.5	3.9	8.7	8	5.4	4.8	2.6	18.4	6.1	5.8	1.1	1.7	0.6	8.7	1.5	1.9	4.5
DESONIDE...2051	0.4	1.9	4.1	3.4	6	3.4	6.4	10.5	5.2	6	5.6	17.2	6.7	5.2	0.4	3	0.4	6.7	1.1	1.5	4.9
DESOXIMETASONE	0	1.2	4.7	5.3	5.3	2.9	6.4	9.9	8.2	8.2	2.9	14.6	7.6	7.6	0.6	2.9	1.2	5.3	0.6	1.8	2.9
DESOXYCORTICOSTERONE-PIVALATE	0	1.3	3.3	4.2	5	5.9	7.9	8.4	5.9	4.2	4.6	16.3	6.7	6.7	0.8	2.5	0.8	7.9	0.8	1.7	5
DESOXYCORTONE	0.3	1.3	4	3.8	6.5	3.8	8.4	8.1	5.4	4	2.4	18.9	5.9	7	1.9	1.6	0.8	8.6	2.2	1.9	3.2
DESOXYPEGANINE	0.3	1.2	4.4	3.8	6.2	4.1	8.8	7.6	5.9	5	2.3	17.9	6.7	5.3	1.8	2.9	0.6	7.9	2.1	1.5	3.8
DESVENLAFAXINE	0	1.7	4	4.6	5.7	4.6	8	8.6	5.1	5.7	4	18.9	7.4	6.3	1.1	2.3	0	5.1	2.3	1.7	2.9
DETOMIDINE	0.4	1.3	5.8	2.7	5.8	5.8	9.4	5.4	4.5	4.5	4	21.4	6.7	5.8	1.3	1.3	0.4	5.8	1.8	1.3	4.5
DEXAMETHASONE	0	1.2	5.2	2.4	5.2	4.8	6.4	9.2	6.4	6	4	16.5	7.2	5.2	1.2	3.2	1.2	7.6	1.2	1.2	4.4
DEXAMETHASONE-ACETATE	0.3	1.3	4.1	3.4	6.7	4.9	8	8	6	4.4	2.6	18.4	7.5	6.2	1.8	1.8	0.5	7.8	1.3	1	3.9
DEXAMETHASONE-SODIUM-PHOSPHATE	0	2.5	2.5	2.5	5.1	2.5	9.3	8.5	5.9	4.2	5.9	19.5	7.6	8.5	0	4.2	0.8	5.1	0.8	2.5	1.7
DEXCHLORPHENIRAMINE	0	1.1	2.7	4.3	6.5	6.5	9.7	7.5	5.4	5.4	2.7	19.4	8.1	5.4	1.1	2.7	0	5.9	1.1	0.5	4.3
DEXFENFLURAMINE	0	1.5	4.1	4.1	4.8	3.3	7.1	9.3	5.2	4.5	3	18.6	7.1	7.1	2.2	1.9	1.5	6.3	2.6	2.2	3.7
DEXFOSFOSERINE	0	1.4	4.8	3.9	5.6	4.8	10.4	7	6.2	4.2	3.1	16.3	6.2	5.6	2	1.7	0.3	7.9	1.7	2.3	4.5
DEXLANSOPRAZOLE	0	1	3.9	3.5	6.1	5.8	8.4	7.7	3.9	3.5	3.9	17.7	8.4	6.1	2.3	1.9	0.3	6.8	2.3	1.9	4.8
DEXLOXIGLUMIDE	0.4	1.3	3.8	1.7	4.7	5.9	7.6	4.2	5.5	5.9	4.7	19.9	8.5	6.8	1.7	0.8	0.4	9.7	1.3	2.5	2.5
DEXNIGULDIPINE	0	1.6	3.7	4.2	7	5.7	8.1	8.1	5.5	4.4	3.4	17	6.5	6	1	1.8	0.8	7.8	1.6	1.6	4.2
DEXPANTHENOL	0	1.5	3.7	6	5.2	6	11.2	7.1	7.1	4.1	2.6	18.7	7.5	4.9	0.7	1.9	0.4	6	1.1	1.1	3
DEXRAZOXANE	0.3	0.6	4.9	4.9	6.1	4.7	8.4	7.8	6.4	2.6	2.9	18	7.3	4.9	1.7	1.5	0.3	7.3	1.7	2.3	5.2
DEXTRAN	0	0	5.8	3.9	6.2	5.2	9.4	7.1	4.9	3.6	3.9	19.2	6.8	4.9	1.6	1.6	0.6	8.4	1.3	1.9	3.6
DEXTROAMPHETAMINE	0.3	1.3	4.9	5.2	5.8	3.6	9.1	8.1	6.2	4.9	3.9	19.2	4.2	5.8	1.3	1.3	0.6	6.8	1.3	1.9	4.2
DEXTROMETHORPHAN	0.2	1.3	3.9	3.7	5.4	3.9	9.1	8.9	4.3	4.3	4.3	18.4	6.3	6.3	1.5	1.5	0.6	7.6	1.7	1.7	5
DEXTROSE	0.5	1.4	4.1	4.6	6	4.1	11	7.8	6.4	5.5	2.8	17	6.9	7.3	1.4	0.5	0.5	6.4	1.4	0.9	3.7
DFB	0.5	0.5	4.4	4.4	6.3	4.4	8.3	4.9	6.3	5.9	2.4	19.5	5.4	5.9	3.4	2.4	0	7.8	2	2	3.4
DIACEREIN	0.3	1.1	5	4.7	7.7	5	7.7	6.9	5.3	4.5	3.2	18.2	6.1	5.8	1.8	1.6	0.8	7.7	0.8	1.6	4.5
DIACETAMATE	0	0.6	3.7	4.6	5.8	3.7	8.9	7.4	5.5	5.5	3.4	19.3	5.5	6.4	2.8	2.1	0.6	6.1	2.1	1.5	4.3
DIADENOSINE-TETRAPHOSPHATE	0	1	1	4.8	9.5	6.7	10.5	6.7	1.9	4.8	2.9	22.9	8.6	3.8	1	1	0	4.8	2.9	1	4.8
DIANHYDROGALACTITOL	0	0.5	2	4.9	6.3	4.4	9.3	5.9	4.9	4.4	3.9	19	6.8	5.9	2	3.4	0.5	6.8	2.4	1.5	5.4
DIARYLPROPIONITRILE	0	0	5.3	5.3	6.2	3.5	13.3	10.6	5.3	4.4	3.5	15.9	8.8	3.5	0.9	0.9	0	4.4	1.8	1.8	4.4
DIATRIZOIC-ACID	0.2	1.5	3.9	3.7	6.1	4.6	7.8	8.1	5.1	4.9	4.2	15.9	6.8	7.6	1.2	1.7	1	8.8	1	1.5	4.4
DIAVERIDINE	0.3	0.9	3.7	4.6	6.8	4.6	9.8	8	5.5	4	5.2	16	4.9	6.8	1.5	2.2	0.9	6.2	1.8	1.5	4.6
DIAZEPAM	0	1.6	3.8	2.2	8.8	5.5	8.8	6.6	4.4	6	3.8	14.8	5.5	7.1	2.7	2.2	0.5	4.4	2.2	1.1	7.7
DIAZOOXONORLEUCINE	0.3	1	4.9	3.9	6	4.7	8.5	9.1	5.7	5.2	3.4	17.1	5.4	6.7	1.8	1.6	0.8	7.3	2.3	1.6	2.8
DIAZOXIDE	0.4	0.8	3.3	4.1	7.3	4.1	8.1	5.7	4.5	6.5	4.1	18.3	5.3	7.3	1.2	2	0.8	8.1	2	2	4.1
DIBENZEPINE	0	2	3.1	4.7	6.7	3.9	7.5	8.6	4.7	5.1	3.1	16.9	6.7	8.2	2.4	1.6	1.2	6.3	0.4	1.2	5.9
DIBENZOTHIOPHENE	0.3	1.5	3.4	4.6	5.2	5.6	11.1	6.8	5.6	4.9	4.3	14.5	7.1	5.6	2.2	3.1	0.6	6.2	2.2	1.9	3.4
DIBUTYL-PHTHALATE	0	0.8	3.1	6.1	9.2	3.8	7.6	8.4	3.8	3.1	6.1	16.8	7.6	4.6	3.8	1.5	0.8	10.7	0	0	2.3
DICHLORISONE-ACETATE...3145	0	0.9	4.5	2.7	7.1	4.9	5.4	8.9	4.9	7.1	3.1	15.2	6.2	6.7	0.9	2.2	0.4	9.8	1.3	0.9	6.7
DICHLORISONE-ACETATE...3146	0.3	0.9	4.9	4	5.9	4.3	6.8	10.5	6.5	4.9	3.1	16.4	5.2	6.5	0.9	2.5	0.9	9.6	0.3	1.2	4.3
DICHLOROACETATE	0	1.2	3.1	3.6	6.9	4.5	9.5	7.4	4.1	3.3	4.1	17.7	7.2	6.7	1.7	1.9	0.7	7.9	1.9	1.9	4.8
DICHLOROPHEN	0.2	1.1	4.7	4	5.8	4	7.9	7.6	5.2	4.5	3.4	18.9	6.3	6.5	1.3	1.8	0.9	8.3	1.3	1.6	4.5
DICHLORVOS	0.2	1.2	4	4	5.9	5	9.3	6.9	5.5	4.2	4	17.6	6.1	6.1	1.8	1.8	0.6	7.9	1.8	1.8	4.4
DICLAZURIL	0	1.1	4.9	3.6	6.4	4	8.5	7.4	5.7	4.7	3.8	17.2	7.2	7	1.1	1.9	0.9	7.2	1.3	1.5	4.5
DICLOFENAC	0.3	1.6	3.6	4.2	6.2	4.2	9.4	8.6	5.7	4.2	4.7	16.1	6.5	6.2	1.6	2.1	0.3	7	2.3	1.6	3.6
DICLOFENAMIDE	0	1.1	4.2	4.2	5.3	4.2	10.6	7.2	4.9	6.5	2.7	14.4	8.4	4.9	1.5	2.7	0.4	8	1.5	1.9	5.3
DICLOFENSINE	0	1	4	3.3	5.6	5	10.3	5.3	5.6	3.3	3	18.6	7	7	2.7	1.3	0.7	7.3	1.7	2	5.3
DICLOXACILLIN	0	1.6	0	4.9	6.6	3.3	8.2	7.4	4.1	4.1	1.6	15.6	7.4	9	2.5	4.9	0.8	9	0.8	1.6	6.6
DICOUMAROL	0.3	1.3	3.4	3.4	5.8	5	9	6.4	5.3	5	3.7	19.1	7.2	6.9	1.3	2.1	1.1	6.4	1.1	1.6	4.5
DICYCLOVERINE	0	0	3.4	6.9	8	5.7	6.9	3.4	4.6	6.9	2.3	16.1	2.3	10.3	2.3	2.3	0	10.3	3.4	1.1	3.4
DIDANOSINE	0	1.1	4.5	3.8	6.3	4.3	9.4	7.6	5.1	4.5	2.7	17.9	6.9	6.3	1.1	2.2	0.4	7.8	1.8	1.6	4.7
DIDEOXYADENOSINE	0	1	3.9	3.7	6.4	5.2	8.4	7.9	6.1	4.2	2.9	19.2	5.7	5.9	1	1.7	0.7	8.6	1.7	1.5	4.4
DIDOX	0	1.8	3.1	1.8	4.9	4	9.9	5.8	6.3	5.4	5.8	16.1	7.6	6.7	1.3	3.1	0.4	9.9	0.9	0.9	4
DIENESTROL	0.6	0.6	3.9	5.6	7.2	4.4	9.4	9.4	4.4	5	3.9	14.4	6.1	8.9	0	2.8	1.7	3.9	1.7	1.1	5
DIENOGEST	0.2	1.1	4.5	3.6	6	4.1	8.3	8.1	5.3	4.1	3.8	18	6.8	6.4	2.1	1.9	0.8	7.9	1.3	1.5	4.5
DIETHYLCARBAMAZINE	0.6	2.3	1.1	4.5	6.8	2.3	10.2	11.3	5.6	6.2	4.5	15.3	2.8	7.9	1.7	1.1	0.6	5.6	2.3	1.7	5.6
DIETHYLSTILBESTROL	0.5	1	4.6	4.1	7.1	3	5.1	8.1	5.6	5.6	4.1	14.7	9.1	5.6	1	2.5	1	7.1	0.5	3	6.6
DIETHYLTOLUAMIDE	0	1.6	4.4	4.4	6.6	4.1	7.8	9.1	4.7	4.1	2.2	19.1	6.9	5	2.5	1.9	0.6	6.9	2.2	1.6	4.4
DIFENPIRAMIDE	0.3	1	4	2.6	5.3	4	8.6	6.9	6.6	6.3	4	17.8	5.9	6.3	1	2.3	0.7	7.9	1.7	2	5
DIFLORASONE-DIACETATE	0	1.2	4.3	2.5	7.5	4.3	8.7	9.3	5.6	6.2	1.9	13.7	6.2	8.1	1.9	5	0.6	9.3	0	1.2	2.5
DIFLOXACIN	0	1.4	3.4	3.8	7.9	4.5	8.9	9.6	4.1	5.1	2.1	16.4	6.2	5.8	1.7	2.7	1	8.9	1	0.7	4.8
DIFLUNISAL	0	0	3.6	4.8	7.7	3.6	11.9	7.1	4.2	2.4	3.6	19.6	6	4.8	1.8	1.8	0.6	10.7	1.8	1.8	2.4
DIFLUPREDNATE	0	1.8	4.1	4.5	6.3	6.3	5.4	7.7	6.3	5.9	2.7	16.7	6.8	7.7	0.9	2.7	0.9	7.7	0.9	1.4	3.2
DIFTALONE	0.4	1.2	3.8	4.2	6.7	4.2	9.6	6.2	4.6	5.4	3.8	19.2	6.7	5.4	0	1.2	0.4	7.1	1.2	2.9	5.8
DIGITOXIGENIN	0.2	1.1	4.3	3.8	6	4.5	8.7	7.9	5.1	4.3	3.6	17.7	6.9	6.5	1.6	1.8	0.7	7.8	1.6	1.6	4.3
DIGITOXIN	0.2	1.1	4.3	3.8	6.1	4.5	9	8.1	5	4.3	3.8	17.4	6.8	6.5	1.6	1.6	0.7	7.7	1.6	1.6	4.3
DIGOXIGENIN	0.2	1.1	4.4	3.8	5.8	4.6	8.6	8.2	5.1	4.4	3.6	17.7	6.8	6.6	1.5	1.6	0.7	7.8	1.6	1.6	4.2
DIGOXIN	0.2	1.1	4.3	3.7	5.9	4.6	8.9	7.8	5	4.3	3.7	17.8	6.6	6.6	2	1.8	0.7	7.7	1.6	1.6	4.3
DIHOMO-GAMMA-LINOLENIC-ACID	0.6	0.6	5.4	3.6	7.7	4.2	7.1	7.7	4.2	6.5	2.4	20.2	7.1	6.5	2.4	0	0	4.8	3	1.2	4.8
DIHYDROARTEMISININ	0	0.5	3	7.1	8.1	6.1	6.6	9.6	3.6	1	1.5	15.7	8.1	5.6	3	0	1	10.7	1.5	2	5.1
DIHYDROERGOCRISTINE	0.3	0.9	4.2	4.2	6.3	4.8	9.9	9.3	5.4	3.3	3.6	15.1	6.9	7.5	2.7	1.2	0.9	6.9	0.9	1.8	3.6
DIHYDROERGOTAMINE	0.3	0.5	4.5	3.8	6.1	4.3	9.3	8.3	5.1	4	3.5	17.2	7.1	7.6	1.3	1.5	0.8	7.6	0.8	1.8	4.8
DIHYDROMYRICETIN	0	1.7	5.6	4.5	4	4	6.8	6.2	5.6	6.2	4.5	18.1	5.6	5.6	1.7	1.7	0.6	10.7	0.6	3.4	2.8
DIHYDROSTREPTOMYCIN	0	1.9	1.4	3.7	4.2	5.6	8.8	6	4.7	6	3.3	17.2	7.9	7.9	2.8	2.3	0.5	6.5	2.3	3.3	3.7
DIHYDROTESTOSTERONE	0	1.1	2.7	4.2	5	5	8.4	5.7	5.7	6.5	5.4	13.8	5.7	8	1.5	2.7	1.1	8.8	1.1	2.3	5
DILAZEP	0	1.1	3.7	2.6	5.9	4.5	7.8	7.1	4.8	4.5	3.3	20.4	7.8	6.7	1.9	3.3	1.1	5.6	1.5	1.9	4.5
DILOXANIDE	0	0	7.1	7.1	7.1	1.8	10.7	10.7	0	8.9	5.4	10.7	5.4	10.7	0	3.6	0	5.4	0	0	5.4
DILTIAZEM	0	1.1	4.3	2.5	5.7	5.3	8.5	8.9	4.6	5.3	3.2	14.6	7.1	7.8	2.8	2.1	0.4	8.9	1.8	0.7	4.3
DIMAPRIT	0.5	1.4	3.3	3.3	6.7	6.7	8.1	7.2	5.7	4.8	3.3	18.2	4.8	7.2	2.4	2.4	0	6.7	2.9	1.4	2.9
DIMEMORFAN	0.2	0.7	4.5	2.2	5.5	5	10.2	8.5	4.7	5	2.5	17.7	6.2	7.2	0.7	1.7	1	9	1.2	1.5	4.5
DIMERCAPROL	0.3	1.4	4	3.7	6	5.7	10	4	6.9	4.9	2.3	18	6	6.6	2	1.4	0.3	8.3	2	2	4.3
DIMERCAPTOSUCCINIC-ACID	0.3	1.5	3.3	3.6	5.7	4.5	10.5	6.9	6	4.8	3	17.7	6	6.6	1.8	2.1	0.9	7.2	2.7	1.8	3.3
DIMESNA	0	1.6	4.8	3.7	6.9	5.3	12.2	8.5	3.7	5.3	3.2	13.2	6.9	8.5	2.6	1.1	0	5.8	1.1	1.6	4.2
DIMETHINDENE-(S)-(+)	0.3	1.3	2.9	3.2	4.9	4.2	9.1	7.1	6.1	4.2	4.9	20.1	7.8	7.1	0.6	1.9	0.6	6.1	1.3	1.6	4.5
DIMETHISOQUIN	0	1.3	3.3	3.9	3.9	3.9	9.8	5.9	3.9	4.6	3.3	19.6	12.4	7.8	2	2.6	0.7	5.2	1.3	2	2.6
DIMETHYL-FUMARATE	0	0.4	4.6	3.5	6.9	5.4	10.8	8.1	4.6	3.5	4.2	17.7	5.8	4.6	1.2	1.9	0.4	8.8	1.9	1.9	3.8
DIMETRIDAZOLE	0	1.3	4.7	6	5.6	3.4	7.8	7.8	4.3	4.3	3	18.5	4.3	6.9	2.6	1.7	0.9	6.9	1.7	2.6	5.6
DIMINAZENE-ACETURATE	0.3	0.7	3.8	3.1	5.5	6.2	8.9	6.2	4.5	4.8	5.8	18.5	6.5	7.5	2.1	2.1	1	6.8	1	1.7	3.1
DIMPYLATE	0	1.1	2.8	5.1	4.5	3.4	7.9	11.3	4	5.1	2.8	19.2	6.2	7.9	1.7	2.3	0.6	6.8	1.1	1.1	5.1
DINACICLIB	0.2	1.1	4.3	3.7	6	4.6	8.9	7.8	5	4.3	3.7	17.7	6.7	6.6	2	1.8	0.7	7.6	1.6	1.6	4.3
DINITOLMIDE	0	0.8	2.5	5.9	7.6	5.9	10.9	5	7.6	4.2	2.5	20.2	6.7	5.9	0	0.8	0	6.7	0.8	0.8	5
DINOPROST	0.3	1.3	4.2	3.9	6.1	4.2	8.9	9.2	4.7	4.2	3.4	16.6	7.4	6.1	1.8	1.8	1.1	7.1	1.6	1.6	4.5
DIOSCIN	0.4	1.2	4.5	3.3	7.4	4.9	10.2	8.2	5.7	3.7	2.5	18	5.7	4.9	1.6	0.8	0.8	8.2	1.2	1.2	5.3
DIOSGENIN	0	1	4.9	2.5	4.9	3.9	8.8	6.9	5.4	5.4	4.9	16.2	5.4	5.4	2	2.9	1.5	8.8	1	2	6.4
DIOSMETIN	0	1.6	3.8	4.8	6.5	4.8	10.2	7	7	5.4	3.8	14	5.9	5.9	1.1	1.6	0	6.5	3.2	0.5	6.5
DIOSMIN	0	1.1	4.3	4	6.2	4.3	9.7	8.5	6	3.4	4	17.3	6.5	6.5	1.4	1.7	0.9	8	1.4	1.7	3.1
DIOXYBENZONE	0.7	1.4	2.7	4.8	8.8	5.4	6.8	7.5	6.1	6.8	4.1	15	2.7	7.5	2	3.4	0.7	5.4	2	0.7	5.4
DIPEPTAMIN	0	1.1	4.1	3.7	6	4.7	8.6	8	5	4.5	3.9	17.9	6.7	6	1.9	1.7	0.7	7.5	1.9	1.7	4.3
DIPERODON	0.3	0.7	4	3.7	6.7	4.3	9.4	7.7	5.4	5	3.3	16.7	6.4	6.4	2	1.3	0.3	8	2.3	1.7	4.3
DIPHEMANIL	0.2	1.2	4.6	3.4	6.2	4.8	9	7.6	5	4.4	3.4	18.4	6.6	6	1.8	1.8	0.8	7.6	1.4	1.4	4.6
DIPHENCYPRONE	0.3	1	5	4.4	5.7	6.4	10.1	7.7	4.4	5.4	3	16.1	4.4	6.4	0.7	1.3	0.3	10.7	0.7	1.7	4.4
DIPHENHYDRAMINE	0	1	5.2	7.2	4.1	4.1	11.3	4.1	5.2	7.2	4.1	14.4	6.2	8.2	2.1	1	0	9.3	0	0	5.2
DIPHENIDOL	0.4	1.3	4.9	2.2	7.5	5.8	8.8	6.6	5.8	6.2	4	14.6	8.4	5.8	3.1	0.4	0.9	6.2	2.7	0.9	3.5
DIPHENYLENEIODONIUM	0.2	0.9	4.3	3.4	5.7	4.7	9.1	8.1	5.1	4	3.4	18.5	7	5.9	1.7	1.7	0.8	7.8	1.5	1.7	4.5
DIPHENYLPYRALINE	0	1	3.9	3.9	6.7	4.2	8.6	7.9	5.7	4.2	3.4	18.5	7.1	7.4	1	1.5	1	6.9	1.7	1.7	3.7
DIPIVEFRINE	0.7	1.4	1.4	7	9.2	4.9	9.9	7.7	3.5	2.8	3.5	15.5	7	7	1.4	2.8	0.7	5.6	0.7	3.5	3.5
DIPRAGLURANT	0.3	1.2	4.8	3.9	5.7	3	10	10.3	4.2	3.9	4.2	16.6	6.3	6.3	0.9	1.5	0.6	7.9	1.8	1.8	4.5
DIPT	0	1.3	4.1	2.5	5.7	4.7	9.5	5.1	6.3	5.1	4.4	17.4	7.9	6.6	0.9	1.6	0.9	7.9	1.3	1.9	4.7
DIPYRIDAMOLE	0	1.1	3.3	5.1	6.9	4.7	10.9	8.4	6.5	2.5	4.7	13.8	6.5	7.6	1.5	2.5	1.5	5.8	1.5	0.7	4.4
DIRITHROMYCIN	0.3	0.3	4.5	4.9	7.7	5.2	8.7	8.7	4.9	4.2	4.2	17.4	5.2	5.9	1.7	2.8	0.7	7	1	1	3.5
DIROXIMEL-FUMARATE	0	1.4	5.3	3.9	5.3	4.9	9.5	6.3	5.3	3.5	3.5	21.1	5.3	4.6	1.1	1.8	1.1	9.5	1.4	2.1	3.5
DISOPYRAMIDE	0	1.1	5.2	3.7	5.2	4.5	10.4	7.1	4.8	5.2	3.7	17.1	7.4	6.3	2.6	3	0.7	7.4	1.1	1.1	2.2
DISULFIRAM	0	0.8	4.9	4.6	4.6	4.6	10.3	9	4.6	3.5	2.4	18.8	7.3	5.2	2.2	1.9	0.8	7.6	1.6	1.6	3.5
DITIOCARB-SODIUM-TRIHYDRATE	0	1.5	3.7	4.5	5.9	4.5	10.4	7.4	5.7	4.2	3.5	18.1	6.9	4.7	1.7	1.7	0.7	7.2	1.7	1.7	4.2
DITOLYLGUANIDINE	0	3.3	1.7	8.3	10	3.3	13.3	5	3.3	0	3.3	13.3	6.7	8.3	0	1.7	0	8.3	3.3	3.3	3.3
DIXANTHOGEN	0.5	1.9	2.8	5.1	5.1	5.1	11.7	7.9	6.1	4.2	3.7	16.4	4.7	6.1	1.9	2.3	0.9	5.1	1.9	1.9	4.7
DIZOCILPINE-(+)	0	1	2.4	4.9	5.8	2.9	8.7	7.3	6.3	4.9	4.9	18.9	5.8	7.3	1.5	1.9	0.5	6.8	1.9	1.9	4.4
DIZOCILPINE-(-)	0	1.5	2.1	3	7.7	4.2	9.2	8.6	3.6	3.9	3.9	16.3	7.1	7.4	3	2.1	0.9	7.4	2.1	1.2	5
DMAB-ANABASEINE	0	0.5	4.4	4.4	7.7	6	10.9	8.2	5.5	3.8	1.6	13.7	5.5	5.5	2.7	1.1	1.1	7.7	1.6	1.1	7.1
DMEOB	0.5	1.5	5	5	5.9	5	8.9	7.9	5.9	4	4	16.3	9.9	5.9	1.5	1.5	0.5	5	1.5	1	3.5
DMH1	0	0.9	4.6	4.1	6.7	4.8	8.2	7.8	5.4	4.1	3	17.1	6.9	6.3	1.7	1.7	0.9	7.8	2	1.7	4.1
DMNB	0.4	1.3	4.2	3.8	3.8	3.4	9.3	7.6	5.9	4.7	5.1	19.1	7.2	5.5	1.7	2.1	0.4	7.2	2.1	1.3	3.8
DMP-543	0.5	1.1	1.6	4.2	5.8	3.7	11.6	8.9	4.7	5.3	3.7	18.4	5.8	6.8	2.1	1.1	0	9.5	2.6	0.5	2.1
DMP-777	0.3	0.8	5.1	3.7	5.9	5.7	9.1	9.6	4.2	4.5	3.4	17.3	6.2	6.2	1.7	1.1	0	6.8	2	1.4	4.8
DNQX	0	0.9	5	4.4	6.9	4.1	7.5	8.5	3.8	4.4	3.1	16.9	7.8	7.2	1.6	1.3	0.9	7.5	1.6	2.2	4.4
DOBUTAMINE	0	1.1	4.4	3.8	8.2	4.4	8.2	6	5.5	2.7	4.4	14.8	6.6	7.7	2.7	1.6	1.1	6.6	2.7	1.6	5.5
DOCETAXEL...2354	0.2	1.2	4.6	4	5.8	4.8	9	8.2	5.2	4.6	3.8	17.1	6.4	6	1.2	1.4	0.8	7.6	1.6	1.8	4.4
DOCETAXEL...2355	0.2	0.9	4.3	3.9	5.8	4.6	9.1	8.3	5	4.1	3.5	17.3	6.9	6.3	1.9	1.7	0.7	8	1.5	1.7	4.5
DOCONEXENT-ETHYL-ESTER	0	1.3	4.3	3.9	6.3	4.3	8.9	7.3	5	5	3.2	17.3	6.5	6	1.1	2.2	0.6	8.6	1.9	1.7	4.5
DOCOSANOL	0.4	0.9	2.2	5.8	3.5	6.2	10.2	9.7	7.1	6.6	2.2	16.8	5.8	5.8	1.8	1.8	0.4	5.3	2.2	1.3	4
DOFEQUIDAR	0.6	0.6	4.5	3.2	5.7	6.4	9.6	8.9	5.1	3.2	4.5	17.2	5.1	5.1	1.9	1.9	0	8.9	1.9	1.3	4.5
DOFETILIDE	0.2	1	4.6	4	6.4	4	9.1	8.3	5.2	4.6	3.6	17.1	6.2	6.6	1.2	1.8	0.8	7.8	2	1.8	4
DOLASETRON	0	1.6	4.7	6.2	5.4	6.2	8.5	4.7	3.9	5.4	5.4	16.3	7.8	7	1.6	2.3	0	7	0	1.6	4.7
DOLASTATIN-10	0.2	0.9	4.5	3.7	6.5	4.1	9	7.9	5.2	4.1	3.9	18.1	6.5	6.2	1.1	1.9	0.7	7.9	1.7	1.7	4.1
DOLUTEGRAVIR	0	0.7	3.9	3.2	6	4.6	9.5	10.2	6.3	2.1	2.8	17.5	7.7	5.3	1.1	1.4	0.7	9.5	1.8	1.1	4.9
DOMIPHEN	0	0.4	5.1	3.9	5.1	3.9	5.9	10.2	5.1	3.1	2.7	18	9.4	6.7	1.2	1.6	0.4	5.5	2	3.1	6.7
DOMPERIDONE	0	0.6	3.6	3.6	6.2	4.7	9.2	6.8	5.3	3.9	3.6	18.7	8	6.8	1.2	1.5	0.6	8	1.8	1.5	4.5
DONEPEZIL	0.5	1.4	3.8	3.3	4.3	4.8	8.1	6.7	4.3	4.8	3.8	19.6	7.2	5.3	1	2.4	1.4	8.1	1.9	1	6.2
DONITRIPTAN	0	2.7	8	1.3	9.3	4	10.7	6.7	4	4	5.3	16	5.3	6.7	1.3	4	1.3	1.3	2.7	0	5.3
DOPAMINE	0	0.8	5.3	4.9	4.9	3.4	7.6	10.3	2.7	5.7	1.9	16.7	6.5	7.2	1.5	2.3	0.8	8.4	1.9	2.7	4.6
DORAMAPIMOD	0.3	1.3	4.2	3.3	4.6	3.3	9.8	8.8	5.2	5.5	3.6	18.9	5.5	6.5	2.6	2.9	0.7	7.2	0.7	1	4.2
DORAMECTIN	0.4	1.2	4.9	5.3	6.9	4	8.9	7.7	4	4.5	3.6	13.8	7.3	4.9	1.2	1.2	0.8	11.3	1.2	1.6	5.3
DORZOLAMIDE	0.2	1	4.7	4	5.4	4	9.7	7.9	4.5	3.2	3.5	17.1	8.9	6.4	2	1	0.7	7.9	1.7	1.5	4.7
DOSULEPIN	0.3	1	3.3	3.6	6.8	3.3	8.1	5.9	5.5	4.6	4.2	20.2	5.9	7.5	2	2.3	1	7.8	1.3	2	3.6
DOVITINIB...4207	0.2	1.1	4.5	3.8	6.2	4	9.1	7.6	5.3	4.5	3.4	18	6.6	6.2	1.3	1.9	0.8	7.8	1.5	1.7	4.5
DOVITINIB...4208	0	0.3	5.6	4.7	5.6	2.8	10.3	8.1	5	4.2	3.3	17.5	7.5	5.6	3.1	1.4	0.8	6.7	1.4	1.4	4.7
DOXAPRAM	0	0.9	6	2.6	5.1	4.3	11.1	10.3	4.3	5.1	1.7	14.5	8.5	2.6	0	1.7	0.9	9.4	1.7	2.6	6.8
DOXAZOSIN	0.6	0.6	3	5.5	5.5	3.7	7.3	9.1	7.3	6.7	3	12.2	8.5	6.7	0.6	1.2	1.8	7.9	1.2	2.4	4.9
DOXEPIN	0.4	1.3	3.5	3.5	5.2	5.2	9.5	10	3.9	4.8	3.9	17.7	6.9	5.6	2.2	2.6	0.9	5.6	0.9	1.7	4.8
DOXERCALCIFEROL	0.3	1	4.4	3.6	6.7	5.7	7.8	7.5	6.2	3.6	1.6	18.4	7.3	5.4	2.1	1.8	0.8	7.8	2.1	1.6	4.4
DOXIFLURIDINE	0.2	0.5	4.4	3.7	6.9	4.6	8.6	7.9	5.8	4.4	3.7	17.1	6.7	6.2	2.1	1.6	0.9	6.7	2.1	2.1	3.7
DOXOFYLLINE	0	1.1	2.2	5.9	3.8	3.2	9.2	8.6	6.5	4.3	2.7	21.6	5.4	6.5	1.6	1.6	0.5	5.4	2.7	1.1	5.9
DOXORUBICIN	0.2	1.1	4.3	3.8	6.1	4.7	8.8	7.9	5	4.3	3.8	17.5	6.4	6.4	2	1.8	0.7	7.7	1.8	1.6	4.3
DOXYCYCLINE...619	0	1.5	7.1	5.1	6.1	5.1	6.6	8.2	9.2	2.6	3.1	16.8	7.1	4.6	2	1	0.5	7.7	1	0.5	4.1
DOXYCYCLINE...620	0	0.6	4.4	5	5.3	3.8	10.9	7.4	5.3	4.7	3.3	18.6	6.8	5.6	1.8	2.1	0.6	7.7	0.9	1.5	3.6
DOXYCYCLINE...621	0.3	1.1	4.3	4.6	6.6	4.6	10.3	7.7	5.7	4.8	2.8	15.4	6.6	6.3	1.4	1.1	0.9	8.3	2	1.7	3.7
DOXYCYCLINE...622	0.2	1	4.5	4.2	4.5	3.8	8.8	6.8	6.2	3.8	3.5	18.8	7.5	5.8	2.2	1.5	0.8	8.8	1.8	1.5	4.2
DOXYLAMINE	0	0	3.5	6.2	7.1	2.7	8.8	8.8	4.4	7.1	10.6	17.7	5.3	4.4	0	0.9	0	5.3	0.9	0.9	5.3
DPCPX	0	1.4	5	3.3	6.1	5.5	8.3	9.4	5.2	4.7	3.6	16	7.2	7.2	1.4	1.9	0.6	6.3	2.5	0.8	3.9
DPI-201106	0.7	0.7	7.8	5.9	7.2	4.6	5.9	9.8	3.9	3.3	3.9	17	7.2	7.8	1.3	1.3	0.7	5.9	0.7	0.7	3.9
DPO-1	0.3	1.5	3.2	3.8	8.3	3.5	8.6	8.3	5	5	3.2	17.7	6.8	7.1	0.9	1.8	0.9	7.7	1.2	2.1	3.2
DPPE	0.4	1.5	3.5	3.5	6.6	3.5	9.3	6.6	5.8	5	3.5	16.6	8.5	5.8	1.5	1.5	0.8	6.2	2.3	1.5	6.2
DRF053-(R)	0	0.5	3.4	3.1	7	4.7	8.4	7.8	5.2	4.7	4.4	17.8	6.3	7.8	1.6	2.3	0.8	6.5	1.8	1.6	4.2
DROFENINE	0	0.9	0.9	6.3	3.6	3.6	12.6	9.9	7.2	4.5	4.5	11.7	7.2	9.9	1.8	4.5	0.9	4.5	1.8	0.9	2.7
DROLOXIFENE	0	1.5	5.5	2	7	5	5.5	8	7.5	6.5	4	16.9	7	6	1.5	2.5	1	6	1.5	1.5	4
DROMOSTANOLONE-PROPIONATE	0	1	3.6	3.4	6	3.9	8.8	8.3	4.9	5.2	3.9	18.4	6.2	7	1	2.1	0.5	8.3	1.3	1.3	4.9
DRONEDARONE	0.4	1.7	4.2	4.7	5.9	6.8	7.6	11.4	6.4	2.1	3.8	15.7	8.1	4.2	3	1.7	1.3	3.8	1.7	0.8	4.7
DROPERIDOL	0	2.9	2.9	3.6	8.6	3.6	12.9	5	5.7	6.4	2.9	16.4	8.6	5.7	0	0.7	0	9.3	1.4	0	3.6
DROPROPIZINE	0.7	1.3	5.3	6.7	5.3	7.3	5.3	6	5.3	5.3	2	12.7	4.7	9.3	2.7	5.3	0	7.3	2.7	0.7	4
DROSPIRENONE...1474	0	0.5	2	5.1	6.6	4.1	9.1	6.1	3.6	6.6	5.1	15.2	7.6	5.6	2.5	2	0.5	10.2	0.5	2	5.1
DROSPIRENONE...1475	0	1.9	3.8	3.8	3.8	4.8	6.7	8.7	5.8	6.7	6.7	22.1	0	3.8	2.9	1	1	9.6	1	1.9	3.8
DROTAVERINE	0	0.6	4.8	3.1	4.3	4.5	9.9	7.1	6.8	4.3	4	19.6	6.8	8	0.9	1.7	0.3	6.8	1.1	1.4	4
DROXIDOPA	0.3	0.7	4.9	4.2	7.3	3.1	10.1	8.7	4.9	3.8	2.4	16.7	6.6	5.2	1.7	2.1	0.3	6.9	2.8	1.7	5.6
DROXINOSTAT	0	0.5	4.7	7.3	7.3	2.6	7.8	6.2	4.1	3.1	3.6	16.1	9.8	3.6	5.2	3.1	0.5	5.2	2.6	1	5.7
DS2-(806622)	0	0.8	4.9	4.5	4.5	4.9	10.1	8.9	5.7	4	3.6	17.4	5.3	6.9	1.2	2	0.4	7.7	2.4	0.8	4
DU-728	0.4	0.4	2.8	5.6	6	3.6	11.2	6.4	5.6	4.8	2.8	19.3	7.2	6.4	2.8	1.6	0.4	4.8	2	2.4	3.2
DULOXETINE	0.2	0.9	4.3	3.7	6.6	4.6	9.4	8.2	5.5	3.9	3.4	18.5	6.6	6.6	0.9	1.4	0.7	7.8	1.4	1.8	3.7
DUP-697	0	1.8	4.4	3.9	6.6	4.8	7.5	7.9	3.9	5.3	3.5	18.4	5.7	6.1	2.6	0.9	0	6.6	2.2	1.8	6.1
DUTASTERIDE	0	1	5	3.9	5.7	3.4	9.4	7.8	5	5	3.4	18.3	6.5	5.7	1	2.1	1	7.6	1.8	1.6	4.7
DVD-111	0.3	1.5	4.5	1.8	5.6	3.9	8.3	9.8	5.3	5	3	19	6.5	5.6	1.5	2.1	1.2	7.1	1.8	2.1	4.2
DY131	0	0.6	4.7	3.2	6	4.7	7.6	9.2	5.7	4.1	4.1	19.3	6.3	7	1.9	1.3	0.6	6.6	0.9	1.9	4.1
DYCLONINE	0	0.7	4.7	3.3	5.3	5.6	11.3	7.3	5.6	5.6	4.7	15.3	6.3	5.6	1	2	0.7	7.3	1.7	1.7	4.3
DYDROGESTERONE	0	2.5	3.8	2.5	8.9	5.1	10.1	7.6	5.1	7.6	3.8	16.5	6.3	3.8	1.3	2.5	0	6.3	0	0	6.3
DYPHYLLINE	0	0.8	4.1	4.9	7.3	3.3	13	5.7	5.7	5.7	4.9	14.6	8.9	3.3	0	3.3	1.6	5.7	0.8	2.4	4.1
E-2012	0	0.9	4.4	3.1	7.9	5.7	4.8	9.2	4.8	5.2	5.2	17.9	6.1	5.7	1.3	1.7	1.3	9.2	1.3	0.9	3.5
E-4031	0	0.8	4.3	3.6	6.1	5.4	9	8.2	5.6	4.3	3.1	17.1	7.2	6.6	1.5	1.5	1	7.4	0.8	1.8	4.6
E-64	0	0.9	3.8	3.2	6.3	4.7	8.5	8.8	4.1	4.7	3.2	17.4	5.7	6.9	0.3	1.9	0.9	9.5	1.6	2.2	5.4
E7449	0	1.3	4.7	3.8	5.5	4.5	8.5	7.7	5.1	4.3	3.6	17.9	6.6	6.8	1.5	1.9	0.9	8.3	1.5	1.5	4.1
EBASTINE	0.3	1	4.2	4.5	7.8	3.9	7.4	9.4	6.5	5.5	3.6	18.1	8.7	5.8	1	1	1	3.9	0.3	1.3	4.9
EBPC	0	1.1	4	5.2	5.2	2.9	7.5	5.7	4	6.9	4	20.7	6.9	7.5	1.7	1.1	0	7.5	2.9	1.1	4
EBSELEN	0.3	1.1	4.5	4.5	6.2	3.4	9.1	8	5.7	4.5	2.8	19.6	5.4	5.1	2	2.6	0.9	7.4	1.4	1.4	4
ECABAPIDE	0.3	1	3.9	3.7	5	5	9.4	7	5.7	5	3.7	18.3	6.5	7	2.1	1	0.8	7	1.8	1.3	4.4
ECABET	0	1.3	6	6.7	7.4	2	10.1	5.4	2.7	4	6	19.5	6.7	6.7	0	1.3	0	6.7	1.3	2	4
ECAMSULE-TRIETHANOLAMINE	0.2	1	4.4	4	6	4.6	9.1	8.3	5	4.2	4	17.1	6.6	6	1.5	1.5	0.8	7.5	1.9	1.7	4.4
ECHINOMYCIN	0.2	1.1	4.4	3.8	6	4.4	8.4	8	5.1	4.4	3.7	17.9	6.9	6.2	1.5	1.8	0.7	7.9	1.5	1.6	4.4
ECONAZOLE	0.5	0	3.9	4.4	6.8	4.4	9.2	6.8	6.8	3.4	4.4	19.9	5.8	5.3	1.5	0.5	0.5	8.3	1	1	5.8
EDELFOSINE	0.7	0.7	2.9	6.6	4.4	3.6	10.2	10.2	3.6	5.8	5.8	16.1	5.8	5.8	1.5	1.5	0	8	1.5	0.7	4.4
EDITOL	0.2	1.4	4.8	3.4	5.5	4.6	8.4	9.1	5.5	4.8	3.2	17.5	5.9	6.2	2.1	1.4	0.5	8.4	1.8	1.6	3.9
EDOXABAN	0.2	1.2	4.1	3.7	5.7	5.1	8.2	8.2	5.5	4.3	4.1	17	6.6	6.4	2.1	1.6	0.6	7.6	1.4	1.8	4.7
EDOXUDINE	0	1.3	4.8	5.2	6.5	2.6	7	6.1	7	3.9	4.3	17.8	5.2	5.7	1.3	2.2	0.4	11.7	1.3	1.7	3.9
EDROPHONIUM	0.6	1.8	6.1	5.5	6.1	3	4.9	8.5	4.3	3	2.4	18.3	6.7	9.8	1.2	1.8	0.6	6.1	1.8	1.2	6.1
EFAPROXIRAL	0.3	1.1	3.3	4.1	5.8	4.9	9.1	9.3	6	4.4	3.6	17	7.1	5.5	0.3	2.2	1.1	8.2	0.8	1.4	4.4
EFAROXAN	0	0.6	4.4	6.3	6.3	3.2	10.1	6.3	8.2	4.4	2.5	15.2	4.4	6.3	1.3	3.2	0	6.3	1.3	1.9	7.6
EFATUTAZONE	0.3	1.5	4.2	3.9	6.6	4.5	7.2	7.5	5.7	4.5	3	18.3	6.9	6	1.2	1.2	0.9	8.7	0.9	2.1	5.1
EFAVIRENZ	0	1.6	3.4	4.2	6.1	3.7	8.2	7.6	5.5	3.9	3.7	19.2	7.6	5.8	1.1	2.4	1.1	6.3	2.1	2.1	4.5
EFINACONAZOLE	0	2.4	4.8	3	6.1	4.2	10.9	6.1	4.2	3.6	3	18.8	7.9	4.8	0.6	3	0	9.7	1.2	1.8	3.6
EFLORNITHINE	0.2	1	4.7	3.9	6.4	3.9	10.1	7.9	6.4	4.7	2.7	17	5.9	5.9	1	2.2	0.7	7.9	1.7	1.7	3.9
EFLOXATE	0.3	1.2	2.2	4.3	5.9	4.6	10.2	7.4	4.6	5.2	4.3	15.7	5.9	6.5	1.9	2.2	0.9	9	1.2	1.9	4.6
EFONIDIPINE-MONOETHANOLATE	0	1.6	4.7	7.1	4.7	3.1	10.2	5.5	7.1	3.1	1.6	17.3	3.9	8.7	2.4	1.6	0.8	7.1	2.4	0.8	6.3
EGF816	0	0.6	6.6	3.5	6.6	4.7	6	10.4	6.6	4.7	3.2	18.4	8.2	6	0.6	2.2	0	4.4	1.9	0	5.1
EGLUMETAD	0.3	1.3	3.7	4	6.3	4.2	9	8.2	5.3	4.2	3.4	16.1	6.3	6.9	2.4	1.1	0.5	8.7	2.4	1.3	4.5
EHOP-016	0.3	0.5	5	4	6.6	5	8	8.8	5.8	4.5	3.2	17.2	7.2	5.3	2.7	1.9	1.1	6.4	1.3	1.9	3.4
EIT-HYDROBROMIDE	0	1.4	6.1	6.1	4.7	2.7	10.8	7.4	4.1	4.1	3.4	13.5	6.8	9.5	2.7	2	0	5.4	1.4	2	6.1
ELACRIDAR	0	0.7	5.5	1.4	2.7	4.8	9.6	8.9	5.5	6.8	4.8	19.2	8.9	5.5	1.4	2.1	0	4.1	0	2.7	5.5
ELAFIBRANOR	0	1.2	2.7	4.1	6.5	4.4	8.6	8	3.8	4.7	3.2	18.6	7.1	6.5	1.2	2.1	0.9	7.7	1.2	1.5	6.2
ELAGOLIX	0	0.7	4.4	3.4	4.9	5.6	8.3	7.8	4.9	5.6	4.2	17.4	5.9	6.6	1	2.2	0.7	8.1	1.5	2	4.9
ELBASVIR	0	0.9	5	1.4	5.5	5.5	10.9	5.9	6.4	5.9	2.3	18.2	5.9	5.9	0.5	1.8	1.4	8.6	1.4	1.4	5.5
ELESCLOMOL	0.2	1.1	4.5	3.8	6	4.3	8.7	7.9	5.1	4	3.8	17.8	6.2	6.4	2.1	1.7	0.8	7.8	1.5	1.7	4.5
ELETRIPTAN	0.3	1.3	3.8	3.2	5.7	5.1	10.5	8.3	5.4	5.4	2.9	15.9	5.4	6.4	2.5	2.5	0.3	7.6	1.6	1.6	4.1
ELIGLUSTAT	0	0.4	3.1	3.6	4.5	5.4	9.9	7.6	6.3	5.8	4.9	17	5.4	6.3	0.9	2.2	0.9	6.7	2.7	2.2	4
ELIPRODIL	0	1.9	3.8	1.9	6.4	5.1	7.1	7.7	3.2	4.5	3.8	17.3	8.3	6.4	3.8	1.9	0	6.4	1.9	1.9	6.4
ELLAGIC-ACID	0	0.8	4.2	4.2	6.1	5.3	8.7	7.2	4.2	4.9	3.8	16.7	8	6.5	1.5	2.7	0.8	6.8	1.1	1.9	4.6
ELTANOLONE	0.3	1.4	4.3	4.6	6	4.6	9	7.6	4.9	4.6	3.3	15.5	7.1	7.1	1.9	1.6	0.8	7.6	1.9	1.9	4.1
ELTOPRAZINE	0.3	1.1	4.1	2.2	6.4	5	8	7.2	5	5.2	3.6	15.5	7.7	6.6	1.4	2.2	1.1	9.7	1.4	1.7	4.7
ELTROMBOPAG	0	0	4.8	5.6	6.7	3.7	8.1	6.7	5.9	5.2	2.6	15.9	6.3	4.8	3	3	1.1	8.5	1.9	0.7	5.6
ELUXADOLINE	0	1.4	3.2	2.8	6	5.3	8.4	7	4.6	5.6	4.9	14.4	7.7	6.7	1.4	2.5	1.1	8.4	1.1	2.5	5.3
ELVITEGRAVIR	0.4	0.4	3.4	4.5	6.4	5.3	7.2	10.6	5.3	4.5	3	16.6	7.2	5.7	1.5	1.9	1.5	5.3	2.3	1.9	5.3
EMBELIN	0	0.3	4.8	4.5	4.8	5.5	9.6	6.9	5.8	2.7	4.5	17.5	6.2	6.9	2.4	1.4	0.7	8.2	1.4	1.7	4.1
EMD-1214063	0.5	1.4	3.8	2.4	9.1	3.3	8.1	9.1	6.2	6.7	3.3	15.8	9.1	7.7	2.4	1.9	0.5	2.4	1	1	4.3
EMD-386088	0	1.2	4	5.1	4	6.7	8.7	8.3	5.5	4.3	4.3	16.2	6.7	7.5	1.2	2	1.2	6.3	1.6	2	3.2
EMD-53998	0.3	1.9	5.3	4	6.8	3.4	7.7	9	5.9	5.3	1.9	16.4	7.7	6.5	0.6	1.2	0.6	8.4	1.5	1.9	3.7
EMD-66684	0	1.3	4.8	3.8	6.6	4.3	8.2	6.6	5.4	4.8	3.8	17.1	6.4	6.9	1	1.5	0.8	8.7	1.5	1.8	4.6
EMEDASTINE	0.2	0.9	4.5	3.4	5.8	4.5	9.2	8.7	5.2	4.3	3.6	16.8	6.7	6.3	1.3	1.6	0.7	8.1	2.2	2	4
EMETINE	0.2	1.1	4.3	3.8	6.1	4.7	8.9	8.1	5	4.3	3.8	17.5	6.8	6.4	1.6	1.6	0.7	7.7	1.6	1.6	4.3
EMODIN	0.2	0.8	4.5	3.1	6.2	4.5	8	8.2	5.6	3.9	3.3	17.3	7.2	6.6	1.9	1.9	0.8	8.2	1.4	1.6	4.5
EMORFAZONE	0	0.9	2.6	2.6	4	4.4	7.9	4.8	6.6	5.7	6.2	18.1	5.3	7.9	0.9	2.6	1.8	8.8	2.2	2.6	4
EMOXIPIN	0	1.2	2.4	6	4.8	6	9.6	10.2	4.8	6	4.2	15.7	6	6	1.2	2.4	0	6	0.6	1.2	5.4
EMPAGLIFLOZIN	0	0.8	3.1	3.4	6.8	4.5	9.6	6.8	5.6	4.8	4.5	18.6	7	6.5	1.1	2.5	1.1	7.6	1.4	2	2.3
EMTRICITABINE	0	1	4.2	4.2	5.9	4.6	5.6	8.2	5.6	4.9	3.9	17.3	7.5	6.5	2.3	1.6	1	9.2	2	0.7	3.9
ENALAPRIL	0	0.5	4	3	4.5	4.5	7	8.5	6.5	5	2	17.6	6	7.5	3.5	1.5	1	7.5	2	2	5.5
ENALAPRILAT	0	1.9	2.8	2.8	2.3	5.1	12.1	3.3	5.1	5.1	3.3	20.5	8.4	4.2	1.9	3.3	1.4	7.9	1.9	1.4	5.6
ENASIDENIB	0	0.6	4.3	2.7	7.6	5.2	6.1	9.1	4.9	5.2	3	17.7	6.7	6.7	0.6	2.1	0.6	7.6	1.8	1.5	5.8
ENCIPRAZINE	0	1.2	4.5	4	7.7	4	7.7	7.3	4	4	5.3	19.4	7.7	5.7	1.6	1.6	0.8	7.3	0.4	0.8	4.9
ENDO-IWR-1...3382	0	1	4.4	3.4	5.7	3.1	9.6	6.2	4.4	5.2	3.1	19	7.5	6.5	2.3	1.8	0.3	8.1	2.1	1.6	4.7
ENDO-IWR-1...3383	0.5	2.2	3.8	2.7	4.9	4.9	10.3	4.3	3.3	8.2	7.1	17.9	8.2	6.5	2.7	2.7	0	1.6	1.1	2.2	4.9
ENFLURANE	0.6	1.7	3.3	4.4	8.9	4.4	8.9	3.3	5.6	5	3.9	18.9	2.8	8.9	2.2	1.7	0.6	8.3	2.8	0.6	3.3
ENILCONAZOLE	0	1.2	3.7	4.9	5.3	6.2	10.7	6.6	7	2.5	3.7	17.7	7	4.9	2.5	2.5	0.8	6.6	1.6	0.8	3.7
ENISAMIUM-IODIDE	0.3	1.5	4.5	3.3	6.3	5.4	8.7	8.4	6.3	4.2	3.6	15.6	5.7	7.2	1.8	1.2	1.2	8.7	1.2	1.8	3.3
ENMD-2076	0.3	1	5.2	4.7	5.5	2.6	9.1	6	5.7	4.7	3.9	19	7	5.2	2.9	1.8	0.8	6.2	1.8	1.8	4.7
ENOCITABINE	0	0.3	4.4	4.9	7	4.7	7.5	8.8	5.2	5.4	2.8	18.1	5.9	7.2	2.3	1.3	0.5	6.2	1.6	1.3	4.7
ENOXACIN	0	0	2.9	4.2	5.5	3.2	9	8.4	6.8	4.8	3.9	17.7	6.1	6.4	1.6	1.9	1	8	1.9	1.9	4.8
ENOXIMONE	0	1	3.3	3	5.6	4.6	11.5	7.9	4.3	4.9	3.6	15.8	6.6	5.3	0.7	2	1	10.9	1.6	2	4.6
ENOXOLONE	0	0	6.4	7.3	6.4	5.5	10	6.4	6.4	4.5	7.3	11.8	7.3	5.5	2.7	1.8	0	5.5	0.9	1.8	2.7
ENPROFYLLINE	0	2	3.3	3.3	5.3	3.3	10.7	6.7	7.3	4	3.3	16	7.3	6.7	1.3	1.3	0.7	8.7	2	2.7	4
ENROFLOXACIN	0.3	0.5	4.2	3.1	6.5	3.7	8.4	7.3	4.4	3.9	3.7	18	6.8	6.8	2.1	2.6	1	8.9	1.6	1.8	4.4
ENTACAPONE	0	0.9	3.7	4.7	7	4.2	9.3	6.5	5.1	5.6	3.3	18.7	4.7	7	1.4	1.4	0.9	6.5	1.9	1.9	5.1
ENTECAVIR	0.3	1.2	4.7	2.1	5.6	5	10.4	7.4	3.9	5.3	3.9	18.1	7.4	7.7	1.5	1.5	0.9	6.5	1.2	1.2	4.2
ENTINOSTAT	0.2	0.8	4.7	3.3	6	4.7	8.2	7.8	5.4	4.1	3.7	18.1	6.4	5.6	2.3	1.6	0.8	8.2	1.9	1.8	4.5
ENTRECTINIB	0.4	0.8	7	4.3	6.2	4.3	7	5.4	8.2	5.8	2.7	17.9	7.4	7	1.6	2.3	0	5.1	0.8	0.8	5.1
ENZALUTAMIDE	0	1.2	4.4	5	6.7	4.4	8.8	6.7	6.7	3.2	4.1	17.6	5	7.3	2.1	1.2	1.2	7.9	1.2	1.2	4.1
ENZASTAURIN	0	0.9	4.7	2.7	7.7	4.2	10.4	8.6	3.3	4.7	4.2	16.3	7.4	6.5	2.1	2.7	0.6	7.1	1.8	0.6	3.6
EO-1428	0.5	0.5	3	3.5	6	5.5	8.5	7	5	6	5.5	13.9	10	8	2	1.5	1	3.5	1.5	3	5
EPALRESTAT	0	1.4	5.1	2.7	6.2	3.8	9.2	7.9	4.8	4.8	2.4	19.2	5.5	7.5	0.7	2.4	1	7.9	1.7	0.7	5.1
EPEREZOLID	0	1.4	5.6	4.2	6.3	4.6	8.8	7.7	3.9	5.6	3.2	13.7	6.7	8.1	1.4	2.5	0.7	7.7	1.1	2.1	4.6
EPERISONE	0	1.7	5.2	3.1	5.6	4.2	10.1	9.1	5.2	4.5	4.5	17.8	4.5	7.3	0.7	1	0.7	8.7	0.7	1.7	3.1
EPHEDRINE	0	1.1	2.2	6.5	6.5	1.1	9.8	8.7	6.5	5.4	4.3	22.8	6.5	5.4	1.1	1.1	0	1.1	4.3	1.1	4.3
EPHEDRINE-(RACEMIC)	0.5	1.6	3.2	3.2	5.4	3.2	11.8	10.8	6.5	2.7	5.4	17.2	5.4	7	0	1.1	1.1	6.5	1.6	0.5	5.4
EPIANDROSTERONE	0.2	1.1	3.9	4.6	6.2	4.8	8.7	7.5	5.3	5	4.3	16.7	6.4	6.8	0.9	1.8	0.5	7.8	1.6	1.4	4.6
EPICATECHIN-GALLATE-(-)	0	0.8	3.6	3.2	7.5	4.7	8.7	9.1	4.3	5.5	2.8	16.6	5.1	6.7	0.8	2	1.6	7.5	1.2	2.4	5.9
EPINASTINE	0	1.8	3.6	3	5.4	4.8	7.8	9.6	6.6	6.6	4.2	19.2	6	4.8	0.6	1.2	1.2	9	0.6	2.4	1.8
EPINEPHRINE	0.3	0.9	4	3.7	4.6	5.3	9	9.6	5	4.6	2.8	17.3	8.4	8	0.6	1.9	0.3	5.9	2.2	0.9	4.6
EPIRIZOLE	0.4	0.4	2.1	5.1	7.3	3	8.1	6.4	6	4.7	4.3	16.2	5.6	8.5	1.3	2.6	1.3	7.3	1.7	1.7	6
EPIRUBICIN	0.2	1.1	4.3	3.8	6.1	4.5	9	8.1	5	4.3	3.8	17.4	6.6	6.5	1.8	1.6	0.7	7.7	1.8	1.6	4.3
EPITIOSTANOL	0.2	1	4.5	4	5	4.8	9.5	8.3	5.5	5.2	3.1	16	7.4	6.9	1.7	1.2	0.5	8.1	1	1.7	4.5
EPLERENONE...1998	0	0	4.8	4	5.6	3.6	11.5	7.5	7.1	4.4	4.8	18.3	6	6.3	0.8	1.2	1.2	6.7	1.2	2	3.2
EPLERENONE...1999	0.3	0.5	4.9	2.4	6.5	4.3	6.5	10	6.8	3.3	2.7	16	7.9	6.8	1.6	1.9	1.1	7.6	1.9	1.6	5.4
EPOPROSTENOL	0	1.1	4	1.7	5.1	4.6	11.4	6.9	6.9	5.7	4	16.6	8.6	7.4	1.7	0.6	1.7	5.7	0.6	1.7	4
EPOTHILONE-A	0.2	1.1	4.3	4	6.2	4.3	9.1	8.3	5.3	4.2	3.8	17.7	6.8	5.5	1.5	1.9	0.8	7.7	1.5	1.7	4.2
EPOTHILONE-B	0.2	1.2	4.6	3.9	6	4.4	9.1	8.1	5.4	4.2	3.5	17.3	6.7	6.2	2.3	1.2	0.8	7.5	1.9	1.5	4
EPOTHILONE-D	0.2	1.2	4.4	3.9	6.4	4.2	9.1	8.3	5.2	4.1	3.7	17.8	6.8	5.6	1	1.9	0.8	8.1	1.5	1.7	4.2
EPRAZINONE	0.3	1.3	3.2	3.7	6.1	4.8	8.8	8.5	5.9	3.5	2.7	17.3	5.9	7.2	1.3	2.1	0.8	8	1.6	1.9	5.1
EPRINOMECTIN	0.4	0.7	3.6	5.7	6	3.6	7.8	9.3	4.6	5.3	3.6	19.6	7.1	5.7	1.8	2.1	1.1	5.7	1.4	1.4	3.6
EPROBEMIDE	0	0	2.7	3.4	7.3	4.6	9.9	7.6	5	5.3	3.4	14.1	6.9	6.9	1.9	2.3	0.8	8.4	1.5	1.9	6.1
EPRODISATE	0	1.2	2.6	3.5	4.4	3.8	8.8	8.2	3.2	5.6	5	18.2	9.1	7.6	0.6	2.1	0.9	9.4	0.9	1.8	3.2
EPROSARTAN	0.2	0.6	4.5	3.4	5.9	3.9	8.9	8.1	5.3	4.1	3.4	18.7	7.1	6.3	1.4	1.4	0.8	8.3	1.4	1.8	4.5
EPTIFIBATIDE	0.3	0.7	4.5	4.8	5.2	5.2	8.3	9	6.2	4.2	3.5	15.9	4.5	8	2.4	1.7	0.3	7.6	1.4	2.4	3.8
EPZ-5676...2210	0.4	1.2	5.6	5.6	7.5	4	7.5	9.5	5.2	5.2	3.6	15.9	4.8	6	2	2	1.6	6.3	1.2	1.2	4
EPZ-5676...2211	0.6	0.6	3.2	6.5	7.1	2.6	8.4	11.6	6.5	1.3	0.6	21.3	8.4	5.8	1.9	1.9	1.3	1.9	1.9	2.6	3.9
EPZ004777	0	0.8	3.2	4	9.1	3.2	8.7	7.5	5.5	3.6	3.2	16.6	7.5	6.3	2.8	2.4	1.2	8.3	2.4	0.8	3.2
EPZ005687	0.3	1.1	4.6	4.1	5.5	4.1	7.4	7.4	6	5.5	3.6	17.5	5.5	5.5	1.1	1.6	0.8	8.7	2.5	2.2	5.2
EQUILIN	0	0.9	6.6	4	6.6	2.7	12.8	7.5	6.2	4.4	3.1	20.8	4.4	5.3	0.4	1.8	0.9	5.8	0.9	1.3	3.5
EQUOL...3171	0.3	1	4.9	3.9	5.2	4.9	8.6	7.5	6	4.9	3.4	17.1	6.8	5.7	1.3	1.3	0.8	7.8	1.8	2.1	4.7
EQUOL...3172	0.3	1	4.4	5.4	6.1	5.1	10.8	7.4	3.4	3.4	3	15.5	7.8	7.1	2.4	1.4	0.3	6.8	1.7	2.4	4.4
ER-27319	0.2	1.1	4.4	3.8	6	4.4	8.4	8	5.1	4.4	3.6	17.9	6.9	6.4	1.5	1.8	0.7	7.8	1.5	1.6	4.4
ERASTIN	0.5	0.9	2.3	5.9	3.2	3.2	12.2	5.4	0.9	5.4	3.6	20.7	9.5	7.2	3.6	2.3	0.9	4.1	3.2	1.4	4.1
ERCALCITRIOL	0.2	0.5	4.7	4.2	5.7	5.7	6.6	8.4	6.1	5.2	3.2	18.4	7.1	6.4	1.5	1.5	0.7	6.6	2	1.7	3.7
ERDAFITINIB	0.4	1.1	3.6	4.3	4.3	3.9	12.5	5.4	5.4	6.1	3.9	15.8	7.2	5.7	0.7	2.5	0.4	7.5	1.4	1.8	6.1
ERDOSTEINE	0	0.5	4.2	4.2	6.6	4.7	9	8	4.7	3.8	4.2	20.3	6.6	6.6	1.9	1.4	0.5	5.2	1.4	2.4	3.8
ERGOCALCIFEROL	0	2.1	1.7	2.1	5.4	4.6	8.8	5.4	6.3	5	4.6	19.2	8.4	5.9	0.4	2.1	0.8	8.4	1.7	2.1	5
ERGONOVINE	0.3	0.3	4.2	3.6	6.4	3.6	10.3	7	5.3	3.9	4.2	16.4	7	7.5	1.4	1.7	1.1	8.4	1.4	1.4	4.7
ERLOTINIB	0	0.7	7.1	3.9	2.9	4.6	7.9	11.1	8.2	4.3	4.3	18.9	8.9	3.2	1.1	0.4	0.7	5	1.1	0.7	5
ERTEBEREL	0	0.7	5.4	3	5.4	5.4	7.7	7.7	4	2.3	3.7	21.5	8.4	6.7	1.7	0.7	0	7.4	1.7	1.7	5
ERTUGLIFLOZIN	0	0.3	4.2	4.2	5.8	3.2	7.8	9.1	5.8	3.6	2.9	16.2	8.1	5.5	2.9	1.6	1.3	8.1	1.3	2.3	5.5
ERYTHRITOL	0	1.5	4.5	5.7	3.8	5.7	12.5	10.2	4.2	3	2.6	16.6	6	5.7	1.9	1.5	0.8	7.2	2.3	1.1	3.4
ERYTHROMYCIN-ETHYLSUCCINATE	0.3	0.3	4	4.3	6.3	4.8	8.5	8.5	6	4.6	4.6	16.8	6.6	4.8	1.4	1.4	0.9	8.3	2.6	0.9	4.3
ERYTHROMYCIN...3466	0	1.1	3.3	3.3	7.1	3.3	10.4	6.6	4.9	6.6	2.7	19.7	6	6	3.3	1.6	0.5	4.9	0.5	1.1	7.1
ERYTHROMYCIN...3467	0	1	4.5	5	4.5	5.5	8.5	8	3	5	4	16	7.5	6.5	2	3.5	0.5	7	2	1	5
ERYTHROSINE	0	0.7	5	5	4.3	5.6	9.3	7	5.3	5	2.3	17.6	6.6	6.3	1.3	1.3	1.3	7.6	1.3	2.3	4.7
ESAPRAZOLE	0	0.4	4.1	3.7	4.1	4.6	6.6	6.2	5.8	6.6	4.1	18.7	8.7	5.4	0.4	2.5	0.8	6.6	1.7	3.3	5.4
ESCITALOPRAM	0	1.8	6.2	4.9	4.4	5.3	11.6	6.2	5.3	4	3.6	14.7	6.7	7.6	2.7	2.2	0.4	6.2	0.9	1.3	4
ESCULIN	0	1.2	4.8	4.8	8.3	2.4	13.1	11.9	3.6	7.1	6	11.9	3.6	7.1	0	0	1.2	8.3	2.4	1.2	1.2
ESLICARBAZEPINE-ACETATE	0	1.2	3	4.8	4.8	5.4	7.8	8.7	4.8	4.2	4.2	17.4	6	6.6	2.4	2.1	0.6	8.7	1.2	1.5	4.5
ESMOLOL	0	1	5	4	4	5.9	7.9	10.9	4	6.9	3	9.9	6.9	11.9	3	2	1	2	1	2	7.9
ESOMEPRAZOLE	0.3	1.3	4.3	4.1	5.4	4.9	8.2	8.2	5.6	3.3	4.1	18.2	6.1	6.9	1.5	1.8	0.8	7.4	1.3	1.8	4.6
ESTETROL	0.5	0.9	5.4	2.3	6.8	6.3	9.5	5.9	4.5	5	4.1	11.3	9	6.8	0.5	2.3	0.5	9	2.3	2.7	5
ESTRADIOL-ACETATE	0.4	0.7	6.4	2.1	5.7	3.6	10	9.3	4.6	6.1	4.6	17.1	6.1	6.4	0.7	1.8	1.4	8.9	0.7	1.1	2.1
ESTRADIOL-BENZOATE	0	1.5	4.4	4.8	7.7	4.8	9.6	7	7	4.1	3.7	17.7	5.5	5.2	1.8	0.7	1.5	6.6	0.7	1.5	4.1
ESTRADIOL-CYPIONATE	0.2	1.1	4.8	3.9	4.3	3.9	10	8	6.2	3.2	2.5	18.7	6.2	6.2	0.9	2.3	0.9	8.4	1.8	1.8	4.8
ESTRADIOL-VALERATE	0	1.3	4.6	4.6	5.9	5	9.2	9.7	3.8	4.2	2.9	17.6	5.5	4.6	2.9	2.5	0.4	6.7	2.1	1.7	4.6
ESTRADIOL...1961	0.3	1.2	4.3	3.7	5.8	4.6	9.8	6.1	5.5	4	3.4	18.3	7	6.1	1.8	1.5	0.6	7.9	2.1	2.1	4
ESTRADIOL...1962	0	3.2	3.2	3.2	7.9	3.2	9.5	9.5	3.2	7.9	4.8	11.1	4.8	3.2	1.6	3.2	0	11.1	1.6	1.6	6.3
ESTRAMUSTINE	0	1	5.6	4	5.3	6.6	7.6	7.3	5	4	2	19.8	7.6	4.3	2.6	0.7	0.3	6.9	2	2	5.6
ESTRAMUSTINE-PHOSPHATE	0	0.4	4.9	2.8	6.9	4.5	11	8.1	6.1	3.7	4.5	17.5	5.7	5.7	1.6	1.6	0.8	6.5	0.8	1.2	5.7
ESTRIOL	0.5	1.8	2.7	3.7	7.3	3.7	11.9	5	5.5	4.6	4.1	16.4	7.3	7.8	2.3	0.9	0.5	7.3	0.9	1.4	4.6
ESTRONE...4084	0	1.7	5.3	5	6	4.3	9.3	6.6	4.6	5.3	3.3	17.2	5.6	6	2	2	0.3	7.3	1.7	2.6	4
ESTRONE...4085	0.7	2	2	4.7	5.4	2	8.1	7.4	6.1	4.1	2	15.5	10.1	5.4	2	2.7	0	12.2	0.7	1.4	5.4
ESTROPIPATE	0	1.3	5.9	4.2	6.3	5.5	7.6	7.6	4.6	5.5	1.7	19.8	7.2	5.1	2.5	1.7	0	6.3	1.7	0.8	4.6
ESZOPICLONE	0.3	0.5	4	4.3	6.4	4.8	9.3	8.8	5.6	5.3	4	16	5.9	5.6	0.8	2.1	0.5	8.2	1.6	2.1	4
ETACRYNIC-ACID	0	0.6	4.1	2.4	6.5	7.6	10	7.1	5.3	4.7	5.9	18.2	7.1	3.5	0.6	3.5	1.2	5.3	1.2	2.9	2.4
ETAFENONE	0	2	4.6	3	5.6	4.6	7.6	6.6	5.6	7.1	3	16.2	7.6	5.6	1	3	0.5	8.1	2.5	2	3.6
ETAMSYLATE	0	1.5	4.4	4.4	6.4	2.5	7.8	5.4	3.9	4.9	2.5	17.6	8.3	8.3	2	2	1	7.4	1	2.5	6.4
ETANIDAZOLE	0	0.6	5	4.4	7.5	2.5	11.2	7.5	4.4	2.5	4.4	14.4	5.6	8.8	1.9	3.1	0.6	8.1	1.9	1.2	4.4
ETAZOLATE	0.2	0.7	3.9	3.7	5.7	4.4	9.2	7.8	4.6	4.8	3.4	17.7	7.4	6.9	2.1	1.8	0.7	6.9	1.6	1.4	5.1
ETEBENECID	0.2	1.3	4.2	3.6	6.2	4.5	9.1	7.3	5.3	4.2	3.8	17.1	7.6	6.2	1.8	2	0.7	8.7	1.1	1.3	3.6
ETHACIZIN	0	1.6	3.5	2.4	5.1	5.5	12.2	6.7	2.8	4.7	3.1	15.4	6.7	6.7	0.8	2.4	0.8	9.8	2	2	5.9
ETHACRIDINE-LACTATE-MONOHYDRATE	0.2	0.9	4.4	4.2	5.8	5.1	10.5	8.2	6.5	3	4.2	16.6	7	6.1	1.2	1.4	0.7	7.7	1.9	1.2	3.3
ETHAMBUTOL	0	1.2	4.7	4.1	10	2.9	10.6	7.6	5.3	5.9	1.8	19.4	4.1	5.3	1.8	0.6	0.6	3.5	1.8	2.4	6.5
ETHAMIVAN	0.5	1.6	5.2	4.7	5.2	4.7	10.9	7.3	5.2	3.6	3.1	15	7.3	7.8	2.6	2.6	0.5	5.7	1.6	0.5	4.7
ETHAVERINE	0.6	0.6	3.6	4.8	6	6	8.9	8.9	6.5	4.2	4.2	13.1	7.7	8.9	3	1.2	0.6	2.4	1.2	1.8	6
ETHENZAMIDE	0	1	3	5.9	5	4	7.9	8.9	4	7.9	5.9	13.9	7.9	7.9	4	2	0	4	3	0	4
ETHIMIZOL	0	0.8	5	3.8	5	4.2	8.1	7.3	5.4	4.6	4.2	19.2	6.5	6.2	1.9	1.9	1.2	6.5	3.1	1.5	3.5
ETHINYL-ESTRADIOL	0	0.3	4.4	3.4	5.7	4.7	8.6	8.9	5.7	5	3.4	16.4	7.6	6.5	2.1	1.3	0.5	7.3	2.1	1.6	4.4
ETHIONAMIDE	0.3	0.7	3.6	5.2	5.9	3.9	11.5	6.6	5.2	4.3	4.3	18.7	7.2	6.2	1.3	0.3	0.3	7.5	1.6	1	4.3
ETHISTERONE	0	2.2	5.5	7.7	6.6	4.4	6.6	4.4	6.6	5.5	2.2	17.6	5.5	4.4	1.1	3.3	2.2	7.7	2.2	0	4.4
ETHOPABATE	0.6	1.8	3.6	4.8	4.2	5.4	12	9	3	6	3	20.5	3.6	7.2	0.6	2.4	0	3	1.2	3	4.8
ETHOSUXIMIDE	0.3	0.9	3.8	3.8	5.4	5.4	10.4	7.3	4.1	3.8	4.1	17	5.4	6.3	2.2	1.6	0.9	9.1	1.6	1.3	5.4
ETHOTOIN	0	0.8	1.5	4.5	6.8	7.5	12	5.3	3.8	6.8	4.5	16.5	7.5	5.3	0.8	2.3	0.8	5.3	0.8	1.5	6
ETHOXZOLAMIDE	0.7	0	5	2.9	7.1	2.9	7.9	9.3	5.7	7.1	4.3	16.4	7.9	5.7	1.4	0.7	0.7	5.7	2.1	3.6	2.9
ETHYL-PARABEN	0	0.7	3.9	5.3	6.7	3.9	8.5	7.8	6.7	5	3.2	17.4	6.4	6	2.1	1.8	0.7	6	2.8	1.1	3.9
ETHYL-VANILLIN	0	1.4	4.4	3.3	6	4.9	8.8	8.8	5.6	4.4	3	16	7.7	5.6	1.9	1.6	0.7	8.1	1.4	1.9	4.4
ETHYLENEDIAMINETETRAACETIC-ACID	0.3	1.7	4.4	4	5.4	4	8.1	8.4	5.4	5.7	2	16.5	7.1	6.7	2.4	2.7	1	8.1	1	1	4
ETHYLNOREPINEPHRINE	0	1.4	3.1	4.9	4.5	4.5	9.8	8.4	6.3	5.2	3.1	18.5	5.6	6.6	1.7	2.1	0.7	5.2	2.1	1.7	4.2
ETHYNODIOL-DIACETATE...2861	0.2	1	4.5	4.5	5.2	2.5	9.7	7.4	5.2	5.7	4	18.1	6.5	6.2	1.7	1.7	1	8.7	1.2	1.2	3.7
ETHYNODIOL-DIACETATE...2862	0.3	1	3.5	3.8	6.1	5.4	7.3	7	5.4	4.5	4.1	18.2	5.7	6.4	1.3	2.2	0.6	8.3	2.5	2.2	4.1
ETICLOPRIDE	0	1.7	4.3	2.6	5.2	3.5	9.6	12.2	6.1	8.7	3.5	13.9	6.1	7	1.7	1.7	0.9	6.1	1.7	1.7	1.7
ETIDRONIC-ACID	0	0.6	4.5	5.1	4.5	8.3	9	5.1	3.2	5.8	3.2	12.8	5.8	8.3	1.3	1.9	1.3	10.9	2.6	1.9	3.8
ETILEFRINE	0.3	0.9	4.3	4.9	5.5	4.6	8.4	8.1	4.3	4.9	2.9	16.7	7.5	6.9	1.2	1.7	0.9	7.8	2.3	1.7	4.3
ETILEVODOPA	0.4	0	3.8	3.8	7.2	3	10.9	7.5	4.9	4.5	3	14.7	6	7.5	1.1	2.6	1.1	9.1	2.3	2.3	4.2
ETIZOLAM	0	2	2	3.2	5.6	4	9.1	6.7	6.7	3.6	4	15.9	7.1	7.9	2	2.4	0.8	9.9	1.6	1.6	4
ETODOLAC	0	0.9	6.2	3.5	3.5	2.7	8.8	4.4	4.4	3.5	4.4	22.1	8	6.2	3.5	1.8	0.9	7.1	4.4	2.7	0.9
ETOFENAMATE	0.3	1.3	4	3.4	4.8	4.5	8.8	8.8	4.8	4.5	4.2	17.8	6.4	5	1.3	2.4	0.5	9	1.6	1.6	5
ETOFIBRATE	0	1.4	4.1	9.5	1.4	5.4	5.4	10.8	6.8	4.1	2.7	17.6	9.5	5.4	0	2.7	0	4.1	1.4	1.4	6.8
ETOFYLLINE	0	0	3	3	6	4.2	9.6	6.6	3.6	6.6	3	21	4.8	6.6	1.8	1.2	0	10.2	1.2	2.4	5.4
ETOFYLLINE-CLOFIBRATE	0	2.1	3.2	1.6	6.4	4.8	7.4	9.6	5.9	5.9	5.9	17	6.9	5.3	1.6	2.7	1.6	3.7	1.1	2.7	4.8
ETOMIDATE	0	1.1	5.3	4.9	5.3	4.2	8.8	8.1	5.3	5.3	2.5	15.8	6.3	6.3	1.4	1.4	1.4	8.8	1.4	2.1	4.6
ETOMOXIR	0.2	1.1	4.3	3.6	6.3	4.7	8.9	8	5.1	4.3	3.8	17.6	6.5	6.3	1.3	1.8	0.7	7.8	1.6	1.6	4.3
ETONOGESTREL	0.3	1.4	4.9	3.7	4.6	4.3	7.8	9.5	5.5	5.8	3.2	16.4	6.1	6.9	1.4	2	0.6	7.8	1.2	1.7	4.9
ETOPOSIDE	0.2	1.1	4.6	3.9	4.6	3.9	9.1	7.7	5.7	3.4	3.4	18.9	7.5	5.9	2.1	1.1	0.9	8	1.6	1.6	4.8
ETOPOSIDE-PHOSPHATE	0	1	4.7	4.7	4.7	4.3	9.7	8.7	5	4	4	16.1	6.4	4	1.3	2	0.7	9.4	2	2	5.4
ETORICOXIB	0	2.3	6.3	2.9	7.4	4	8	5.7	5.1	6.3	4.6	15.4	5.1	7.4	1.1	3.4	0	6.3	1.7	0.6	6.3
ETOSALAMIDE	0	0.6	5.5	4.3	6.1	2.4	6.7	4.9	4.9	6.7	4.3	18.9	7.3	8.5	4.3	1.8	0	4.3	1.8	3	3.7
ETP-46464	0.4	0.4	3.7	4.8	4	4.8	7.7	9.5	5.5	4	4	20.5	9.2	5.5	1.8	1.1	1.1	5.5	1.5	1.1	4
ETRAVIRINE	0	0.9	1.9	7.5	8.4	3.7	7.5	6.5	5.6	2.8	4.7	19.6	3.7	10.3	0.9	1.9	0	5.6	0.9	0.9	6.5
EUGENOL	0.5	1	4.3	3.4	6.2	3.4	9.6	7.7	6.7	4.8	3.8	19.7	5.8	5.8	1	1.4	0.5	6.7	2.4	2.9	2.4
EUPATILIN	0.4	2.2	5.2	5.6	7.8	4.7	9.5	4.7	3.4	5.2	3.9	12.5	7.3	8.2	1.3	3.4	0.9	5.2	1.7	2.6	4.3
EVACETRAPIB	0	1.8	6.4	2.9	5.3	5.8	6.4	8.8	4.7	2.9	5.3	19.3	8.2	7.6	1.2	1.2	0.6	8.2	0	1.8	1.8
EVANS-BLUE	0	2	2.9	3.7	7.8	3.7	10.6	7.3	4.5	4.5	3.3	15.5	6.9	5.7	1.6	2.4	0	9.4	2	1.6	4.5
EVATANEPAG	0	1.2	3.5	2.9	4.6	4.6	8.7	6.9	3.5	6.4	2.9	18.5	6.9	8.7	1.7	1.2	1.7	8.7	1.2	1.2	5.2
EVEROLIMUS	0	0.9	5	4.7	2.5	4.1	11	7.8	6.3	4.4	4.7	19.4	8.2	4.7	1.3	1.3	0.9	5.3	1.3	1.6	4.7
EVODIAMINE	0.2	1.2	4.5	3.5	5.8	4.5	8.9	8.4	5.3	3.9	3.9	17.7	7	6	1.4	1.8	0.8	7.6	1.6	1.6	4.7
EVP-6124	0	1.5	3.4	4.4	6.4	4.9	8.4	5.4	3.9	4.4	1.5	20.2	8.9	7.4	3.4	2	1	5.4	2	1.5	3.9
EVP4593	0.3	0.9	5.2	1.9	6.5	4.3	8.3	9	5.2	3.1	4.9	17.3	7.7	6.2	1.2	0.9	0.6	7.4	2.2	1.5	5.2
EX-527	0	1.8	3.7	5.5	5.5	4.1	6.8	9.1	4.6	5.5	1.8	18.3	5.9	7.3	1.8	3.2	0.9	6.4	1.8	1.8	4.1
EXALAMIDE	0	0.9	5.4	4.1	3.8	3.5	9.2	8.2	5.4	4.4	4.4	19.3	5.7	6.3	1.6	2.2	0.9	5.7	1.9	1.6	5.4
EXAMORELIN	0	0.4	3.3	2.9	4.1	5.7	10.6	6.1	4.5	6.5	2.4	19.2	5.7	6.9	1.2	2.9	1.2	7.8	2	2	4.5
EXATECAN-MESYLATE	0.2	1.1	4.3	3.8	6	4.5	8.7	8.1	5.1	4.3	3.6	17.5	6.9	6.5	1.6	1.8	0.7	7.8	1.6	1.6	4.3
EXEMESTANE	0.3	1.4	5.2	3.8	5.5	3.4	11	6.9	6.6	4.1	3.8	15.9	6.2	4.1	1	1.4	0.7	10.3	1.7	2.1	4.5
EXHERIN	0	0.5	5.8	2.6	5.8	6.3	9	8.5	5.3	3.2	5.3	15.9	6.3	7.4	0.5	2.6	0.5	6.3	2.6	0.5	4.8
EXIFONE	0.5	0.5	4.5	6.3	6.3	3.2	8.6	6.8	4.1	6.3	3.6	14.5	8.6	6.3	2.3	1.8	0.5	5.9	2.7	2.7	4.1
EXISULIND	0	0.7	5.4	2.7	5.4	4.8	14.3	4.1	3.4	6.1	4.1	14.3	10.2	4.1	1.4	4.8	0	5.4	1.4	0.7	6.8
EXO-1	0	1	3.9	3.9	5.1	4.1	9.5	8.7	4.1	4.4	2.8	17.7	6.2	7.7	1.5	1.8	1	8.2	1.8	1.8	4.6
EZATIOSTAT	0.6	0.6	3.8	1.3	2.5	5.7	10.7	6.9	5.7	3.8	4.4	19.5	8.2	6.3	1.3	2.5	0.6	9.4	1.3	1.9	3.1
EZETIMIBE...2723	0	1.2	1.8	4.8	5.4	4.2	11.4	5.4	4.8	4.2	3	19.3	7.2	6.6	0.6	3	1.2	8.4	1.8	2.4	3
EZETIMIBE...2724	0	0.7	3.9	2.1	4.6	3.9	7.8	6	5	6.4	4.6	19.9	7.1	6	1.1	2.5	1.1	6	2.5	2.1	6.4
EZUTROMID	0	0.5	4.9	2.5	6.4	4.4	10.8	5.4	4.4	4.9	4.4	18.6	7.4	6.9	0.5	3.4	0	8.3	1	1.5	3.9
F-11440	0	0.7	5.9	2.8	5.5	5.9	9.3	6.6	4.5	4.2	3.5	16.3	7.6	7.3	0.7	2.1	1.4	9	1	1.7	4.2
F351	0	0.5	3.7	3.1	4.2	3.1	6.8	6.3	4.7	6.8	6.3	20.9	5.8	6.3	2.1	3.1	1	6.8	1.6	1.6	5.2
FADROZOLE	0	1	4.2	3.1	6.2	4.9	9.1	8.1	5.2	3.6	2.6	16.9	7.3	7.3	2.1	1.3	0.8	8.6	1.6	2.1	4.2
FAGOMINE	0	1.3	4.2	2.6	4.8	5.1	9.3	8.4	4.5	3.5	4.2	19	7.4	6.8	0.6	1	0.6	9	1	1.9	4.8
FALECALCITRIOL	0.5	1.6	3.3	3.3	8.2	4.9	4.4	7.1	8.2	5.5	2.7	17.6	7.7	10.4	1.6	2.2	1.1	4.9	0.5	1.6	2.2
FAMCICLOVIR	0.2	1.1	4.5	3.7	5.9	4.6	9.1	8.2	5.2	4.5	3.7	18	6.1	6.3	1.1	1.9	0.7	7.6	1.3	1.7	4.5
FAMOTIDINE	0.3	0.3	3.7	4.6	7.2	6.6	8.9	8.6	5.2	3.7	3.2	14.7	6.1	7.2	2.3	1.7	0.6	8.6	0.3	2	4
FAMPROFAZONE	0	1.1	4.5	2.8	2.8	3.4	8.4	7.9	6.2	3.4	2.8	18.5	9	7.3	1.7	2.2	1.1	8.4	1.7	2.8	3.9
FANANSERIN	0.3	1.2	4.3	4.9	6.7	4.3	9.5	6.4	5.5	5.2	3.4	18.9	7.3	4.9	1.5	1.8	0.6	6.4	1.2	2.1	3.7
FANETIZOLE	0	1	3.3	2.3	4.9	5.9	9.8	6.6	5.2	6.9	3.9	16.4	7.9	8.2	1	1.6	0.7	7.9	1.3	1.6	3.6
FAROPENEM	0.4	1.5	3.8	3.4	7.7	3.4	8	8	5.4	5.7	3.4	17.2	8.4	5.7	1.5	2.7	0	6.9	1.5	0.8	4.2
FAROPENEM-MEDOXOMIL	0.3	1	4.7	4.3	6.3	5	9.3	6.6	5.6	3	4	17.3	6.3	8	1.7	2.7	0.7	6.6	1	1.7	4
FASUDIL	0	0.6	3.6	6.1	4.8	6.1	10.3	6.1	3	5.5	3.6	17.6	6.1	6.1	1.8	1.8	0.6	6.7	1.8	0.6	7.3
FAVIPIRAVIR	0.2	1.2	4.2	2.9	6.4	4.9	8.6	7.6	5.4	3.7	3.2	16.5	7.1	7.4	2.7	1.7	0.7	7.6	1.2	2.2	4.4
FDCYD	0.2	0.8	4.3	3.9	6.3	4.5	9.5	8.3	5.5	3.9	3.4	17	6.7	5.7	2	1.4	0.8	8.3	1.8	1.6	4.1
FEBUXOSTAT	0	0.5	3.3	3.3	4.2	4.2	7	8.5	3.8	6.1	5.6	19.2	5.6	6.6	1.4	2.8	1.4	7	1.9	1.9	5.6
FELBAMATE	0.4	1.2	3.7	3.3	4.1	4.9	9.1	8.2	4.9	2.9	4.5	19.8	5.8	6.6	0.8	2.1	0.4	9.5	2.1	1.2	4.5
FELBINAC	0	0.4	3.8	4.7	5.1	6.8	7.2	7.2	5.5	3.8	2.5	15.7	6.4	7.6	0.8	2.5	1.3	11	2.1	2.1	3.4
FELODIPINE	0	0	3.4	6.9	6.9	6.9	6.9	10.3	3.4	3.4	3.4	17.2	0	10.3	3.4	0	0	10.3	0	3.4	3.4
FENACLON	0	1.1	3.7	4.3	5.4	5.4	9.7	6.6	5.7	4.6	4.3	17.2	6.9	6	2	1.7	0.9	7.7	1.4	1.7	3.4
FENBENDAZOLE	0.2	1	4.6	4.2	6.2	4.6	9.1	8.1	5.4	4.2	3.8	17.7	6.2	5.8	1.6	1.4	0.8	7.3	2	1.8	4.4
FENBUFEN	0.2	1	3.7	3.9	6.5	4.3	8.6	8.4	5.3	4.5	3.7	17.2	6.3	6.1	1.8	1.8	0.8	7.4	2	1.8	4.5
FENCLONINE-(+/-)	0.4	0.7	2.9	3.3	6.6	4	7.7	3.6	5.8	5.1	4.7	20.1	7.7	6.9	2.2	2.2	1.1	8	1.8	1.5	3.6
FENDILINE	0.2	1.2	4.5	3.5	5.3	4.7	8.9	8.5	5.3	4.3	3.3	17.3	7.1	6.3	2.2	1.8	0.8	7.5	1.6	1.8	3.9
FENIGAM	0.4	0.8	2.3	4.2	5.3	5.7	9.5	9.5	4.9	6.1	2.7	17.4	6.1	4.9	2.3	2.3	0.8	8	1.1	1.9	4.2
FENOBAM	0	1.4	3.8	3.5	5.5	4.9	9	7.2	4.9	3.5	2.3	19.7	6.4	6.6	2.3	1.4	1.2	8.4	2.6	1.2	4.3
FENOFIBRATE	0.2	1	5	4.3	6.9	5.5	6.9	8.8	6	3.3	3.1	17.1	6.4	6.7	2.1	1.7	1	6.7	1.4	1.7	4.3
FENOFIBRIC-ACID	0	0.7	5.3	4.6	5.3	3.9	10.2	8.1	5.6	4.2	4.6	16.2	8.1	6.3	2.1	2.1	1.4	6.3	0.4	0.7	3.9
FENOLDOPAM	0.3	0.7	3.9	4.9	6.6	4.9	9.2	8.2	4.6	3.9	3	15.8	6.9	7.2	1	2	1	8.6	0.3	2	4.9
FENOPROFEN	0.2	0.9	3.9	3.7	6.9	4.4	9	8.8	4.6	4.4	3.5	18.1	6.5	5.6	1.2	1.4	0.7	8.3	1.4	1.9	4.6
FENOTEROL	0	1.6	3.6	4.9	5.3	4.3	9.5	7.6	5.9	4.3	2.6	16.4	7.9	6.9	2.6	2.3	0.3	7.6	2	1.3	3
FENOVERINE	0	0.5	3.7	1.9	7.4	5.6	8.8	6.9	6.5	6	5.1	18.5	5.1	8.3	0.5	3.7	0.9	7.4	0	0.5	2.8
FENRETINIDE	0.4	1.2	4.3	5.4	3.5	5.8	6.6	7	5.8	4.7	5	16.7	7.8	5	1.6	1.6	0.8	9.7	0.8	0.8	5.8
FENSPIRIDE	0	0.7	4.3	4.6	7.9	5	8.6	7.9	5.4	4.3	3.6	16.8	5	6.1	2.5	2.5	0.7	5.7	2.5	1.1	5
FENTHION	0.3	0.7	4.7	4.7	6	2.7	7.7	7.4	6	2.7	3.7	16.1	6.4	8.7	2	1.3	0.7	11	1.7	1.3	4.3
FENTIAZAC	0	1.5	4.1	4.4	6.3	4.4	8.1	8.1	5.2	5.2	3.3	17.3	5.9	7.7	2.2	1.5	0.7	8.5	1.1	0.4	4.1
FENTICONAZOLE	0	1.4	4.4	3.7	5.4	4.4	8.8	6.5	5.8	5.1	4.4	15.6	6.8	6.1	1.7	2.7	1	7.8	1.4	2	4.8
FERB-033	0	0.7	4.9	4.2	5.9	4.9	7.3	6.9	4.2	3.5	4.2	20.8	8.7	3.8	2.4	1.7	1	7.3	1.4	2.1	4.2
FERULIC-ACID	0	0.9	6.1	3	8.3	3	7.4	6.5	7.4	5.7	3.9	15.7	6.1	7	1.3	1.7	0.9	7.8	0.9	1.3	5.2
FESOTERODINE	0.4	1.1	3.8	3.4	5.3	4.9	12.1	7.5	4.2	3.4	3.8	18.5	8.3	7.9	1.9	1.1	0.4	4.5	1.1	1.1	5.3
FEXARAMINE	0.3	1.3	4.4	4.4	4.7	5.7	9.4	7.7	4.4	3.7	3	21.8	6.4	8.1	1.7	2.3	0.3	6	2	0	2.3
FEXINIDAZOLE	0.4	1.2	3.1	4.3	5.5	2.4	8.3	6.7	5.5	3.1	3.1	20.5	8.3	5.1	2	1.6	0.8	8.3	2	2.4	5.5
FEXOFENADINE	0.3	1	4.8	3.8	5	4.3	8.8	7.8	4.8	5	2.8	16.8	7	7	2	1.8	0.5	8	1.8	2	4.8
FG-2216	0	1.7	3.3	3.3	5.4	4.7	8.4	6.4	5.4	5.4	2.3	17.7	7	8	1	1	1	9.4	1.7	2.3	4.7
FG-4592	0	0.9	5.8	3.6	7.1	3.1	12.5	4.9	6.7	5.4	3.6	16.5	5.4	6.2	0.9	1.8	0.9	7.6	1.8	0.9	4.5
FG-7142	0	1	4.4	2.7	7.8	4.4	7.1	7.4	5.7	4.1	4.1	18.9	6.4	5.4	2	2.4	1	7.1	1.7	1	5.4
FGIN-1-27	0.3	1.2	4	4.9	6.4	4.6	8.8	9.4	5.5	5.2	2.4	14.6	6.7	6.7	1.8	0.9	0.6	7	2.1	1.8	5.2
FGIN-1-43	0.3	0.5	4.8	3.5	6.3	5.3	8.8	7.5	5.8	3.3	3.3	18.8	5.8	5.3	1.5	1.8	0.8	8.5	2	2.3	4.3
FH1	0.4	1.2	3.7	5.7	4.9	4.5	6.9	6.5	3.3	6.5	5.7	17.6	4.9	7.3	3.3	2	0.4	6.9	0.8	2.4	4.9
FIACITABINE	0.6	1.1	6.3	4	6.3	4	6.9	6.3	6.9	4	2.9	17.2	4.6	6.9	2.3	2.3	1.7	7.5	1.1	2.3	4.6
FIDARESTAT	0.2	1.3	4.2	3.3	5.9	5	9.4	7.7	5.5	4.2	3.5	17.5	7.4	5.9	1.5	1.5	0.7	8.3	1.1	2	3.9
FIDAXOMICIN	0.4	0.4	4.2	2.7	4.2	6.2	8.9	6.2	5	4.2	2.7	22.4	8.9	5.8	2.3	1.5	1.2	3.5	2.7	2.3	4.2
FILANESIB	0.2	1.1	4.3	3.8	6.1	4.7	8.8	7.9	5	4.3	3.6	17.8	6.8	6.3	1.6	1.8	0.7	7.7	1.4	1.6	4.3
FILGOTINIB	0.3	1.4	3.9	4.7	5.2	5	7.7	8	5.2	4.1	4.4	18.7	7.7	7.2	2.8	1.1	0.3	5	1.9	1.9	3.6
FIMASARTAN	0	1	4.3	3	5.9	4.9	8.9	7.9	4.9	4.9	3	16.7	6.6	7.2	0.7	2.6	1.3	9.2	1	2.3	3.9
FINAFLOXACIN	0	0.6	4.5	4.5	5.1	4.8	9	9.3	5.6	3.4	3.9	18.6	7.9	4.5	1.4	1.1	0.6	7.3	2	2.3	3.7
FINASTERIDE	0	2.7	5.4	5	5.9	4.1	9	6.8	5	5	3.6	18.1	5.9	5.9	0.9	2.7	1.4	4.5	0.9	0.5	6.8
FINGOLIMOD	0	0	2.8	2.8	7.5	4.7	9.4	9.4	8.5	2.8	6.6	12.3	8.5	6.6	1.9	0.9	0.9	7.5	0.9	2.8	2.8
FIPEXIDE	0.6	1.7	2.3	2.8	7.9	5.1	9	5.1	5.1	6.2	5.6	16.4	8.5	4.5	1.1	2.8	0.6	5.6	1.1	2.3	5.6
FIPRONIL	0.3	1.4	5.2	4.5	4.9	4.9	9.4	9.1	4.5	3.8	3.1	19.2	7	5.9	0.3	1.7	0.7	8	1.4	2.1	2.4
FIRATEGRAST	0	2.4	3	4.8	7.2	7.2	10.2	7.2	3.6	5.4	3	16.9	6	5.4	3.6	0.6	0.6	6	2.4	0.6	3.6
FIROCOXIB	0.3	0.6	5.2	4.1	4.7	5	8.2	7	5.2	5	3.8	19.8	7.3	7.9	1.2	1.7	0.9	5.5	0.9	2.3	3.5
FK-33-824	0	1	3.2	4	5.5	4.5	9.5	8.5	4.8	3.8	3.8	18.5	7.8	6.2	1	2	0.8	7.2	1.2	1.8	5
FK-3311	0	1.2	4.1	3.8	5.5	5.3	8.9	8.2	4.6	4.1	4.3	15.9	7.7	6.2	1.2	1.9	1	8.2	1.4	1.7	4.8
FK-866	0.2	1.1	4.4	3.5	6.1	4.4	9.1	7.9	5.2	4.4	3.5	17.7	6.7	6.5	1.5	1.5	0.7	7.9	1.7	1.7	4.3
FK-888	0.4	0.4	2.9	4.3	6.5	3.6	10.1	7.6	4	4.3	3.6	17.4	7.6	6.9	1.4	1.1	1.1	7.2	1.4	1.1	6.9
FK-962	0.3	1.4	4.6	4	5.5	4.9	7.8	7.5	5.5	5.2	3.2	16.5	5.8	8.1	0.9	2	0.6	8.4	1.2	1.7	4.9
FLAVOXATE	0	0	3.4	3.8	4.3	4.3	10.7	11.5	5.6	6	4.3	16.2	3.4	6	0.9	2.1	0.9	7.7	1.7	1.3	6
FLECAINIDE	0	1.1	4.6	3.2	5.9	4.3	9.7	7	6.2	5.1	4.3	16.8	6.8	7.8	1.6	1.9	0.5	7.6	1.1	1.4	3
FLEROXACIN...3398	0	0.5	4.7	4.7	8.8	2.1	5.7	6.7	5.7	5.7	6.2	18.7	7.8	3.6	2.1	2.1	0.5	8.3	0	2.1	4.1
FLEROXACIN...3399	0.2	1.2	3.9	4.2	5.4	4.4	9.1	8.3	5.1	5.4	2.9	17.2	7.4	7.1	2	1.5	0.7	6.4	1.7	2	3.9
FLI-06	0	0	3.5	4.5	4.2	3.5	8.7	8	1.4	5.9	5.2	18.4	8	5.9	2.4	1.7	0.3	10.1	2.4	1.7	4.2
FLIBANSERIN	0	0.8	5.2	4.8	3.6	4.4	8.8	5.2	4.8	7.6	4.4	13.6	7.6	7.6	0.8	3.2	1.2	8.4	2.8	1.6	3.6
FLINDOKALNER	0	2.4	2.4	6.4	5.6	5.6	11.2	3.2	4	4.8	5.6	14.4	5.6	5.6	1.6	4.8	0.8	8.8	1.6	2.4	3.2
FLOCTAFENINE	0.4	2.1	3.4	3.4	5.9	3.4	8.5	7.6	4.7	6.4	5.1	13.1	6.8	6.4	1.3	3	1.3	6.8	0.8	3.4	6.4
FLOPROPIONE	0.2	1.2	4.6	3.2	5.4	4.2	8.4	8.2	5.4	4.2	3.6	18	7	6.8	1.4	1.6	0.8	8	1.6	1.8	4.4
FLORFENICOL	0	1.4	4.2	3.4	5.4	3.7	9.6	9.3	5.9	2.3	3.9	17.2	8.7	6.5	1.1	0.8	1.1	8.5	1.4	1.7	3.9
FLOXURIDINE	0.2	0.8	4.4	4	5.8	4.6	9.1	8.5	5.6	4.2	3.8	17.9	6.5	5.8	1.2	1.6	0.8	7.9	1.6	1.8	4.2
FLUBENDAZOLE	0.2	1.1	4.1	3.9	6.2	4.7	9	7.7	5.2	4.1	3.9	17.4	6.9	6.2	2.1	1.5	0.7	7.7	1.5	1.7	4.3
FLUCLOXACILLIN	0.3	0.9	4.7	3.5	5.5	4.1	9.3	8.7	5.5	4.4	2.3	19.2	5.2	6.4	1.7	2	0.9	8.2	2	1.2	3.8
FLUCONAZOLE	0.4	0.4	3.8	3.4	5.7	3.8	9.8	9.4	6.4	4.2	3.4	18.1	6	7.2	2.3	2.3	0.8	6.4	1.5	1.1	3.8
FLUCYTOSINE	0	0.4	6.4	4.2	3.4	5.5	12.3	3.8	3.8	5.1	4.2	16.9	9.3	5.5	0	2.1	0.4	4.7	2.5	3.4	5.9
FLUDARABINE	0.2	0.7	4.6	3.4	6.1	5.1	8.2	8.5	4.8	3.6	3.4	18.4	6.8	7	1.9	1	0.7	8.2	1.5	1.5	4.4
FLUDARABINE-PHOSPHATE	0.3	0.3	5.6	3.5	5.3	4.7	10	7.1	6.2	5	3.2	17.1	6.5	5.3	1.8	0.6	0.9	7.9	1.5	2.4	5
FLUDROCORTISONE-ACETATE	0	0.9	5.3	4.7	6.6	4.1	6.6	9.7	5.6	5	3.8	15	6.9	6.3	1.9	2.8	0.6	8.2	0.3	1.3	4.4
FLUDROXYCORTIDE	0.3	1.1	4.3	4.3	5.4	5.1	7.4	9.4	5.7	5.4	2.6	16.9	6.3	6.9	0.9	2.3	0.3	7.7	1.4	1.7	4.6
FLUFENAMIC-ACID	0.2	0.8	4.4	3.4	6.3	5.1	9.1	9.1	5.3	3.8	2.9	16.8	6.7	6.3	1.7	1.1	0.8	8	1.7	1.7	4.8
FLUMATINIB	0	1.3	3.1	3.7	7.3	4.7	7.1	6.8	5	5	2.9	16.3	6.6	7.6	3.1	1.6	1	7.9	1.8	1.6	5.5
FLUMAZENIL	0	1.2	3.1	3.9	6.2	3.1	11.6	7.4	4.7	4.7	3.5	19	6.6	5	1.2	3.1	0.8	7.8	1.6	1.9	3.9
FLUMECINOL	0.3	1.7	4.1	2.7	6.1	5.7	11.5	6.4	5.1	4.4	3.4	18.9	7.1	4.4	0.7	2	0.3	6.8	1.4	2.7	4.4
FLUMEQUINE	0.5	1.5	5.1	5.1	5.1	3.5	8.6	5.1	4.5	7.1	1.5	18.2	6.1	7.1	1	3	0.5	8.6	1.5	2.5	4
FLUMETHASONE	0	2.2	4.5	3	8.2	3.7	6.3	9	4.1	6	3	16.8	6	6.7	0.4	3.4	0.4	9.7	0.7	0.7	5.2
FLUMETHASONE-PIVALATE	0.3	1.6	5	5	6.8	4.7	8.2	8.7	5.8	5.3	2.9	15.5	6.3	5.3	1.3	2.1	0.8	7.9	1.1	1.3	4.2
FLUNARIZINE	0.3	1.1	3.7	4.3	8	4.8	8.5	8.3	5.1	4	4.8	14.8	6.3	6.3	2	1.7	0.6	6.3	1.7	2.3	5.1
FLUNISOLIDE	0	1.4	5.3	3.8	6.2	4.3	5.3	11.1	5.8	7.7	3.4	13.5	8.7	6.7	1.9	3.8	1	6.7	0	1.4	1.9
FLUNIXIN-MEGLUMIN	0	0.6	4.4	4.2	5.6	4.2	9.7	7.5	5.3	3.9	3.6	17.2	6.4	6.1	2.2	1.9	0.6	8.3	1.7	1.4	5.3
FLUOCINOLONE-ACETONIDE...4473	0.3	1	4.8	3.2	7	4.8	7	9.9	6.7	5.4	3.5	16.9	6.4	6.1	1.3	2.2	0.3	7.6	0.6	1.3	3.8
FLUOCINOLONE-ACETONIDE...686	0.3	1.2	4.7	4.5	7.4	4.5	8	9.2	5.9	4.2	3.6	16	6.8	4.7	1.2	2.1	0.9	7.1	1.2	1.2	5.3
FLUOCINONIDE	0	1.4	3.5	3.5	7.3	5.6	7	10.5	5.9	5.2	2.8	17.1	4.9	5.9	1.4	3.5	0.3	7.7	1	0.7	4.5
FLUORESCEIN	0	0.9	2.1	4.7	7.7	3.4	11.5	8.1	1.7	6.4	4.7	15.3	9.8	7.7	0.9	2.1	0	6	1.7	0.4	5.1
FLUOROMETHOLONE	0.3	1.1	4.5	4.8	7.6	4.5	7.9	9.6	4.8	5.1	3.1	15.5	7.3	5.6	1.4	2	0.8	7.6	0.8	1.7	3.9
FLUOROMETHOLONE-ACETATE	0.4	1.5	3	3.8	7.6	5.3	5.7	10.6	4.6	5.7	3.8	16.3	5.7	5.7	0.8	2.3	1.1	8	1.5	1.1	5.3
FLUOROMETHYLCHOLINE	0	1.4	4.1	4.1	9.1	4.1	9.1	6.8	6.4	4.1	5.5	16.4	5	6.8	0.9	2.3	0.5	6.8	1.4	1.8	3.6
FLUOXETINE	0	0.4	3.5	3	6.9	4.8	10	7.4	4.3	4.8	3.9	16.9	7.4	6.1	1.3	2.2	0	6.9	1.3	2.6	6.5
FLUOXYMESTERONE	0	1.7	3.9	4.4	5.6	5.6	10.6	6.7	3.9	5	3.3	13.3	7.2	6.7	2.8	2.2	1.7	8.9	1.7	1.1	3.9
FLUPENTIXOL	0	1.3	4.9	3	6.9	4.9	7.6	8.6	4.6	5.6	3.3	17.8	6.9	6.2	1.3	1	0.3	7.2	2.6	1.6	4.3
FLUPHENAZINE	0.5	1	3.5	5	5.4	4	5.4	10.4	5	4.5	2.5	18.8	7.9	7.9	1.5	2.5	0	6.9	1.5	1	5
FLURBIPROFEN-(+/-)	0	0.7	2.8	0.7	8.4	5.6	11.2	7.7	5.6	4.9	2.8	18.9	6.3	6.3	2.8	3.5	0	7	1.4	2.1	1.4
FLURBIPROFEN-(S)-(+)	0.2	0.9	4.2	3.5	5.8	4.9	10	7.6	6	3.9	2.5	18.5	6	6.5	0.7	1.9	0.7	7.9	1.6	1.9	4.9
FLUROTHYL	0	1.1	4.1	6	4.9	3.7	11.9	6.7	4.5	3.7	2.6	12.3	7.8	7.8	1.5	3	0.7	7.5	2.6	1.9	5.6
FLUROXENE	0	1.6	2.7	5.4	6.5	3.8	6	10.9	4.3	6.5	2.7	10.9	11.4	6	2.7	1.6	1.1	8.2	1.1	1.6	4.9
FLUSPIRILENE	0.2	1.1	3.9	3.4	5.2	5	8.9	8.2	5	4.3	4.1	18	6.4	6.4	1.4	2.3	0.9	7.7	1.1	1.8	4.6
FLUTAMIDE	0.4	1.2	4.9	3.7	7.8	4.9	9.8	6.9	4.1	3.7	3.3	15.9	7.3	6.1	1.6	0.8	1.2	8.6	0.8	1.6	5.3
FLUTICASONE-PROPIONATE	0.4	0.7	3.5	3.5	5.3	3.9	7.1	11.3	6.4	5.3	3.5	18.4	6.7	5.3	0.7	2.5	0.7	8.5	0.7	1.8	3.9
FLUTRIMAZOLE	0	0	3.9	4.7	5.5	6.2	13.3	5.5	8.6	3.9	5.5	14.8	7.8	7	0	2.3	0.8	5.5	1.6	0	3.1
FLUVASTATIN	0.2	0.9	4.3	4.1	4.9	4.3	10.1	6.7	5.6	4.5	3.4	17.4	7.1	6.2	1.3	1.9	0.6	7.7	2.2	1.9	4.5
FLUVOXAMINE	0	0.7	3.4	3.1	5.5	4.8	10.3	9.3	4.8	4.1	2.7	17.5	5.5	6.9	1.7	2.1	0.3	8.9	1.7	1.7	4.8
FMOC-L-LEUCINE	0	1	4.2	4.5	3.8	3.5	8.7	6.9	5.2	6.2	2.4	21.1	5.9	4.5	0.7	2.1	1	9	1.4	2.4	5.5
FOLIC-ACID	0	0	3.4	2.7	7.7	2.7	8	8.8	5	4.2	5.7	15.3	6.1	6.1	2.7	2.3	0.4	8	1.5	2.7	6.5
FOMEPIZOLE	0.5	0.5	3.5	4.5	5	4	9.5	7	6.5	6	3.5	14.5	7.5	7	3	1	0	7	3.5	2.5	3.5
FOMOCAINE	0	0.5	3.8	3.8	4.3	3.8	9.8	8.7	6	5.4	3.3	16.3	6.5	6.5	2.7	2.2	1.1	6.5	2.2	1.1	5.4
FORETINIB	0.2	1.1	4.6	3.8	6.1	3.6	9.1	8.2	5.3	4	3.6	18.1	6.7	6.5	1.5	1.5	0.8	7.6	1.5	1.7	4.4
FORMESTANE	0	1.1	3.6	3.6	4.9	3.6	8.8	7.7	5.5	4.4	3.8	16.8	7.1	7.7	2.7	1.9	0.8	6.3	1.4	2.5	5.8
FORMONONETIN	0	3.3	5.8	5	5	4.1	11.6	4.1	6.6	5	5	7.4	9.1	9.9	1.7	2.5	0.8	5	0.8	3.3	4.1
FORMOTEROL	0.6	1.2	5.9	6.5	5.9	4.7	8.8	5.3	7.6	4.1	4.7	11.8	5.9	8.2	2.4	0	0.6	5.3	2.9	2.9	4.7
FORODESINE	0	1.3	4.4	3.1	3.9	4.8	10.5	4.8	3.9	7	5.7	15.7	8.3	6.6	1.3	1.7	0.4	9.6	0.4	2.2	4.4
FOROPAFANT	0	1.2	5.4	3.1	7	6.6	6.2	10.9	4.7	7	3.9	16.7	5.8	5.4	0.8	1.6	1.6	6.2	0.8	1.6	3.9
FORSKOLIN	0.3	0.8	5	4.2	5	4.5	8.9	7.3	5.2	5	3.4	18.3	7.6	7.1	2.1	1.6	0.8	5.5	2.1	1.3	4.2
FOSAMPRENAVIR	0.3	1.5	4.3	3.1	6.4	5.6	7.9	7.2	5.6	4.6	3.8	17.6	6.9	5.9	2	1.8	1	6.6	1.8	1.8	4.1
FOSAPREPITANT-DIMEGLUMINE	0	1.4	5.1	2.9	4.3	5.1	6.5	9.4	5.8	4	3.6	17	8.3	4.7	1.1	2.2	0.4	9.8	1.1	2.2	5.1
FOSBRETABULIN	0.2	1.1	4.3	3.8	6.1	4.5	8.3	8.1	5.1	4.3	3.6	17.7	6.9	6.5	1.6	1.8	0.7	7.8	1.6	1.6	4.2
FOSCARNET	0.2	1.3	4.4	3.2	6.1	4.9	9.3	7.6	4.4	4	3.6	19	7	6.1	1.5	1.7	0.6	7.4	1.7	1.7	4.4
FOSFOMYCIN...4051	0.5	0.5	3.7	3.7	4.1	4.6	9.6	6.8	5.9	5	4.6	17.4	4.1	7.3	1.8	1.4	0.9	8.7	1.8	1.4	6.4
FOSFOMYCIN...644	0	0.5	4.3	6.5	5.9	4.3	9.7	3.8	6.5	4.3	3.8	15.1	5.9	7.6	1.1	2.2	1.1	8.1	3.2	2.2	3.8
FOSFOSAL	0.4	1.2	2.8	2	4.4	5.6	8.4	6.8	5.6	4.8	4.4	16.4	7.2	7.6	1.6	3.2	0.8	8.4	2.4	1.6	4.4
FOSINOPRIL	0	0.8	4.1	5.7	6.6	4.1	13.9	9	3.3	3.3	2.5	14.8	7.4	5.7	0	4.1	2.5	8.2	0.8	0.8	2.5
FOSPHENYTOIN	0	1.4	3.8	3.8	7.3	4.9	9	5.9	6.2	6.2	3.8	17	7.3	5.9	0.7	2.1	1	6.2	1.7	0.7	4.9
FOSTAMATINIB	0.3	1.5	4.7	5	5	3.8	10.9	8.5	5	5	3.8	17.9	6.5	6.7	1.5	2.3	0.3	3.5	1.5	1.5	5
FPA-124	0	0.3	4.1	3.6	6.3	5.2	8.5	6.9	5.8	5.2	3.9	18.5	6.6	5.5	1.9	1.9	0.8	8	1.7	1.7	3.6
FPH1-	0.2	0.8	4.9	3.4	5.9	4.7	8	8.2	5.5	3.2	2.7	18.4	7.2	6.6	1.3	1.7	0.8	7.8	1.9	1.9	4.9
FPL-55712	0.2	0.9	4.3	3.2	6.3	4.3	9	7.7	4.8	4.8	4.1	17.4	6.1	7.7	2.3	2.3	0.7	7	1.4	1.4	4.3
FPL-62064	0	0.6	6.1	3.5	7.1	3.5	8.4	8.1	6.5	4.8	2.6	17.1	8.1	5.5	2.9	1.6	1	5.8	1	1.9	3.9
FPL-64176	0.3	1	4.7	4	6.3	3	7.7	6.7	6	5.7	4	16.3	6	6	1.3	2.3	0.7	7.7	2	2	6.3
FR-122047	0.3	1.4	4.1	3.8	6.8	4.7	9.6	7.7	6.3	4.4	3.8	14.5	6	6.6	1.6	2.2	0.8	7.1	1.6	2.2	4.4
FR-139317	0.3	1	2.9	3.5	6.1	5.4	6.1	8.3	5.4	3.5	3.5	17.9	7.1	7.1	1.9	1.9	0.6	9	1.9	1.6	4.8
FR-180204	0	1.2	3.1	5	6.2	3.7	13	5.6	2.5	5.6	4.3	17.4	5.6	5	3.7	3.7	0.6	6.2	1.2	1.9	4.3
FRENTIZOLE	0	0.3	3.4	3.4	5.1	6.4	7.8	8.8	5.4	5.4	4.4	16.9	7.8	5.4	3	1.7	0.3	6.1	2.7	2	3.7
FROVATRIPTAN	0	1	5.9	2.5	4.4	7.4	12.3	4.9	3.4	7.4	4.9	15.3	4.4	4.9	1.5	3	0.5	7.4	2.5	1.5	4.9
FRUQUINTINIB	0	0.9	4.8	3.5	6.9	4.3	11.3	5.6	4.8	5.2	4.3	16.5	6.1	5.6	0.9	1.7	0.9	7.4	1.3	1.7	6.5
FTORAFUR...4637	0	1.7	5.5	3.4	5.9	3.4	10.1	8.8	5.5	3.8	4.2	16.8	4.2	6.3	0.4	2.5	0	10.1	1.7	1.7	4.2
FTORAFUR...4638	0.3	0.5	4.1	3.3	7.6	3	9.5	10.1	6	4.3	4.1	15.2	7.3	6.2	1.9	1.1	1.1	6.8	1.6	1.6	4.3
FUDOSTEINE...3169	0	0.5	3.8	3.8	6.3	4.7	6.9	7.4	6	4.7	3.8	18.1	6	6	1.9	2.2	1.1	8.5	1.4	2.2	4.4
FUDOSTEINE...3170	0.2	1.1	4.1	4.3	6.1	4.3	8.9	8.9	5.4	4.3	3.7	16.5	6.3	6.3	1.5	1.7	0.9	7.4	2	1.5	4.6
FULVESTRANT	0	1.1	4.6	3.4	6.4	5.3	8.2	8.2	5.5	3.9	3.4	18.1	5.3	7.1	1.6	1.8	0.9	7.6	1.1	1.8	4.6
FURALTADONE	0	1.9	5.6	4.6	6	2.3	9.3	6.9	5.1	6	3.7	16.7	6.9	4.6	1.4	3.2	0.9	7.4	1.4	2.3	3.7
FURAZOLIDONE	0.3	0.9	4	4	5.2	4.3	7.7	8.6	4.6	5.9	3.1	17.9	7.4	5.2	1.9	1.9	0.6	9.3	2.2	1.5	3.4
FUROSEMIDE	0.3	0.3	3.8	4.1	4.8	6.5	9.2	7.8	5.5	6.5	5.5	17.1	5.5	5.1	1	1.4	0.3	8.5	1.7	2.4	2.7
FURSULTIAMINE	0	1.6	5	3.1	5.6	4.7	8.1	8.1	5.6	5	3.4	16.8	7.2	6.5	1.6	0.9	0.6	8.1	2.2	1.6	4.4
FUSIDIC-ACID	0	0.7	2.1	5.5	6.2	4.8	9.6	6.2	7.5	6.8	3.4	15.1	3.4	6.2	4.1	3.4	0.7	7.5	1.4	0	5.5
G-1	0.2	0.2	4.4	4.7	5.6	4.2	9.4	7.5	5.9	3.3	3.7	18	6.8	5.2	1.9	1.2	0.7	8.7	2.1	1.6	4.7
G-15	0.3	1.5	5.9	4.9	6.2	4.9	7.4	7.4	4.6	6.2	2.8	18.2	7.4	6.2	2.5	2.2	0.6	4.9	1.9	1.2	2.8
GABA-LINOLEAMIDE	0	1.2	3.6	4	6.4	4	10	7.6	6.4	4.8	3.6	17.1	6.8	7.2	1.2	2.4	1.2	7.2	1.2	1.2	3.2
GABAPENTIN	1.1	2.1	2.1	3.2	7.4	5.3	10.5	8.4	2.1	4.2	3.2	21.1	6.3	7.4	4.2	1.1	0	5.3	1.1	0	4.2
GABAPENTIN-ENACARBIL	0	0.9	3.8	3.8	6.2	4.7	8.7	8	4.7	4.9	3.3	17.4	6.7	7.1	1.1	1.8	0.4	8.7	1.3	1.8	4.5
GABAZINE	0.2	1	3.8	3.8	6.2	4.4	8.8	8.2	5.2	4.6	3.4	17.9	6.4	6	1.4	2	0.8	8	1.4	1.8	4.4
GABEXATE	0	1	4.7	2	5.7	5	10.4	8	4	3.3	4.3	17.4	5.7	8.7	1.3	2.3	0.7	6.4	1.7	2.3	5
GABOXADOL	0.8	0.8	2.4	3.1	6.3	3.1	12.6	6.3	7.9	5.5	7.1	15.7	8.7	3.9	1.6	2.4	0	4.7	0	2.4	4.7
GADOBUTROL	0	1.5	3.7	2.6	5.9	3.3	10.4	5.9	5.6	4.5	4.1	17.5	6.3	8.6	3	1.9	0.4	8.6	1.9	1.1	3.3
GADODIAMIDE	0	0.5	3.9	3.4	6.4	3	6.9	5.4	5.9	5.9	5.9	18.7	6.9	6.9	2.5	3.4	2	6.4	1.5	1.5	3
GADOTERATE-MEGLUMINE	0	0.9	4.4	4.7	7.9	3.8	10.1	8.2	6	4.7	2.5	15.7	8.2	6.9	2.2	0.9	0.3	6	2.2	1.6	2.8
GADOTERIDOL	0.3	1.9	4.4	3.4	5.3	5.3	8.8	5.9	3.4	5.9	4.4	19.4	6.9	7.8	0.9	1.6	0.9	5	1.6	1.2	5.6
GALANTAMINE	0.4	1.3	4.7	3.9	5.6	5.2	9.5	7.3	7.3	5.2	3.4	15.5	6	6	0.9	3	0	5.2	2.6	1.7	5.2
GALETERONE	0.3	1.3	4.7	3.1	6.3	4.7	8.1	8.9	5	4.7	2.9	17.6	7.3	5	1.6	1.8	0.8	7.6	2.1	1.3	4.7
GALLAMINE-TRIETHIODIDE	0	1.6	4.7	3.5	8.6	5.1	8.2	9	4.3	3.5	2.7	12.5	5.9	6.7	2.4	2.7	0.4	10.2	2	1.2	4.7
GALLIC-ACID	0	1.2	4.3	3.7	5.1	4.5	7.9	8.1	5.3	4.5	3.7	17.7	7.1	6.7	1.6	1.8	0.8	8.1	1.4	1.8	4.5
GALLOPAMIL	0	0.5	3.8	3.3	5.4	3.8	14.7	7.1	4.3	2.7	6	19	5.4	5.4	3.8	1.6	1.1	3.8	3.3	0.5	4.3
GAMBOGIC-ACID	0.2	0.9	4.4	3.9	5.5	4.6	9.2	7.7	5.2	4.4	3.5	18	6.6	6.1	1.7	1.7	0.7	7.9	1.7	1.7	4.4
GAMMA-AMINOBUTYRIC-ACID	0.2	1.1	4.3	3.9	6.2	4.5	8.4	7.9	5.2	4.1	3.7	17.8	6.7	6.4	1.3	1.9	0.7	8	1.5	1.7	4.5
GAMMA-LINOLENIC-ACID	0.6	0	4	4	8	4	9.1	7.4	2.8	5.7	2.8	17.6	5.7	6.8	1.1	2.8	0.6	6.8	2.8	1.7	5.7
GANAXOLONE	0.2	1.1	4	3.4	6.1	4.6	9.1	7.6	5.3	4.6	3.6	17.1	6.6	6.8	1.9	1.9	0.8	7.8	1.5	1.5	4.6
GANCICLOVIR...2090	0	0.9	4.4	4.1	6.2	4.4	7.4	8.2	5.9	5	3.5	17.6	5.6	6.5	2.1	1.8	0.9	8.5	2.1	1.5	3.5
GANCICLOVIR...2091	0.2	0.9	3.7	3.4	6.2	4.5	8.2	8.8	5.4	4.3	3.4	18.3	6.2	6.2	1.7	1.7	0.9	7.1	2.2	1.9	4.5
GANETESPIB	0.2	1.1	4.4	3.8	5.8	4.2	9.1	8	5.1	4.4	3.8	17.5	6.9	6.2	2	1.8	0.7	7.6	1.6	1.6	4.2
GANGLIOSIDE-GM1	0	1.2	4	4	5.6	4.8	10	8	7.2	4	2.8	16.1	8.8	8.4	1.2	1.6	0.4	5.2	0.8	2.4	3.2
GARENOXACIN	0	1	6.4	3.9	4.4	4.9	9.4	8.4	3.9	4.4	2.5	18.7	5.9	4.9	0.5	1	1	8.9	2.5	1.5	5.9
GASTRODIN	0.2	1	4.3	3.3	5.5	4.3	8.7	7.7	5.5	3.9	4.1	18.5	6.7	6.3	1.6	1.8	0.8	8.3	1.4	1.6	4.5
GATIFLOXACIN	0	0.7	4.9	4.9	6.5	3.9	10.1	10.5	4.2	4.2	2	18	5.9	7.8	2	1	1	6.9	0.7	1.3	3.6
GAVESTINEL	0.4	1.6	4.5	2.8	4.9	5.3	8.9	6.5	4.5	6.5	2.8	17.4	5.7	5.3	1.2	2.4	1.2	9.7	2	2.4	4
GBR-12783	0.2	1.3	4.5	3.6	6.1	4.7	9.2	8.7	5.4	4.7	3.6	16.6	6.3	6.3	1.3	2	0.7	6.5	1.6	1.8	4.9
GBR-12935	0	0.9	3.9	5.2	9.5	3	9.1	6.5	6.9	3.4	4.3	17.7	6	6.9	1.3	1.7	0.4	6.9	1.3	1.3	3.9
GBR-13069	0	0.7	4.9	3.8	5.2	3.1	7.3	9	3.5	4.9	3.8	17.7	7.3	8.7	2.1	1.7	0.7	7.3	2.4	2.1	3.8
GDC-0068	0	1.8	5.3	2.8	6.4	6.7	9.9	9.6	6.4	4.3	2.5	13.1	7.8	4.6	1.4	0.4	1.4	6	1.1	1.4	7.1
GDC-0152	0.4	0.7	5.1	1.5	5.5	5.8	13.8	7.3	5.1	1.5	3.3	18.9	5.8	5.5	1.5	0.7	0.7	9.1	2.2	2.5	3.3
GDC-0349	0	1.3	4.4	4	4.2	4.6	9.8	6.9	5.2	4.4	3.8	18	7.3	6.3	1.7	2.1	0.6	8.2	1.9	1.5	4
GDC-0810	0	1.1	4.1	3.3	5.7	4.4	9.6	6.8	5.5	4.9	3	17.5	6	7.1	1.1	1.9	0.5	9	0.8	2.2	5.5
GDC-0834	0	1.7	5	0	8.3	1.7	6.7	15	8.3	5	3.3	10	5	8.3	1.7	0	0	10	1.7	3.3	5
GDC-0879...3589	0.2	1	5	3.5	6.2	3.8	8.8	8.2	5.8	2.2	3.8	17.5	6.5	7.2	1.2	0.8	0.5	9.5	2	2.2	4
GDC-0879...3590	0.3	0.8	2.5	3.8	6	4.8	8.8	7.8	5.5	3.8	3.3	19.5	6.8	6.5	0.8	1.5	0.8	10	1.8	1.8	3.5
GDC-0941	0	1.6	4.7	3.5	3.5	5.8	8.6	8.9	7.8	5.4	3.9	16	6.6	8.6	1.6	1.9	1.6	4.3	1.2	0.8	3.9
GDC-0980	0	0.8	4.3	4.1	5.4	4.9	9.1	8	5.4	4.3	3.9	18.5	6.6	6	1.2	1.8	0.8	7.6	1.6	1.8	4.1
GEDUNIN	0.4	0.4	3.6	2.7	5.8	6.3	6.3	8.1	2.7	3.6	3.6	15.2	8.5	5.8	2.2	0.9	0.9	11.7	3.6	2.7	4.9
GEFITINIB	0	1.6	6.1	2.9	8	5.4	5.8	11.9	8	4.2	3.8	14.1	9.3	7.4	0.6	1	0.3	2.9	1	1.3	4.5
GEMCADIOL	0	0.5	4.3	3.3	3.8	4.8	9.1	3.8	7.2	9.1	4.3	18.7	6.7	4.8	0.5	2.4	0.5	7.7	1.4	2.9	4.3
GEMCITABINE	0.2	1.2	4.5	3.9	5.8	4.5	9.4	8.6	5.1	4.5	3.9	17.2	6.4	6	1.6	1.4	0.8	7.4	1.6	1.8	4.5
GEMFIBROZIL	0.2	0.7	3.3	4.1	6	5.7	9.5	6.2	5	5	3.8	16.7	6.7	5.7	1.9	1.2	1	8.6	2.1	1.9	4.5
GEMIFLOXACIN	0	1.2	4.3	4.9	5.2	3.7	8.3	8.6	6.4	4.3	2.8	16.8	6.4	7	1.8	2.4	0.6	7	1.5	1.5	5.2
GENIPIN...2295	0	1	2.5	3.5	3.5	5	11	8.5	4	4.5	2.5	19.5	8.5	3	3	3	0.5	5.5	2	2.5	6.5
GENIPIN...2296	0.5	0.9	3.3	2.8	4.3	4.7	13.7	7.1	5.2	2.4	4.7	16.6	7.1	8.1	1.4	2.4	0.5	5.7	1.4	2.4	4.7
GENIPOSIDE...3243	0.3	1.3	3.5	5	6.3	5.4	10.7	7.3	7.6	4.1	3.2	14.8	6.6	5.4	0.9	1.6	0.6	7.3	2.2	1.6	4.4
GENIPOSIDE...3244	0	0.7	5.6	3.5	7.7	4.9	8.5	4.9	4.9	1.4	4.2	21.8	4.9	8.5	2.1	1.4	0	8.5	0	1.4	4.9
GENIPOSIDIC-ACID...3813	0	0.8	5	4.2	5.9	4.5	9.5	6.7	5.9	4.5	3.9	17.9	5.9	6.7	1.1	1.7	0.8	8.1	2	1.7	3.4
GENIPOSIDIC-ACID...3814	0	1.8	2.7	5.5	5.5	3.6	6.4	5.5	6.4	3.6	5.9	18.6	6.8	8.2	2.3	2.3	0.5	6.4	1.4	3.2	3.6
GENISTEIN	0	1.5	5.1	1.5	7.4	5.1	12.5	8.1	5.9	2.9	2.9	10.3	11	8.8	2.9	2.2	0	2.2	2.2	1.5	5.9
GENTIOPICRIN	0	0.8	3.3	3.7	5.3	6.6	5.7	9.8	4.1	7	3.7	15.6	7.4	6.1	1.2	2.9	0.4	9.4	1.6	1.2	4.1
GENZ-644282	0.2	1.1	4.4	3.8	6	4.4	8.4	8	5.1	4.4	3.6	17.9	6.9	6.4	1.5	1.8	0.7	7.8	1.5	1.6	4.4
GEPEFRINE	0.4	1.6	3.6	3.6	4.8	4.4	9.6	8	4	6.8	4.8	13.3	8.8	6	0.8	2	1.2	7.6	1.6	2	4.8
GESTODENE	0	0.4	5.1	3.5	5.8	5.1	10.1	6.6	5.8	4.7	5.4	16	6.6	5.4	3.1	1.6	1.2	7.8	0.8	1.6	3.5
GESTRINONE	0	1.1	3.2	3.9	5	5.7	9.7	6.5	3.6	4.3	4.3	15.1	7.2	7.5	2.2	2.5	1.1	9	1.4	2.2	4.7
GGTI-298	0.3	1.5	4.3	4.8	5.6	4.3	7.8	8.4	3.8	4.6	3.5	15.7	6.8	6.3	1.3	2.3	1	9.9	2	1.5	4.3
GIDAZEPAM	0	0	4.7	3.3	4.7	6.2	11.7	6.9	5.1	4.7	2.6	18.2	6.2	5.1	0.7	1.5	1.1	9.1	1.8	1.8	4.4
GILTERITINIB	0.4	0.7	5.6	3.9	4.6	2.1	6	6	6.7	6	3.5	20	6.3	8.8	1.8	1.4	0.4	8.8	2.1	2.1	3.2
GIMERACIL	0	1.4	3.4	3.4	6.2	4.8	9.1	6.5	6.5	4	2.6	18.8	6.5	6.5	2.3	2	1.1	7.7	2	1.7	3.4
GINKGOLIDE-A	0	1.9	4.7	4.7	4.7	4.7	7	7	5.1	4.7	4.2	20.5	4.2	6.5	0.5	2.8	0.9	6	2.3	2.8	5.1
GINKGOLIDE-B	0.2	1	3.5	4	5.4	5.2	10.4	8.4	5.4	4.5	3.2	16.1	6.7	6.7	1.2	1.7	1	7.7	1.5	2	4.2
GINSENOSIDE-RD	0	0.6	2.5	1.8	3.7	4.9	15.3	7.4	4.9	6.1	5.5	13.5	8	3.7	0.6	2.5	0.6	6.7	3.1	1.8	6.7
GINSENOSIDE-RE3	0	0.6	2.5	3.1	4.3	4.3	9.3	6.2	4.3	5.6	4.3	14.8	8	6.8	1.2	3.1	1.2	9.9	1.9	1.2	7.4
GIVINOSTAT	0.2	1.1	4.2	3.5	6.2	4.6	9	8.2	5.1	4.4	3.8	17.2	6.8	5.9	2	1.6	0.7	7.7	1.8	1.6	4.4
GKT137831	0	1	3.9	3.4	5.4	2.4	9.3	4.9	2.4	6.8	3.9	22.4	4.9	6.3	0.5	2.4	1.5	8.3	2	2	6.3
GLAFENINE	0	1	3.3	4.3	5.3	5.3	9.1	6.7	5.3	5.3	3.3	17.2	6.2	7.2	1	1.9	1	8.1	2.9	1	4.8
GLASDEGIB	0	1.4	7	3.5	6.3	4.9	7.7	4.2	1.4	7.7	5.6	18.3	7.7	2.8	0	3.5	0	7	3.5	2.8	4.2
GLICLAZIDE	0.3	0.6	3.5	3.2	5.5	4.2	7.7	9.3	5.5	6.1	1.9	16.4	6.1	5.8	2.3	1.9	1	9.6	1.9	2.6	4.5
GLIMEPIRIDE	0.2	0.7	3.3	4.3	5.5	5	9.5	7.2	5.5	5.3	3.3	16	8.1	6.7	2.6	1.2	1	7.9	1.9	1.2	3.6
GLIPIZIDE	0.3	0.8	4.6	4.3	5.9	5.1	8.3	8	5.1	5.1	3.5	18.8	5.9	5.9	1.3	1.6	0.5	7	1.6	1.9	4.6
GLIQUIDONE	0.3	1.3	3.5	4	6.4	4.8	9.6	9.4	5.9	3.7	3.7	16.3	5.9	5.9	1.6	1.3	0.8	7.5	2.4	1.3	4.3
GLUCOSAMINE	0	1.2	4.6	3.6	6.1	4.6	8	8	6.1	3.9	3.6	17	6.8	6.3	1.7	1.7	0.7	9.2	1.2	1.7	3.6
GLUTAMINE-(L)	0	1.6	3.2	4.3	5.9	4.8	11.2	6.9	6.4	5.9	0.5	17	9	6.4	1.1	0.5	0	9	1.1	2.7	2.7
GLUTATHIONE	0.4	1.9	5.4	3.1	5.4	5	11.1	6.9	5.7	4.6	2.3	16.1	7.3	8	1.9	1.9	0.4	6.1	2.3	1.1	3.1
GLUTATHIONE-MONOISOPROPYL-ESTER	0.2	1.2	4.1	3.3	6.2	5.3	8.9	8.6	4.3	4.3	3.8	18.9	5.3	6.2	1.4	1.9	0.7	6.7	1.7	1.9	5
GLY-GLN	0.3	0	5.1	2.5	7	4.5	8.9	5.7	5.1	5.1	4.1	18.2	7.6	5.7	1.6	1.6	0.6	7.6	1.3	2.2	5.1
GLYBURIDE	0	0	4.7	2.6	5.8	3.7	12.6	8.9	5.8	5.3	4.2	16.8	8.4	6.3	0	0.5	0	6.3	1.1	1.6	5.3
GLYCEROL-MONOLAURATE	0.5	0.5	4.7	3.3	6.1	5.2	10.3	8	3.3	3.3	2.3	16.9	5.2	6.1	0.5	2.3	0.5	10.8	1.9	2.8	5.6
GLYCITEIN	0.5	0	5.9	6.4	4.5	5.4	9.4	4.5	4.5	3.5	4.5	15.3	8.9	8.9	2.5	3	0.5	5	2.5	0.5	4
GLYCOPYRROLATE	0	1.6	3.1	4.3	7.4	4.7	11.7	4.3	6.6	3.9	5.1	16	7.4	5.5	2.7	0.8	0.8	5.5	2.3	1.6	4.7
GNF-2	0	2.3	4.1	2.7	7.2	5.4	11.7	7.2	4.1	3.6	4.5	17.6	5	8.1	1.4	1.4	0.9	5	1.4	1.8	5
GO-6983	0	1.1	3.5	3.5	7.5	3.5	8.8	8.3	5.1	4.3	3.7	15.5	7.5	7.5	2.4	2.1	0.8	7.7	1.3	1.6	4.5
GOLGICIDE-A	0	0.6	4.2	2.9	7.3	3.5	12.1	7	3.5	4.5	4.2	17.9	5.8	5.1	2.2	2.2	0.6	9.3	1.6	1.9	3.5
GOLVATINIB	0	1.7	5.6	3.4	5.2	3.4	9.5	6.9	6.5	6.9	4.3	16.4	6	7.3	1.3	0.4	1.7	6.9	0.4	2.2	3.9
GONADORELIN	0	0	3.4	4.2	3.8	4.7	9.7	8.1	3.8	5.1	5.5	16.1	8.1	5.9	1.3	3	1.3	7.2	1.3	2.1	5.5
GOSERELIN-ACETATE	0	1.2	3.6	4.4	4.9	3.9	9.7	8	5.4	4.4	3.6	17.8	6.8	5.6	1.7	2.4	0.5	7.5	2.2	2.2	4.1
GOSSYPOL	0.2	1	4.2	4	6.2	5	9.2	7.2	5.2	4.2	4	18.4	6.4	5.4	1.8	1.8	0.6	7.6	1.8	1.8	4.2
GP1A	0	1.2	4.2	3.3	6.2	3.8	10.4	6.7	4.6	5.4	4.2	19.6	7.5	5	1.7	1.2	0.8	6.2	1.2	1.7	5
GP2A	0	1.8	4.5	2.4	5.2	2.7	9.1	7	4.8	4.8	4.2	18.5	6.1	7	1.2	2.4	0.3	7.6	2.1	2.4	5.8
GR-103691	0.4	1.8	4	3.6	7.1	4	6.7	8	6.2	5.8	3.6	17.4	6.2	7.6	0.9	1.8	0	6.7	2.7	0.9	4.5
GR-113808	0.3	1.3	3.3	2.3	6.5	5.8	8.8	7.3	5	5.3	2.8	18	7	5.8	1	2.3	1	8.3	2	1.8	4.5
GR-127935	0.5	1	2.9	2.4	7.8	4.9	6.3	8.3	6.3	4.9	2.9	14.6	7.8	8.8	1.5	2	1	3.4	2.9	2.4	7.3
GR-135531	0	2.4	3.2	1.6	3.2	5.6	8.1	4.8	4.8	6.5	4	19.4	5.6	8.9	3.2	2.4	0	5.6	3.2	2.4	4.8
GR-144053	0	0.8	2.3	2.3	5.3	3.8	10.7	6.9	7.6	6.9	3.1	18.3	5.3	5.3	0	1.5	0.8	9.9	1.5	3.8	3.8
GR-159897	0.5	1.1	4.3	3.8	4.3	4.8	9.7	9.7	5.9	5.4	3.2	17.2	7.5	5.9	1.1	0.5	0.5	8.1	0	2.7	3.8
GR-79236	0.3	1.2	4.3	4.6	4.9	4.3	9.4	8.8	6.4	4.9	3.6	16.1	6.1	6.7	1.5	2.1	0.3	7	1.5	1.8	4.3
GR125487	0.3	0.9	3.8	4.1	6.2	5	8.5	5.9	6.5	5.6	3.2	16.5	6.8	6.8	2.1	1.5	0.9	7.1	2.1	2.1	4.4
GR46611	0	1.3	4.7	3.6	6.2	4.1	9.6	7.5	5.7	4.4	3.9	18.9	6.5	5.2	2.1	1.6	0.8	7.2	1.6	1.3	4.1
GRAMINE	0.3	1.1	4.7	3.9	4.5	3.1	7.8	8.7	4.7	4.2	4.2	17.3	7.5	6.1	2	1.7	0.6	7.5	2	2.5	5.6
GRANISETRON	0.2	1.2	4	4	5.6	5.2	7.3	8.7	5.9	4	3.5	15.5	7.5	6.6	2.3	1.9	0.9	7.7	2.1	2.1	4
[truncated: 2,677 more rows]
