# Supplementary material for: Machine Learning-Based Analysis of Large-Scale Transcriptomic Data Identifies Core Genes Associated with Multi-Drug Resistance
Source: Int J Mol Sci. 2026 Jan 27;27(3):1245. doi: 10.3390/ijms27031245 (PMC12898147; doi:10.3390/ijms27031245)
Supplement: Supplementary file 1 [file ijms-27-01245-s001.zip › Supplementary Table S3. Quantitative node metrics for all PPI networks.xlsx]

## Sheet: Sheet1
name	Degree	BetweennessCentrality	ClosenessCentrality	Drug Category
ALB	12	0.7719298245614035	0.6785714285714286	antibacterial agents
CHGA	5	0.17446393762183232	0.5	antibacterial agents
A2M	4	0.013645224171539959	0.46341463414634143	antibacterial agents
FGA	4	0.015594541910331383	0.46341463414634143	antibacterial agents
ELN	3	0.1033138401559454	0.46341463414634143	antibacterial agents
ITIH2	3	0	0.4318181818181818	antibacterial agents
NTS	3	0.19883040935672514	0.4871794871794871	antibacterial agents
MFAP4	3	0.10818713450292397	0.34545454545454546	antibacterial agents
ADCYAP1	2	0.10526315789473684	0.34545454545454546	antibacterial agents
SOX10	2	0.03313840155945419	0.4318181818181818	antibacterial agents
PRF1	2	0.10526315789473684	0.4318181818181818	antibacterial agents
PLA2G2A	2	0.08382066276803118	0.45238095238095233	antibacterial agents
NEUROD1	2	0.005847953216374269	0.35185185185185186	antibacterial agents
DPP10	1	0	0.2602739726027397	antibacterial agents
GAPDHS	1	0	0.41304347826086957	antibacterial agents
LIN28A	1	0	0.41304347826086957	antibacterial agents
UGT1A10	1	0	0.41304347826086957	antibacterial agents
CD248	1	0	0.2602739726027397	antibacterial agents
SCGN	1	0	0.3392857142857143	antibacterial agents
FGFBP2	1	0	0.3064516129032258	antibacterial agents
CHGA	5	0.7142857142857143	0.42857142857142855	antineoplastic agents
ASCL1	4	0.1904761904761905	0.34090909090909094	antineoplastic agents
A2M	3	0.4190476190476191	0.35714285714285715	antineoplastic agents
FGA	3	0.5142857142857143	0.4054054054054054	antineoplastic agents
NEUROD1	3	0.05714285714285715	0.3333333333333333	antineoplastic agents
MFAP4	3	0.2571428571428572	0.25	antineoplastic agents
ELN	2	0.34285714285714286	0.3	antineoplastic agents
ITIH2	2	0	0.32608695652173914	antineoplastic agents
ADCYAP1	2	0.13333333333333336	0.2631578947368421	antineoplastic agents
NTS	2	0.24761904761904763	0.3333333333333333	antineoplastic agents
SOX10	2	0	0.2631578947368421	antineoplastic agents
DPP10	1	0	0.2112676056338028	antineoplastic agents
LIN28A	1	0	0.25862068965517243	antineoplastic agents
CD248	1	0	0.2027027027027027	antineoplastic agents
SCGN	1	0	0.30612244897959184	antineoplastic agents
PLA2G2A	1	0	0.2027027027027027	antineoplastic agents
ALB	12	0.7031862745098039	0.7391304347826086	non-steroidal anti-inflammatory agents (NSAIDs)
APOB	6	0.03774509803921569	0.53125	non-steroidal anti-inflammatory agents (NSAIDs)
A2M	5	0.00784313725490196	0.5	non-steroidal anti-inflammatory agents (NSAIDs)
FGA	5	0.018382352941176468	0.5	non-steroidal anti-inflammatory agents (NSAIDs)
ELN	4	0.05661764705882353	0.48571428571428577	non-steroidal anti-inflammatory agents (NSAIDs)
ITIH2	4	0	0.4722222222222222	non-steroidal anti-inflammatory agents (NSAIDs)
CHGA	4	0.08455882352941177	0.5151515151515151	non-steroidal anti-inflammatory agents (NSAIDs)
PLA2G2A	4	0.16397058823529412	0.5	non-steroidal anti-inflammatory agents (NSAIDs)
NTS	3	0.22058823529411764	0.5151515151515151	non-steroidal anti-inflammatory agents (NSAIDs)
ADCYAP1	2	0.11764705882352941	0.3617021276595745	non-steroidal anti-inflammatory agents (NSAIDs)
SOX10	2	0.03676470588235294	0.4594594594594595	non-steroidal anti-inflammatory agents (NSAIDs)
NEUROD1	2	0.003676470588235294	0.3617021276595745	non-steroidal anti-inflammatory agents (NSAIDs)
MFAP4	2	0.004901960784313725	0.3617021276595745	non-steroidal anti-inflammatory agents (NSAIDs)
DPP10	1	0	0.2698412698412698	non-steroidal anti-inflammatory agents (NSAIDs)
GAPDHS	1	0	0.4358974358974359	non-steroidal anti-inflammatory agents (NSAIDs)
LIN28A	1	0	0.4358974358974359	non-steroidal anti-inflammatory agents (NSAIDs)
UGT1A10	1	0	0.4358974358974359	non-steroidal anti-inflammatory agents (NSAIDs)
ALOX15B	1	0	0.33999999999999997	non-steroidal anti-inflammatory agents (NSAIDs)
ALB	13	0.6980725623582766	0.7	enzyme inhibitors.
APOB	6	0.02465986394557823	0.5	enzyme inhibitors.
ELN	6	0.0766439909297052	0.525	enzyme inhibitors.
BGN	6	0.186281179138322	0.5	enzyme inhibitors.
GRP	5	0.11468253968253969	0.5121951219512195	enzyme inhibitors.
A2M	4	0.0022675736961451248	0.45652173913043476	enzyme inhibitors.
NTS	4	0.06746031746031747	0.48837209302325585	enzyme inhibitors.
CHGA	4	0.09523809523809525	0.47727272727272724	enzyme inhibitors.
MFAP4	4	0.017063492063492065	0.38888888888888884	enzyme inhibitors.
ITIH2	3	0	0.4375	enzyme inhibitors.
ADCYAP1	3	0.09523809523809525	0.3620689655172414	enzyme inhibitors.
LGALS4	3	0.18095238095238098	0.45652173913043476	enzyme inhibitors.
PLA2G2A	3	0.017630385487528343	0.45652173913043476	enzyme inhibitors.
CD248	2	0	0.35	enzyme inhibitors.
SPANXA1	2	0	0.32307692307692304	enzyme inhibitors.
SPANXA2	2	0	0.32307692307692304	enzyme inhibitors.
DPP10	1	0	0.2692307692307692	enzyme inhibitors.
GAPDHS	1	0	0.42	enzyme inhibitors.
DCT	1	0	0.42	enzyme inhibitors.
UGT1A10	1	0	0.42	enzyme inhibitors.
COL8A2	1	0	0.3387096774193548	enzyme inhibitors.
NEUROD1	1	0	0.328125	enzyme inhibitors.
